# Supplementary material for: Application of a hierarchical enzyme classification method reveals the role of gut microbiome in human metabolism
Source: BMC Genomics. 2015 Jun 11;16(Suppl 7):S16. doi: 10.1186/1471-2164-16-S7-S16 (PMC4474468; doi:10.1186/1471-2164-16-S7-S16)
Supplement: Additional file 5 — Statistics for Known and ECemble predicted enzyme sequences from ten proteomes. The proteomes contains both reviewed and unreviewed sequences from UniProt (Data Sheet 'ReviewedAndUnreviewed'). The ECemble predictions for the reviewed sequences from 10 proteomes are given in Data Sheet 'PredictionsReviewedSet'. [file 1471-2164-16-S7-S16-S5.xlsx]

## Sheet: ReviewedAndUnreviewed
Species Name	Genome Size (Reviewed and Unreviewed)	Known Enzymes	% Known Enzymes	ECemble Predicted	% ECemble Predicted
E_COLI	4274	1138	26.63	195	4.56
YEAST	5857	1392	23.77	253	4.32
ARABIDOPSIS	34207	2631	7.7	2654	7.76
MOUSE	47215	2827	5.99	3805	8.06
HUMAN	59056	3034	5.14	4394	7.44
FRUITFLY	14877	631	4.25	1287	8.65
C_ELEGANS	23892	664	2.78	1417	5.93
CHICKEN	21320	438	2.06	2501	11.73
RICE	48548	844	1.74	3851	7.93
ZEBRAFISH	34924	373	1.07	4100	11.74

## Sheet: PredictionsReviewedSet
Accession	Entry	Organism	Predicted EC Number
O22216	GPDHC_ARATH	ARABIDOPSIS	1.1.1.94
O82191	MAOP1_ARATH	ARABIDOPSIS	1.1.1.38
Q84TF0	AKRCA_ARATH	ARABIDOPSIS	1.1.1.2
Q8L7K9	MAO2_ARATH	ARABIDOPSIS	1.1.1.38
Q8L9C4	KCR1_ARATH	ARABIDOPSIS	1.1.1.105
Q8LPJ5	ICDHP_ARATH	ARABIDOPSIS	1.1.1.42
Q949M8	3HID3_ARATH	ARABIDOPSIS	1.1.1.60
Q949Q0	GPDA2_ARATH	ARABIDOPSIS	1.1.1.94
Q9C991	3HID2_ARATH	ARABIDOPSIS	1.1.1.60
Q9C9W5	HPR1_ARATH	ARABIDOPSIS	1.1.1.290
Q9CA83	MAOP4_ARATH	ARABIDOPSIS	1.1.1.38
Q9CA90	HPR2_ARATH	ARABIDOPSIS	1.1.1.28
Q9FFR3	6PGD2_ARATH	ARABIDOPSIS	1.1.1.44
Q9FWA3	6GPD3_ARATH	ARABIDOPSIS	1.1.1.44
Q9FZ42	GRDH1_ARATH	ARABIDOPSIS	1.1.1.14
Q9LE33	HPR3_ARATH	ARABIDOPSIS	1.1.1.81
Q9LSV0	GLYR1_ARATH	ARABIDOPSIS	1.1.1.60
Q9LYG3	MAOP2_ARATH	ARABIDOPSIS	1.1.1.38
Q9S9N9	CCR1_ARATH	ARABIDOPSIS	1.1.1.219
Q9SAH9	CCR2_ARATH	ARABIDOPSIS	1.1.1.219
Q9SCX9	GPDA1_ARATH	ARABIDOPSIS	1.1.1.94
Q9SH69	6PGD1_ARATH	ARABIDOPSIS	1.1.1.44
Q9SIU0	MAO1_ARATH	ARABIDOPSIS	1.1.1.38
Q9SLK0	ICDHX_ARATH	ARABIDOPSIS	1.1.1.42
Q9SRZ6	ICDHC_ARATH	ARABIDOPSIS	1.1.1.42
Q9SZE1	3HID1_ARATH	ARABIDOPSIS	1.1.1.86
Q9XGZ0	MAOP3_ARATH	ARABIDOPSIS	1.1.1.38
A2RVM0	TIC32_ARATH	ARABIDOPSIS	1.1.1.289
F4J2Z7	SDR4_ARATH	ARABIDOPSIS	1.1.1.289
O80714	SDR3C_ARATH	ARABIDOPSIS	1.1.1.289
Q500U8	TKPR1_ARATH	ARABIDOPSIS	1.1.1.133
Q9ASX2	TRNH1_ARATH	ARABIDOPSIS	1.1.1.14
Q9CA28	TKPR2_ARATH	ARABIDOPSIS	1.1.1.219
Q9SCU0	SDR2A_ARATH	ARABIDOPSIS	1.1.1.289
O48707	MTND1_ARATH	ARABIDOPSIS	1.13.11.53
F4KAS1	FLS4_ARATH	ARABIDOPSIS	1.14.11.13
P93821	ACCH7_ARATH	ARABIDOPSIS	1.14.11.13
P93824	ACCH6_ARATH	ARABIDOPSIS	1.14.11.13
Q39110	GAOX1_ARATH	ARABIDOPSIS	1.14.11.13
Q39111	GAOX2_ARATH	ARABIDOPSIS	1.14.11.13
Q39112	GAOX3_ARATH	ARABIDOPSIS	1.14.11.13
Q9C5K7	ACCH2_ARATH	ARABIDOPSIS	1.14.11.13
Q9C899	F6H2_ARATH	ARABIDOPSIS	1.14.11.13
Q9LHN8	F6H1_ARATH	ARABIDOPSIS	1.14.11.13
Q38932	LCYE_ARATH	ARABIDOPSIS	1.1.5.4
Q94B35	ISPH_ARATH	ARABIDOPSIS	1.17.1.2
Q9SKT7	NDB4_ARATH	ARABIDOPSIS	1.18.1.2
P25858	G3PC1_ARATH	ARABIDOPSIS	1.2.1.12
Q9FX54	G3PC2_ARATH	ARABIDOPSIS	1.2.1.12
Q9SLA8	FABI_ARATH	ARABIDOPSIS	1.3.1.9
Q9LTX3	PPOX1_ARATH	ARABIDOPSIS	1.4.3.5
F4I907	GLYR2_ARATH	ARABIDOPSIS	1.5.1.2
O80874	NDA2_ARATH	ARABIDOPSIS	1.6.5.3
Q1JPL4	NDB1_ARATH	ARABIDOPSIS	1.6.5.3
Q8GWA1	NDA1_ARATH	ARABIDOPSIS	1.6.5.3
F4JJJ3	NDB3_ARATH	ARABIDOPSIS	1.6.99.5
P56753	NDHH_ARATH	ARABIDOPSIS	1.6.99.5
P56754	NDHJ_ARATH	ARABIDOPSIS	1.6.99.5
Q42599	NDS8A_ARATH	ARABIDOPSIS	1.6.99.5
Q94BV7	NDB2_ARATH	ARABIDOPSIS	1.6.99.5
Q9FNN5	NDUV1_ARATH	ARABIDOPSIS	1.6.99.5
Q9FX83	NDS8B_ARATH	ARABIDOPSIS	1.6.99.5
P0CC32	NU2C1_ARATH	ARABIDOPSIS	1.6.99.5
P0CC33	NU2C2_ARATH	ARABIDOPSIS	1.6.99.5
P26288	NU4C_ARATH	ARABIDOPSIS	1.6.99.5
P26289	NU4LC_ARATH	ARABIDOPSIS	1.6.99.5
P56751	NU3C_ARATH	ARABIDOPSIS	1.6.99.5
Q37165	NU1C_ARATH	ARABIDOPSIS	1.6.99.5
P62090	PSAC_ARATH	ARABIDOPSIS	1.6.99.5
Q9SUM3	NCPR2_ARATH	ARABIDOPSIS	1.8.1.2
Q9LZ66	SIR_ARATH	ARABIDOPSIS	1.8.1.2
O82210	ANM12_ARATH	ARABIDOPSIS	2.1.1.125
Q3ED65	MENG_ARATH	ARABIDOPSIS	2.1.1.201
Q38814	THI4_ARATH	ARABIDOPSIS	2.1.1.74
Q6NQ64	TRM52_ARATH	ARABIDOPSIS	2.1.1.31
Q9C9W4	TSM1_ARATH	ARABIDOPSIS	2.1.1.170
F4JGP6	LPXD1_ARATH	ARABIDOPSIS	2.3.1.117
F4JIP6	LPXD2_ARATH	ARABIDOPSIS	2.3.1.129
P0C7R2	LIPBL_ARATH	ARABIDOPSIS	2.3.1.181
Q4V3C9	KCS8_ARATH	ARABIDOPSIS	2.3.1.180
Q4VCM1	LCAT2_ARATH	ARABIDOPSIS	2.3.1.1
Q940Z5	PMAT1_ARATH	ARABIDOPSIS	2.3.1.107
Q948J9	LIP2P_ARATH	ARABIDOPSIS	2.3.1.181
Q9LJB4	5MAT_ARATH	ARABIDOPSIS	2.3.1.171
Q9LN49	KCS4_ARATH	ARABIDOPSIS	2.3.1.180
Q9LRQ8	PMAT2_ARATH	ARABIDOPSIS	2.3.1.171
Q9LSZ9	LCB2A_ARATH	ARABIDOPSIS	2.3.1.47
Q9M304	LCB2B_ARATH	ARABIDOPSIS	2.3.1.47
Q9SIX1	KCS9_ARATH	ARABIDOPSIS	2.3.1.180
Q9SQR3	D14_ARATH	ARABIDOPSIS	2.3.1.31
Q9SU91	LPXA_ARATH	ARABIDOPSIS	2.3.1.129
Q9SZU7	KAI2_ARATH	ARABIDOPSIS	2.3.1.31
Q9ZV87	NAPES_ARATH	ARABIDOPSIS	2.3.1.15
Q9FI78	HST_ARATH	ARABIDOPSIS	2.3.1.171
Q9LR73	3AT2_ARATH	ARABIDOPSIS	2.3.1.171
Q9SRQ2	CHAT_ARATH	ARABIDOPSIS	2.3.1.171
Q9ZWB4	3AT1_ARATH	ARABIDOPSIS	2.3.1.171
Q67Y55	TAT1_ARATH	ARABIDOPSIS	2.3.1.47
Q9LVY1	TAT_ARATH	ARABIDOPSIS	2.3.1.47
Q9SIV0	SUR1_ARATH	ARABIDOPSIS	2.3.1.47
Q9SK47	TAT3_ARATH	ARABIDOPSIS	2.3.1.47
O64470	SHT_ARATH	ARABIDOPSIS	2.3.1.107
Q9SND9	Y3028_ARATH	ARABIDOPSIS	2.3.1.171
Q680I5	GAGT2_ARATH	ARABIDOPSIS	2.3.2.2
Q8VYW6	GAGT1_ARATH	ARABIDOPSIS	2.3.2.2
Q9CAR5	GAGT4_ARATH	ARABIDOPSIS	2.3.2.2
Q9M0G0	GAGT3_ARATH	ARABIDOPSIS	2.3.2.2
Q8VX04	MAM2_ARATH	ARABIDOPSIS	2.3.3.13
Q9C522	ACLB1_ARATH	ARABIDOPSIS	2.3.3.5
Q9FG67	MAM1_ARATH	ARABIDOPSIS	2.3.3.13
Q9FGX1	ACLB2_ARATH	ARABIDOPSIS	2.3.3.5
Q9FN52	MAM3_ARATH	ARABIDOPSIS	2.3.3.13
F4IF99	LPXB_ARATH	ARABIDOPSIS	2.4.1.182
O23647	GLGB1_ARATH	ARABIDOPSIS	2.4.1.18
O80518	GOLS3_ARATH	ARABIDOPSIS	2.4.1.58
Q9FWY9	GATL5_ARATH	ARABIDOPSIS	2.4.1.58
Q9LFL0	CSLD2_ARATH	ARABIDOPSIS	2.4.1.12
Q9LIB2	PHS1_ARATH	ARABIDOPSIS	2.4.1.182
Q9LZS3	GLGB2_ARATH	ARABIDOPSIS	2.4.1.18
Q9SD76	PHS2_ARATH	ARABIDOPSIS	2.4.1.182
O82244	ALG3_ARATH	ARABIDOPSIS	2.4.1.222
Q944K2	OST48_ARATH	ARABIDOPSIS	2.4.1.119
Q9SFX3	OST1A_ARATH	ARABIDOPSIS	2.4.1.119
Q9SYB5	OST3B_ARATH	ARABIDOPSIS	2.4.1.222
Q9ZUA0	OST1B_ARATH	ARABIDOPSIS	2.4.1.119
F4IAG2	SSY3_ARATH	ARABIDOPSIS	2.4.1.21
F4JLK2	SPSA4_ARATH	ARABIDOPSIS	2.4.1.14
F4K5W8	SUS5_ARATH	ARABIDOPSIS	2.4.1.13
O23382	U71B5_ARATH	ARABIDOPSIS	2.4.1.17
Q0WVX5	SSY4_ARATH	ARABIDOPSIS	2.4.1.21
Q8RY24	SPSA3_ARATH	ARABIDOPSIS	2.4.1.14
Q8W4C2	U72B2_ARATH	ARABIDOPSIS	2.4.1.115
Q9FX32	SUS6_ARATH	ARABIDOPSIS	2.4.1.13
Q9FY54	SPSA2_ARATH	ARABIDOPSIS	2.4.1.14
Q9LME8	U85A7_ARATH	ARABIDOPSIS	2.4.1.91
Q9LNI1	U72B3_ARATH	ARABIDOPSIS	2.4.1.115
Q9LXL5	SUS4_ARATH	ARABIDOPSIS	2.4.1.13
Q9LXV0	U92A1_ARATH	ARABIDOPSIS	2.4.1.91
Q9M111	SUS3_ARATH	ARABIDOPSIS	2.4.1.13
Q9MAC8	SSY2_ARATH	ARABIDOPSIS	2.4.1.21
Q9SJL0	U86A1_ARATH	ARABIDOPSIS	2.4.1.115
Q9SI61	ASE1_ARATH	ARABIDOPSIS	2.4.2.14
Q9STG9	ASE2_ARATH	ARABIDOPSIS	2.4.2.14
Q9T0J5	ASE3_ARATH	ARABIDOPSIS	2.4.2.14
B9DHD3	HIS8A_ARATH	ARABIDOPSIS	2.6.1.9
F4I7I0	ALAT1_ARATH	ARABIDOPSIS	2.6.1.57
P0DI07	HIS8B_ARATH	ARABIDOPSIS	2.6.1.9
Q94IB8	LCB1_ARATH	ARABIDOPSIS	2.6.1.2
Q9LDV4	ALAT2_ARATH	ARABIDOPSIS	2.6.1.57
Q9LPM8	BCAT7_ARATH	ARABIDOPSIS	2.6.1.42
Q9LQ10	1A110_ARATH	ARABIDOPSIS	2.6.1.83
Q9LR30	GGT1_ARATH	ARABIDOPSIS	2.6.1.9
Q9S7E9	GGT2_ARATH	ARABIDOPSIS	2.6.1.9
Q9SGU9	MGL_ARATH	ARABIDOPSIS	2.6.1.9
Q9SUR6	CORI3_ARATH	ARABIDOPSIS	2.6.1.83
Q9ZQI7	ALD1_ARATH	ARABIDOPSIS	2.6.1.9
Q8VYP2	TAT4_ARATH	ARABIDOPSIS	2.6.1.57
F4JGR5	PFPB2_ARATH	ARABIDOPSIS	2.7.1.11
O80526	ACLA3_ARATH	ARABIDOPSIS	2.7.1.159
Q0WUR5	FAB1A_ARATH	ARABIDOPSIS	2.7.1.150
Q8W4M5	PFPB1_ARATH	ARABIDOPSIS	2.7.1.11
Q93Z53	PKP3_ARATH	ARABIDOPSIS	2.7.1.40
Q9C9K3	PFPA2_ARATH	ARABIDOPSIS	2.7.1.11
Q9FLW9	PKP2_ARATH	ARABIDOPSIS	2.7.1.40
Q9LIK0	PKP1_ARATH	ARABIDOPSIS	2.7.1.40
Q9LUM0	FAB1B_ARATH	ARABIDOPSIS	2.7.1.150
Q9M3B6	PKP4_ARATH	ARABIDOPSIS	2.7.1.40
Q9SSJ8	FAB1C_ARATH	ARABIDOPSIS	2.7.1.150
Q9SYP2	PFPA1_ARATH	ARABIDOPSIS	2.7.1.11
Q9XID0	FAB1D_ARATH	ARABIDOPSIS	2.7.1.150
Q8LEA0	LPXK_ARATH	ARABIDOPSIS	2.7.1.130
Q5M731	TPS1L_ARATH	ARABIDOPSIS	2.7.1.35
Q8GY88	SK2_ARATH	ARABIDOPSIS	2.7.1.71
Q9LW20	SKL1_ARATH	ARABIDOPSIS	2.7.1.130
Q9SJ05	SK1_ARATH	ARABIDOPSIS	2.7.1.71
A8R7E6	CERK1_ARATH	ARABIDOPSIS	2.7.11.1
F4IB81	LYK3_ARATH	ARABIDOPSIS	2.7.11.1
O22808	LYK5_ARATH	ARABIDOPSIS	2.7.11.1
O64682	PID_ARATH	ARABIDOPSIS	2.7.11.23
O64816	CSK2P_ARATH	ARABIDOPSIS	2.7.11.1
O64825	LYK4_ARATH	ARABIDOPSIS	2.7.11.1
O80673	CAMK1_ARATH	ARABIDOPSIS	2.7.11.1
Q5HZ38	GRIK2_ARATH	ARABIDOPSIS	2.7.11.1
Q64FQ2	PID2_ARATH	ARABIDOPSIS	2.7.11.1
Q8RY65	NIK2_ARATH	ARABIDOPSIS	2.7.11.1
Q8VZJ9	CRCK2_ARATH	ARABIDOPSIS	2.7.11.1
Q8W490	PEPK2_ARATH	ARABIDOPSIS	2.7.11.1
Q93V58	GRIK1_ARATH	ARABIDOPSIS	2.7.11.1
Q9ASQ5	CRCK3_ARATH	ARABIDOPSIS	2.7.11.1
Q9FIL7	CRCK1_ARATH	ARABIDOPSIS	2.7.11.1
Q9FIM9	CAMK4_ARATH	ARABIDOPSIS	2.7.11.1
Q9FPR3	EDR1_ARATH	ARABIDOPSIS	2.7.11.1
Q9FX86	CAMK8_ARATH	ARABIDOPSIS	2.7.11.1
Q9LET1	CAMK7_ARATH	ARABIDOPSIS	2.7.11.1
Q9LJL9	CAMK2_ARATH	ARABIDOPSIS	2.7.11.17
Q9SBJ1	PDK_ARATH	ARABIDOPSIS	2.7.11.2
Q9SCS2	CAMK5_ARATH	ARABIDOPSIS	2.7.11.1
Q9SG12	CAMK6_ARATH	ARABIDOPSIS	2.7.11.1
Q9ZUZ2	CAMK3_ARATH	ARABIDOPSIS	2.7.11.1
Q9ZW11	LRK32_ARATH	ARABIDOPSIS	2.7.11.1
C0LGX1	Y5524_ARATH	ARABIDOPSIS	2.7.11.1
F4I114	Y1960_ARATH	ARABIDOPSIS	2.7.11.1
O64483	SIRK_ARATH	ARABIDOPSIS	2.7.11.1
Q2QAV0	TIO_ARATH	ARABIDOPSIS	2.7.11.1
Q3E8J4	Y5168_ARATH	ARABIDOPSIS	2.7.11.1
Q8GYF5	WAKLR_ARATH	ARABIDOPSIS	2.7.11.1
Q8RXY0	Y3333_ARATH	ARABIDOPSIS	2.7.11.1
Q8S8S7	PUB34_ARATH	ARABIDOPSIS	2.7.11.1
Q8VYT3	Y4052_ARATH	ARABIDOPSIS	2.7.11.1
Q9FG24	SRF2_ARATH	ARABIDOPSIS	2.7.11.1
Q9FHK7	Y5516_ARATH	ARABIDOPSIS	2.7.11.1
Q9FID9	Y5389_ARATH	ARABIDOPSIS	2.7.11.1
Q9LSV3	WAKLS_ARATH	ARABIDOPSIS	2.7.11.1
Q9S9M5	WAKLA_ARATH	ARABIDOPSIS	2.7.11.1
F4HW04	DPOE1_ARATH	ARABIDOPSIS	2.7.7.7
F4IFN6	DPOE2_ARATH	ARABIDOPSIS	2.7.7.7
O22287	GMPP1_ARATH	ARABIDOPSIS	2.7.7.13
O23324	APS3_ARATH	ARABIDOPSIS	2.7.7.4
Q8GZQ3	PNP1_ARATH	ARABIDOPSIS	2.7.7.8
Q9C920	KDSB_ARATH	ARABIDOPSIS	2.7.7.38
Q9M2S0	GMPP2_ARATH	ARABIDOPSIS	2.7.7.13
Q9S7G6	PNP2_ARATH	ARABIDOPSIS	2.7.7.8
Q9FF86	DCR_ARATH	ARABIDOPSIS	2.7.7.48
O64765	UAP2_ARATH	ARABIDOPSIS	2.7.7.23
Q9SPU7	TERT_ARATH	ARABIDOPSIS	2.7.7.48
Q9SYA6	RPAB5_ARATH	ARABIDOPSIS	2.7.7.6
Q56Y01	IPCS3_ARATH	ARABIDOPSIS	2.7.8.27
Q9M325	IPCS1_ARATH	ARABIDOPSIS	2.7.8.27
Q9SH93	IPCS2_ARATH	ARABIDOPSIS	2.7.8.27
O64530	STR1_ARATH	ARABIDOPSIS	2.8.1.2
Q9FN30	TAT2_ARATH	ARABIDOPSIS	2.8.1.7
F4I0K9	MES15_ARATH	ARABIDOPSIS	3.1.1.23
F4IMK4	MES19_ARATH	ARABIDOPSIS	3.1.1.1
F4JRA6	MES20_ARATH	ARABIDOPSIS	3.1.1.1
O49523	DSEL_ARATH	ARABIDOPSIS	3.1.1.3
O80472	MES7_ARATH	ARABIDOPSIS	3.1.1.1
O80476	MES2_ARATH	ARABIDOPSIS	3.1.1.3
Q680C0	GDL62_ARATH	ARABIDOPSIS	3.1.1.3
Q8GV50	PLA2D_ARATH	ARABIDOPSIS	3.1.1.4
Q8GZB4	PLA2B_ARATH	ARABIDOPSIS	3.1.1.4
Q8S8N6	PLA2A_ARATH	ARABIDOPSIS	3.1.1.4
Q8S9K8	MES10_ARATH	ARABIDOPSIS	3.1.1.1
Q940G6	GID1C_ARATH	ARABIDOPSIS	3.1.1.3
Q9FKN4	CRS2A_ARATH	ARABIDOPSIS	3.1.1.29
Q9FW03	MES11_ARATH	ARABIDOPSIS	3.1.1.1
Q9LF14	CRS2B_ARATH	ARABIDOPSIS	3.1.1.29
Q9LVL9	MES18_ARATH	ARABIDOPSIS	3.1.1.1
Q9M0D7	PLA2C_ARATH	ARABIDOPSIS	3.1.1.4
Q9SG92	MES17_ARATH	ARABIDOPSIS	3.1.1.1
Q9SIN9	PLA13_ARATH	ARABIDOPSIS	3.1.1.3
Q9C9G4	ENDO2_ARATH	ARABIDOPSIS	3.1.21.4
Q9SXA6	ENDO1_ARATH	ARABIDOPSIS	3.1.21.4
Q75QN6	DPHS1_ARATH	ARABIDOPSIS	3.1.3.48
Q8LFD1	LPP3_ARATH	ARABIDOPSIS	3.1.3.9
Q9C5S1	MKP1_ARATH	ARABIDOPSIS	3.1.3.48
Q9FEB5	DSP4_ARATH	ARABIDOPSIS	3.1.3.48
Q9LW60	P2C44_ARATH	ARABIDOPSIS	3.1.3.16
Q9M8K7	DUS1B_ARATH	ARABIDOPSIS	3.1.3.48
Q9MB58	F26_ARATH	ARABIDOPSIS	3.1.3.46
Q9SRK5	LSF2_ARATH	ARABIDOPSIS	3.1.3.48
Q9ZQP1	DSP8_ARATH	ARABIDOPSIS	3.1.3.48
Q9ZR37	DUS1_ARATH	ARABIDOPSIS	3.1.3.48
Q9ZU49	LPP1_ARATH	ARABIDOPSIS	3.1.3.9
F4I1A6	TPPC_ARATH	ARABIDOPSIS	3.1.3.12
O82656	PTP1_ARATH	ARABIDOPSIS	3.1.3.48
Q67XC9	TPPD_ARATH	ARABIDOPSIS	3.1.3.77
Q9LMG7	PPA2_ARATH	ARABIDOPSIS	3.1.3.2
Q9ZQ81	PPA9_ARATH	ARABIDOPSIS	3.1.3.2
A7WM73	HEXO1_ARATH	ARABIDOPSIS	3.2.1.52
D2WL32	GLGB3_ARATH	ARABIDOPSIS	3.2.1.1
F4HTM3	GCS1_ARATH	ARABIDOPSIS	3.2.1.51
Q39041	INVA4_ARATH	ARABIDOPSIS	3.2.1.26
Q43348	INVA3_ARATH	ARABIDOPSIS	3.2.1.26
Q84M89	GCS2_ARATH	ARABIDOPSIS	3.2.1.51
Q8L7S6	HEXO3_ARATH	ARABIDOPSIS	3.2.1.52
Q8LFG1	AMY2_ARATH	ARABIDOPSIS	3.2.1.1
Q8VYW2	BAM9_ARATH	ARABIDOPSIS	3.2.1.21
Q8VZ56	AMY1_ARATH	ARABIDOPSIS	3.2.1.1
Q94A41	AMY3_ARATH	ARABIDOPSIS	3.2.1.1
Q94KD8	BXL2_ARATH	ARABIDOPSIS	3.2.1.37
Q9LXA8	BXL6_ARATH	ARABIDOPSIS	3.2.1.37
Q9SXC9	MNS5_ARATH	ARABIDOPSIS	3.2.1.113
Q9SYK0	HEXO2_ARATH	ARABIDOPSIS	3.2.1.52
Q9SU50	TRE1_ARATH	ARABIDOPSIS	3.2.1.28
O23171	MES9_ARATH	ARABIDOPSIS	3.4.21.35
O64948	LONP2_ARATH	ARABIDOPSIS	3.4.21.53
O80475	MES8_ARATH	ARABIDOPSIS	3.4.21.92
Q9LFT6	HNL_ARATH	ARABIDOPSIS	3.4.21.92
O64495	SDD1_ARATH	ARABIDOPSIS	3.4.21.63
Q3EBM5	ASPR1_ARATH	ARABIDOPSIS	3.4.23.24
Q6XBF8	CDR1_ARATH	ARABIDOPSIS	3.4.23.35
Q9LX20	ASPL1_ARATH	ARABIDOPSIS	3.4.23.24
Q9LZL3	PCS1L_ARATH	ARABIDOPSIS	3.4.23.12
P50287	ASPGA_ARATH	ARABIDOPSIS	3.4.25.2
O65268	TASP1_ARATH	ARABIDOPSIS	3.4.25.2
P54968	ILR1_ARATH	ARABIDOPSIS	3.5.1.18
Q8GXG1	ASPGB_ARATH	ARABIDOPSIS	3.5.1.26
Q8L968	ITPA_ARATH	ARABIDOPSIS	3.6.1.15
Q9SPM5	APY2_ARATH	ARABIDOPSIS	3.6.1.6
Q9SQG2	APY1_ARATH	ARABIDOPSIS	3.6.1.42
Q9XI62	APY3_ARATH	ARABIDOPSIS	3.6.1.42
B9DFX7	HMA8_ARATH	ARABIDOPSIS	3.6.3.4
P0CW78	HMA3B_ARATH	ARABIDOPSIS	3.6.3.5
P92549	ATPAM_ARATH	ARABIDOPSIS	3.6.3.14
Q9C9W0	AB17I_ARATH	ARABIDOPSIS	3.6.3.27
Q9CAF5	AB6I_ARATH	ARABIDOPSIS	3.6.3.27
Q9LT02	ATY1_ARATH	ARABIDOPSIS	3.6.3.1
Q9M3H5	HMA1_ARATH	ARABIDOPSIS	3.6.3.6
Q9S7J8	HMA7_ARATH	ARABIDOPSIS	3.6.3.4
Q9SH30	HMA5_ARATH	ARABIDOPSIS	3.6.3.3
Q9SZC9	HMA6_ARATH	ARABIDOPSIS	3.6.3.4
Q9SZW4	HMA2_ARATH	ARABIDOPSIS	3.6.3.12
Q9LSH2	DCE5_ARATH	ARABIDOPSIS	4.1.1.25
Q9ZPS3	DCE4_ARATH	ARABIDOPSIS	4.1.1.28
Q9ZPS4	DCE3_ARATH	ARABIDOPSIS	4.1.1.28
Q96524	CRY2_ARATH	ARABIDOPSIS	4.1.99.3
O22765	TRPA1_ARATH	ARABIDOPSIS	4.2.1.20
Q42529	TRPA2_ARATH	ARABIDOPSIS	4.2.1.20
Q9FIE8	UXS3_ARATH	ARABIDOPSIS	4.2.1.46
Q9LH76	RHM3_ARATH	ARABIDOPSIS	4.2.1.46
Q9LPG6	RHM2_ARATH	ARABIDOPSIS	4.2.1.46
Q9ZV36	UXS6_ARATH	ARABIDOPSIS	4.2.1.46
P0DI76	CIN1_ARATH	ARABIDOPSIS	4.2.3.21
P0DI77	CIN2_ARATH	ARABIDOPSIS	4.2.3.21
Q84UU4	HUMS_ARATH	ARABIDOPSIS	4.2.3.21
A4FVP2	TPS03_ARATH	ARABIDOPSIS	4.2.3.15
O65434	TPS07_ARATH	ARABIDOPSIS	4.2.3.21
Q84UU9	TPS06_ARATH	ARABIDOPSIS	4.2.3.15
Q9C748	TPS28_ARATH	ARABIDOPSIS	4.2.3.21
Q9FI27	TPS20_ARATH	ARABIDOPSIS	4.2.3.21
Q9LRR2	TPS17_ARATH	ARABIDOPSIS	4.2.3.21
Q9LS76	TPS15_ARATH	ARABIDOPSIS	4.2.3.21
Q9LUE0	TPS19_ARATH	ARABIDOPSIS	4.2.3.21
Q9LUE2	TPS18_ARATH	ARABIDOPSIS	4.2.3.21
Q9ZUH4	TPSA_ARATH	ARABIDOPSIS	4.2.3.15
F4JRF4	MUTYH_ARATH	ARABIDOPSIS	4.2.99.18
O80358	FPG_ARATH	ARABIDOPSIS	4.2.99.18
Q9FNY7	OGG1_ARATH	ARABIDOPSIS	4.2.99.18
Q8S8T4	UXS4_ARATH	ARABIDOPSIS	5.1.3.20
Q8VZC0	UXS1_ARATH	ARABIDOPSIS	5.1.3.20
Q9LZI2	UXS2_ARATH	ARABIDOPSIS	5.1.3.20
Q9SN95	UXS5_ARATH	ARABIDOPSIS	5.1.3.20
Q42440	PAI1_ARATH	ARABIDOPSIS	5.3.1.24
Q42527	PAI2_ARATH	ARABIDOPSIS	5.3.1.24
Q8H103	G6PIP_ARATH	ARABIDOPSIS	5.3.1.9
Q8LPI9	PAI3_ARATH	ARABIDOPSIS	5.3.1.24
Q9FZH5	MPI2_ARATH	ARABIDOPSIS	5.3.1.8
Q9M884	MPI1_ARATH	ARABIDOPSIS	5.3.1.17
Q8VYR2	NUDT9_ARATH	ARABIDOPSIS	5.3.3.2
O23390	BARS1_ARATH	ARABIDOPSIS	5.4.99.17
Q9C5M3	LUP1_ARATH	ARABIDOPSIS	5.4.99.17
O22928	PUSH_ARATH	ARABIDOPSIS	5.4.99.12
F4J2K2	FPGS2_ARATH	ARABIDOPSIS	6.3.2.17
F4K2A1	FPGS1_ARATH	ARABIDOPSIS	6.3.2.17
Q8W035	FPGS3_ARATH	ARABIDOPSIS	6.3.2.17
Q42551	SCE1_ARATH	ARABIDOPSIS	6.3.2.19
Q9SVD7	UEV1D_ARATH	ARABIDOPSIS	6.3.2.19
O16881	DHS16_CAEEL	C_ELEGANS	1.1.1.105
Q9GZH3	IMDH_CAEEL	C_ELEGANS	1.1.1.205
P91416	MTND1_CAEEL	C_ELEGANS	1.13.11.54
Q09407	MTND2_CAEEL	C_ELEGANS	1.13.11.50
Q9GYI4	JMJD6_CAEEL	C_ELEGANS	1.14.11.27
O17397	DIML_CAEEL	C_ELEGANS	1.3.1.70
Q22230	YVX3_CAEEL	C_ELEGANS	1.3.1.9
Q19910	YKYL_CAEEL	C_ELEGANS	1.6.99.5
O17953	DLDH_CAEEL	C_ELEGANS	1.8.1.4
P34436	YL56_CAEEL	C_ELEGANS	1.8.4.12
A8WHT1	TRM5_CAEEL	C_ELEGANS	2.1.1.32
P91424	TFB1M_CAEEL	C_ELEGANS	2.1.1.182
Q09522	DIM1_CAEEL	C_ELEGANS	2.1.1.182
Q09287	YQK3_CAEEL	C_ELEGANS	2.1.1.36
P34255	YKA3_CAEEL	C_ELEGANS	2.3.1.9
P41879	YPT1_CAEEL	C_ELEGANS	2.3.1.84
P90917	RBA1_CAEEL	C_ELEGANS	2.3.1.48
Q20375	SPTC2_CAEEL	C_ELEGANS	2.3.1.47
Q23571	ODB2_CAEEL	C_ELEGANS	2.3.1.12
O61394	GALT6_CAEEL	C_ELEGANS	2.4.1.41
O61397	GALT7_CAEEL	C_ELEGANS	2.4.1.41
P91079	SPTC1_CAEEL	C_ELEGANS	2.6.1.1
Q9XVI6	SPTC3_CAEEL	C_ELEGANS	2.6.1.9
P34558	YNP5_CAEEL	C_ELEGANS	2.7.1.24
Q9TZI1	CERK_CAEEL	C_ELEGANS	2.7.1.23
O01761	UNC89_CAEEL	C_ELEGANS	2.7.10.1
P91851	YUG4_CAEEL	C_ELEGANS	2.7.7.1
Q9GR61	RPAB5_CAEEL	C_ELEGANS	2.7.7.6
Q21890	YF64_CAEEL	C_ELEGANS	2.8.1.7
Q02331	YOL4_CAEEL	C_ELEGANS	3.1.1.5
Q9U256	PA2L_CAEEL	C_ELEGANS	3.1.1.4
Q9XTR8	LIP1_CAEEL	C_ELEGANS	3.1.1.3
Q11123	YX12_CAEEL	C_ELEGANS	3.1.2.6
Q17345	CNOT7_CAEEL	C_ELEGANS	3.1.26.4
Q95Q18	LACB2_CAEEL	C_ELEGANS	3.1.26.11
P34370	YLJ7_CAEEL	C_ELEGANS	3.1.3.56
Q10022	YSX3_CAEEL	C_ELEGANS	3.1.3.4
G5ECR8	GLCM3_CAEEL	C_ELEGANS	3.2.1.1
O16580	GLCM1_CAEEL	C_ELEGANS	3.2.1.1
O16581	GLCM2_CAEEL	C_ELEGANS	3.2.1.10
P42573	CED3_CAEEL	C_ELEGANS	3.4.22.36
O01530	ASP6_CAEEL	C_ELEGANS	3.4.23.12
Q19013	GLSA_CAEEL	C_ELEGANS	3.5.1.2
Q93650	GLSB_CAEEL	C_ELEGANS	3.5.1.2
Q09359	YS11_CAEEL	C_ELEGANS	3.5.3.6
P34350	YK84_CAEEL	C_ELEGANS	3.6.1.10
P34430	YL39_CAEEL	C_ELEGANS	3.6.1.41
Q966M6	DBR1_CAEEL	C_ELEGANS	3.6.1.41
Q9GYG4	ITPA_CAEEL	C_ELEGANS	3.6.1.15
P34712	PGP1_CAEEL	C_ELEGANS	3.6.3.44
P34713	PGP3_CAEEL	C_ELEGANS	3.6.3.44
Q9XXK1	ATPA_CAEEL	C_ELEGANS	3.6.3.14
P41942	YKB4_CAEEL	C_ELEGANS	4.2.1.17
Q20952	ADD2_CAEEL	C_ELEGANS	4.2.1.109
P34604	EI2BA_CAEEL	C_ELEGANS	5.3.1.23
Q09297	NDX6_CAEEL	C_ELEGANS	5.3.3.2
O17919	DKC1_CAEEL	C_ELEGANS	5.4.99.25
Q09524	TG124_CAEEL	C_ELEGANS	5.4.99.12
Q11076	UBC17_CAEEL	C_ELEGANS	6.3.2.19
Q5ZJG8	HSDL1_CHICK	CHICK	1.1.1.289
Q5ZMR3	PCMD1_CHICK	CHICK	2.1.1.43
Q6YJI5	TRM11_CHICK	CHICK	2.1.1.72
Q5ZIJ8	UPP_CHICK	CHICK	2.4.2.10
F1N9Y5	KSYK_CHICK	CHICK	2.7.10.2
P08941	ROS1_CHICK	CHICK	2.7.10.1
F1NBT0	STK10_CHICK	CHICK	2.7.11.1
Q5ZL26	KPRB_CHICK	CHICK	2.7.6.1
Q5ZJV9	CNOT7_CHICK	CHICK	3.1.26.4
Q5ZKF6	5NT3B_CHICK	CHICK	3.1.3.77
E1BY77	UBP13_CHICK	CHICK	3.4.19.12
E1C213	UBP37_CHICK	CHICK	3.4.19.12
P16476	PEPE_CHICK	CHICK	3.4.23.12
Q5ZL18	P20D1_CHICK	CHICK	3.5.1.18
Q90635	DPYL2_CHICK	CHICK	3.5.4.n1
F1NLH9	ITPA_CHICK	CHICK	3.6.1.15
P79784	ENTP2_CHICK	CHICK	3.6.1.6
F1NB38	ECHD1_CHICK	CHICK	4.2.1.17
Q5ZLQ4	IREB2_CHICK	CHICK	4.2.1.33
P02521	ARLY1_CHICK	CHICK	4.3.2.1
P63283	UBC9_CHICK	CHICK	6.3.2.19
Q5ZKX6	UBE2F_CHICK	CHICK	6.3.2.19
P37440	UCPA_ECOLI	E_COLI	1.1.1.289
P38105	RSPB_ECOLI	E_COLI	1.1.1.284
P0AG84	YGHA_ECOLI	E_COLI	1.1.1.14
P33368	YOHF_ECOLI	E_COLI	1.1.1.14
P39400	YJJN_ECOLI	E_COLI	1.1.1.284
P46853	YHHX_ECOLI	E_COLI	1.1.1.18
P76633	YGCW_ECOLI	E_COLI	1.1.1.14
P77260	YDFI_ECOLI	E_COLI	1.1.1.17
P77280	YDJJ_ECOLI	E_COLI	1.1.1.2
P77360	YPHC_ECOLI	E_COLI	1.1.1.284
P77539	YDJL_ECOLI	E_COLI	1.1.1.284
P52096	YAER_ECOLI	E_COLI	1.13.11.27
P77165	YAGT_ECOLI	E_COLI	1.17.1.2
P64557	YGFM_ECOLI	E_COLI	1.17.1.4
P68066	GRCA_ECOLI	E_COLI	1.17.4.1
P76081	PAAE_ECOLI	E_COLI	1.18.1.3
P76149	SAD_ECOLI	E_COLI	1.2.1.71
P76192	YDHV_ECOLI	E_COLI	1.2.1.41
P76121	YDDH_ECOLI	E_COLI	1.5.1.29
P16430	HYCD_ECOLI	E_COLI	1.6.5.3
P0AAK1	HYCB_ECOLI	E_COLI	1.6.99.5
P16431	HYCE_ECOLI	E_COLI	1.6.99.5
P16433	HYCG_ECOLI	E_COLI	1.6.99.5
P77329	HYFG_ECOLI	E_COLI	1.6.99.5
P77668	HYFI_ECOLI	E_COLI	1.6.99.5
P0AEW1	HYFE_ECOLI	E_COLI	1.6.99.5
P23482	HYFB_ECOLI	E_COLI	1.6.99.5
P77416	HYFD_ECOLI	E_COLI	1.6.99.5
P77858	HYFC_ECOLI	E_COLI	1.6.99.5
P0ADR6	RLMM_ECOLI	E_COLI	2.1.1.166
P55135	RLMD_ECOLI	E_COLI	2.1.1.190
P75817	RLMC_ECOLI	E_COLI	2.1.1.189
P75864	RLMKL_ECOLI	E_COLI	2.1.1.173
Q46803	YGEW_ECOLI	E_COLI	2.1.3.6
P0ACD2	WCAF_ECOLI	E_COLI	2.3.1.129
P77218	EUTD_ECOLI	E_COLI	2.3.1.8
P32129	YIHG_ECOLI	E_COLI	2.3.1.42
P39274	YJDJ_ECOLI	E_COLI	2.3.1.82
P76319	YEDL_ECOLI	E_COLI	2.3.1.82
P76539	YPEA_ECOLI	E_COLI	2.3.1.189
P46846	GNTX_ECOLI	E_COLI	2.4.2.10
P27833	RFFA_ECOLI	E_COLI	2.6.1.9
P77434	ALAC_ECOLI	E_COLI	2.6.1.1
Q46925	CSDA_ECOLI	E_COLI	2.6.1.52
P45545	YHFS_ECOLI	E_COLI	2.6.1.9
P32143	YIHV_ECOLI	E_COLI	2.7.1.20
P33020	YEII_ECOLI	E_COLI	2.7.1.144
P39383	YJIL_ECOLI	E_COLI	2.7.1.33
P76419	YEGV_ECOLI	E_COLI	2.7.1.144
P77624	ARCM_ECOLI	E_COLI	2.7.2.8
Q46807	ARCL_ECOLI	E_COLI	2.7.2.8
P16690	PHNN_ECOLI	E_COLI	2.7.4.8
P64572	YGHR_ECOLI	E_COLI	2.7.4.9
P04152	UMUC_ECOLI	E_COLI	2.7.7.7
P76091	YNBB_ECOLI	E_COLI	2.7.7.41
P19925	ENTD_ECOLI	E_COLI	2.7.8.7
P0ADW6	YHCC_ECOLI	E_COLI	2.8.1.8
P23872	AES_ECOLI	E_COLI	3.1.1.3
P75895	RUTD_ECOLI	E_COLI	3.1.1.1
P0A8V0	RBN_ECOLI	E_COLI	3.1.26.11
P0A9J0	RNG_ECOLI	E_COLI	3.1.26.12
P16692	PHNP_ECOLI	E_COLI	3.1.26.11
P0AD42	YFHB_ECOLI	E_COLI	3.1.3.3
P0ADP0	YIGB_ECOLI	E_COLI	3.1.3.77
P31467	YIEH_ECOLI	E_COLI	3.1.3.77
P75809	YBJI_ECOLI	E_COLI	3.1.3.18
P0AA84	YBHO_ECOLI	E_COLI	3.1.4.4
P75919	YMDC_ECOLI	E_COLI	3.1.4.4
P31450	GLVG_ECOLI	E_COLI	3.2.1.22
P76418	YEGU_ECOLI	E_COLI	3.2.1.143
Q46797	YGEQ_ECOLI	E_COLI	3.2.1.51
P0ACV6	MPAA_ECOLI	E_COLI	3.5.1.15
P71311	YAIS_ECOLI	E_COLI	3.5.1.103
P16689	PHNM_ECOLI	E_COLI	3.5.2.7
P42906	AGAA_ECOLI	E_COLI	3.5.2.3
Q46806	PHYDA_ECOLI	E_COLI	3.5.2.7
P15031	FECE_ECOLI	E_COLI	3.6.3.41
P77795	YDCT_ECOLI	E_COLI	3.6.3.31
P0AC19	FOLX_ECOLI	E_COLI	4.1.1.11
P52045	SCPB_ECOLI	E_COLI	4.1.1.65
P76143	LSRF_ECOLI	E_COLI	4.1.2.4
P75682	YAGE_ECOLI	E_COLI	4.2.1.52
P77596	YAGF_ECOLI	E_COLI	4.2.1.9
P39358	YJHG_ECOLI	E_COLI	4.2.1.9
Q46890	YGBL_ECOLI	E_COLI	4.2.1.109
P03813	YGEA_ECOLI	E_COLI	5.1.1.3
P39362	SGCE_ECOLI	E_COLI	5.1.3.1
P45541	FRLC_ECOLI	E_COLI	5.3.1.22
P60664	HIS6_ECOLI	E_COLI	5.3.1.16
P65556	YFCD_ECOLI	E_COLI	5.3.3.2
P76502	SIXA_ECOLI	E_COLI	5.4.2.1
P27253	SCPA_ECOLI	E_COLI	5.4.99.1
P37773	MPL_ECOLI	E_COLI	6.3.2.8
P24193	HYPE_ECOLI	E_COLI	6.3.3.1
Q8MLV1	LBR_DROME	FRUITFLY	1.3.1.70
Q9UAS6	FTSJ1_DROME	FRUITFLY	2.1.1.166
Q9VAQ5	DIM1_DROME	FRUITFLY	2.1.1.182
Q9VDD9	TRM72_DROME	FRUITFLY	2.1.1.166
Q9VGY5	MET15_DROME	FRUITFLY	2.1.1.199
Q9VTM5	TFB1M_DROME	FRUITFLY	2.1.1.182
Q9VZD2	BN3D3_DROME	FRUITFLY	2.1.1.144
Q9VR56	TM10A_DROME	FRUITFLY	2.1.1.31
Q95SX8	NAA60_DROME	FRUITFLY	2.3.1.88
Q9V6G5	TAZ_DROME	FRUITFLY	2.3.1.42
Q8MV48	GALT7_DROME	FRUITFLY	2.4.1.41
A1Z7T0	PKN_DROME	FRUITFLY	2.7.11.13
Q9Y0Y6	NRBP_DROME	FRUITFLY	2.7.11.1
P16425	Y2R2_DROME	FRUITFLY	2.7.7.48
Q9VC49	RPAB5_DROME	FRUITFLY	2.7.7.6
Q9VIZ0	RPAC2_DROME	FRUITFLY	2.7.7.6
Q9VJE4	RPB11_DROME	FRUITFLY	2.7.7.6
O18391	KRAK_DROME	FRUITFLY	3.1.1.3
Q94529	GS1_DROME	FRUITFLY	3.1.3.77
Q9W4V8	TI50C_DROME	FRUITFLY	3.1.3.16
Q8IMU4	PNPH_DROME	FRUITFLY	3.2.2.9
P10383	OTU_DROME	FRUITFLY	3.4.19.12
P17205	SER1_DROME	FRUITFLY	3.4.21.4
Q9W2C3	ASPG2_DROME	FRUITFLY	3.5.1.26
Q9VHH7	ADAL_DROME	FRUITFLY	3.5.4.2
Q9VMW7	ITPA_DROME	FRUITFLY	3.6.1.15
P35381	ATPA_DROME	FRUITFLY	3.6.3.14
Q9VXJ0	DHB4_DROME	FRUITFLY	4.2.1.119
Q9VSF3	UBC12_DROME	FRUITFLY	6.3.2.19
Q6IAN0	DRS7B_HUMAN	HUMAN	1.1.1.14
Q6PKH6	DR4L2_HUMAN	HUMAN	1.1.1.14
Q7Z5J1	DHI1L_HUMAN	HUMAN	1.1.1.14
Q8N4T8	CBR4_HUMAN	HUMAN	1.1.1.14
Q9Y394	DHRS7_HUMAN	HUMAN	1.1.1.n4
Q9HBL8	NMRL1_HUMAN	HUMAN	1.1.1.105
Q9NXC2	GFOD1_HUMAN	HUMAN	1.1.1.n6
O75452	RDH16_HUMAN	HUMAN	1.1.1.105
Q8NBN7	RDH13_HUMAN	HUMAN	1.1.1.105
O75342	LX12B_HUMAN	HUMAN	1.13.11.12
Q9BYJ1	LOXE3_HUMAN	HUMAN	1.13.11.12
Q8IUF8	MINA_HUMAN	HUMAN	1.14.11.27
Q96S16	JMJD8_HUMAN	HUMAN	1.14.11.27
P17643	TYRP1_HUMAN	HUMAN	1.14.11.13
Q96CU9	FXRD1_HUMAN	HUMAN	1.1.5.4
Q9Y6N5	SQRD_HUMAN	HUMAN	1.18.1.2
Q9H2A2	AL8A1_HUMAN	HUMAN	1.2.1.16
P80365	DHI2_HUMAN	HUMAN	1.3.1.9
Q14739	LBR_HUMAN	HUMAN	1.3.1.70
Q8NCN5	PDPR_HUMAN	HUMAN	1.5.1.20
Q8NBX0	SCPDL_HUMAN	HUMAN	1.5.1.10
Q9UHB4	NDOR1_HUMAN	HUMAN	1.8.1.2
Q9NZV6	MSRB1_HUMAN	HUMAN	1.8.4.12
Q9Y3D2	MSRB2_HUMAN	HUMAN	1.8.4.12
P46597	ASMT_HUMAN	HUMAN	2.1.1.116
Q9UNQ2	DIM1_HUMAN	HUMAN	2.1.1.182
A6NJ78	MET15_HUMAN	HUMAN	2.1.1.199
P0C7V9	ME15P_HUMAN	HUMAN	2.1.1.199
Q8IYT2	FTSJ1_HUMAN	HUMAN	2.1.1.166
Q9NV79	PCMD2_HUMAN	HUMAN	2.1.1.77
Q8N2H3	PYRD2_HUMAN	HUMAN	2.1.1.74
Q8NB12	SMYD1_HUMAN	HUMAN	2.1.1.43
Q8WVM0	TFB1M_HUMAN	HUMAN	2.1.1.182
Q96FB5	RRNAD_HUMAN	HUMAN	2.1.1.182
Q9UI43	RRMJ2_HUMAN	HUMAN	2.1.1.166
P08910	ABHD2_HUMAN	HUMAN	2.3.1.31
Q8WU67	ABHD3_HUMAN	HUMAN	2.3.1.84
Q96SE0	ABHD1_HUMAN	HUMAN	2.3.1.31
Q6IED9	DG2L7_HUMAN	HUMAN	2.3.1.22
Q6ZPD8	DG2L6_HUMAN	HUMAN	2.3.1.20
O00330	ODPX_HUMAN	HUMAN	2.3.1.12
O95251	KAT7_HUMAN	HUMAN	2.3.1.48
Q5SZD4	GLYL3_HUMAN	HUMAN	2.3.1.13
Q8WYB5	KAT6B_HUMAN	HUMAN	2.3.1.48
Q92604	LGAT1_HUMAN	HUMAN	2.3.1.42
Q92794	KAT6A_HUMAN	HUMAN	2.3.1.48
Q9H7Z6	KAT8_HUMAN	HUMAN	2.3.1.48
Q9Y234	LIPT_HUMAN	HUMAN	2.3.1.181
Q16635	TAZ_HUMAN	HUMAN	2.3.1.15
Q96MH6	TMM68_HUMAN	HUMAN	2.3.1.42
B5MD39	GGTL3_HUMAN	HUMAN	2.3.2.2
Q14390	GGTL2_HUMAN	HUMAN	2.3.2.2
Q9BVM4	GGACT_HUMAN	HUMAN	2.3.2.4
Q9BX51	GGTL1_HUMAN	HUMAN	2.3.2.2
Q9UBX8	B4GT6_HUMAN	HUMAN	2.4.1.131
Q86SF2	GALT7_HUMAN	HUMAN	2.4.1.41
A6NG13	GL54D_HUMAN	HUMAN	2.4.1.145
Q49AQ9	MGT4L_HUMAN	HUMAN	2.4.1.145
Q5T4J0	GCNT6_HUMAN	HUMAN	2.4.1.150
Q6ZNI0	GCNT7_HUMAN	HUMAN	2.4.1.150
Q96BW1	UPP_HUMAN	HUMAN	2.4.2.10
Q9NRG1	PRDC1_HUMAN	HUMAN	2.4.2.10
Q8NHS2	AATC2_HUMAN	HUMAN	2.6.1.9
Q96QU6	1A1L1_HUMAN	HUMAN	2.6.1.2
A2RU49	AGPD1_HUMAN	HUMAN	2.7.1.39
Q8WVC6	DCAKD_HUMAN	HUMAN	2.7.1.24
Q4G0N4	NAKD1_HUMAN	HUMAN	2.7.1.23
Q96C11	FGGY_HUMAN	HUMAN	2.7.1.16
Q8IYQ7	THNS1_HUMAN	HUMAN	2.7.1.12
P08922	ROS1_HUMAN	HUMAN	2.7.10.1
O14965	AURKA_HUMAN	HUMAN	2.7.11.1
Q56UN5	M3K19_HUMAN	HUMAN	2.7.11.1
Q96RU8	TRIB1_HUMAN	HUMAN	2.7.11.1
O95299	NDUAA_HUMAN	HUMAN	2.7.4.9
O60256	KPRB_HUMAN	HUMAN	2.7.6.1
Q14558	KPRA_HUMAN	HUMAN	2.7.6.1
A4D126	ISPD_HUMAN	HUMAN	2.7.7.60
Q8NDF8	PAPD5_HUMAN	HUMAN	2.7.7.19
P19387	RPB3_HUMAN	HUMAN	2.7.7.6
P52435	RPB11_HUMAN	HUMAN	2.7.7.6
P62875	RPAB5_HUMAN	HUMAN	2.7.7.6
Q9GZM3	RPB1B_HUMAN	HUMAN	2.7.7.6
Q9H1A7	RPB1C_HUMAN	HUMAN	2.7.7.6
Q5XG92	EST4A_HUMAN	HUMAN	3.1.1.1
Q6P093	ADCL2_HUMAN	HUMAN	3.1.1.3
Q9H3Z7	ABHGB_HUMAN	HUMAN	3.1.1.1
Q9Y4D2	DGLA_HUMAN	HUMAN	3.1.1.3
P54315	LIPR1_HUMAN	HUMAN	3.1.1.26
Q02509	OC90_HUMAN	HUMAN	3.1.1.4
Q63HM1	KFA_HUMAN	HUMAN	3.1.1.1
P53816	HRSL3_HUMAN	HUMAN	3.1.1.4
O60733	PLPL9_HUMAN	HUMAN	3.1.1.5
O75884	RBBP9_HUMAN	HUMAN	3.1.1.1
Q6GMV3	PTRD1_HUMAN	HUMAN	3.1.1.29
Q8NCQ7	PRCA1_HUMAN	HUMAN	3.1.1.4
Q9NQF3	SERHL_HUMAN	HUMAN	3.1.1.1
Q9Y570	PPME1_HUMAN	HUMAN	3.1.1.23
O95571	ETHE1_HUMAN	HUMAN	3.1.2.6
A4D2B0	MBLC1_HUMAN	HUMAN	3.1.2.6
Q53H82	LACB2_HUMAN	HUMAN	3.1.2.6
Q8N8Q3	ENDOV_HUMAN	HUMAN	3.1.21.7
Q9UFF9	CNOT8_HUMAN	HUMAN	3.1.26.4
Q9UIV1	CNOT7_HUMAN	HUMAN	3.1.26.4
Q68D91	MBLC2_HUMAN	HUMAN	3.1.26.11
O00584	RNT2_HUMAN	HUMAN	3.1.27.1
O75319	DUS11_HUMAN	HUMAN	3.1.3.48
P49184	DNSL1_HUMAN	HUMAN	3.1.3.36
Q5VZP5	DUS27_HUMAN	HUMAN	3.1.3.48
A8MPX8	PP2D1_HUMAN	HUMAN	3.1.3.16
Q16849	PTPRN_HUMAN	HUMAN	3.1.3.48
Q8IY26	PPAC2_HUMAN	HUMAN	3.1.3.4
Q6W3E5	GDPD4_HUMAN	HUMAN	3.1.4.4
Q7L5L3	GDPD3_HUMAN	HUMAN	3.1.4.46
P08195	4F2_HUMAN	HUMAN	3.2.1.1
Q9BV94	EDEM2_HUMAN	HUMAN	3.2.1.113
Q9BWS9	CHID1_HUMAN	HUMAN	3.2.1.14
Q6NSJ0	K1161_HUMAN	HUMAN	3.2.1.20
Q6UWM7	LCTL_HUMAN	HUMAN	3.2.1.21
Q07837	SLC31_HUMAN	HUMAN	3.2.1.20
Q53HV7	SMUG1_HUMAN	HUMAN	3.2.2.27
Q6P179	ERAP2_HUMAN	HUMAN	3.4.11.2
Q9NZ08	ERAP1_HUMAN	HUMAN	3.4.11.2
Q9UQ80	PA2G4_HUMAN	HUMAN	3.4.11.18
A6NCW7	U17L4_HUMAN	HUMAN	3.4.19.12
A6NFU8	PGPIL_HUMAN	HUMAN	3.4.19.3
C9J2P7	U17LF_HUMAN	HUMAN	3.4.19.12
C9JJH3	U17LA_HUMAN	HUMAN	3.4.19.12
C9JLJ4	U17LD_HUMAN	HUMAN	3.4.19.12
C9JPN9	UL17C_HUMAN	HUMAN	3.4.19.12
C9JVI0	U17LB_HUMAN	HUMAN	3.4.19.12
D6R901	U17LL_HUMAN	HUMAN	3.4.19.12
D6R9N7	U17LI_HUMAN	HUMAN	3.4.19.12
D6RA61	U17LM_HUMAN	HUMAN	3.4.19.12
D6RBM5	U17LN_HUMAN	HUMAN	3.4.19.12
D6RBQ6	U17LH_HUMAN	HUMAN	3.4.19.12
D6RCP7	U17LJ_HUMAN	HUMAN	3.4.19.12
D6RJB6	U17LK_HUMAN	HUMAN	3.4.19.12
P0C7H9	U17L7_HUMAN	HUMAN	3.4.19.12
P0C7I0	U17L8_HUMAN	HUMAN	3.4.19.12
Q0WX57	U17LO_HUMAN	HUMAN	3.4.19.12
Q70EL3	UBP50_HUMAN	HUMAN	3.4.19.12
Q9UMW8	UBP18_HUMAN	HUMAN	3.4.19.12
P40313	CTRL_HUMAN	HUMAN	3.4.21.35
Q9GZN4	BSSP4_HUMAN	HUMAN	3.4.21.35
Q9NUJ1	ABHDA_HUMAN	HUMAN	3.4.21.26
P20718	GRAH_HUMAN	HUMAN	3.4.21.35
Q9P0G3	KLK14_HUMAN	HUMAN	3.4.21.4
Q9UBX7	KLK11_HUMAN	HUMAN	3.4.21.35
Q9UKQ9	KLK9_HUMAN	HUMAN	3.4.21.35
Q9UKR0	KLK12_HUMAN	HUMAN	3.4.21.35
Q9UKR3	KLK13_HUMAN	HUMAN	3.4.21.35
Q9Y337	KLK5_HUMAN	HUMAN	3.4.21.35
Q9Y5K2	KLK4_HUMAN	HUMAN	3.4.21.35
Q16651	PRSS8_HUMAN	HUMAN	3.4.21.35
Q9NZD8	SPG21_HUMAN	HUMAN	3.4.21.92
P0DJD7	PEPA4_HUMAN	HUMAN	3.4.23.24
P0DJD8	PEPA3_HUMAN	HUMAN	3.4.23.24
P0DJD9	PEPA5_HUMAN	HUMAN	3.4.23.24
P45452	MMP13_HUMAN	HUMAN	3.4.24.24
O43897	TLL1_HUMAN	HUMAN	3.4.24.21
Q9H6P5	TASP1_HUMAN	HUMAN	3.4.25.2
Q96HD9	ACY3_HUMAN	HUMAN	3.5.1.15
Q14195	DPYL3_HUMAN	HUMAN	3.5.2.7
O14531	DPYL4_HUMAN	HUMAN	3.5.4.n1
Q14194	DPYL1_HUMAN	HUMAN	3.5.4.n1
Q16555	DPYL2_HUMAN	HUMAN	3.5.4.n1
Q6DHV7	ADAL_HUMAN	HUMAN	3.5.4.2
Q6ZN92	DUTL_HUMAN	HUMAN	3.6.1.23
Q92485	ASM3B_HUMAN	HUMAN	3.6.1.53
Q9UJA9	ENPP5_HUMAN	HUMAN	3.6.1.27
Q9NQZ7	ENTP7_HUMAN	HUMAN	3.6.1.42
Q9Y5L3	ENTP2_HUMAN	HUMAN	3.6.1.6
Q15777	MPPD2_HUMAN	HUMAN	3.6.1.41
Q86X67	NUD13_HUMAN	HUMAN	3.6.1.22
Q6P474	PDXD2_HUMAN	HUMAN	4.1.1.22
Q6ZQY3	GADL1_HUMAN	HUMAN	4.1.1.25
P35219	CAH8_HUMAN	HUMAN	4.2.1.1
P35612	ADDB_HUMAN	HUMAN	4.2.1.109
Q86YB7	ECHD2_HUMAN	HUMAN	4.2.1.18
Q9NTX5	ECHD1_HUMAN	HUMAN	4.2.1.17
Q9UEY8	ADDG_HUMAN	HUMAN	4.2.1.109
A6NK06	IRG1_HUMAN	HUMAN	4.2.1.10
P48200	IREB2_HUMAN	HUMAN	4.2.1.33
Q86YJ6	THNS2_HUMAN	HUMAN	4.2.1.20
Q96EM0	T3HPD_HUMAN	HUMAN	5.1.1.4
Q8WUS8	D42E1_HUMAN	HUMAN	5.1.3.20
Q9NZL9	MAT2B_HUMAN	HUMAN	5.1.3.2
Q9UI10	EI2BD_HUMAN	HUMAN	5.3.1.23
P0C025	NUD17_HUMAN	HUMAN	5.3.3.2
Q8WV74	NUDT8_HUMAN	HUMAN	5.3.3.2
Q96DE0	NUD16_HUMAN	HUMAN	5.3.3.2
O95900	TRUB2_HUMAN	HUMAN	5.4.99.25
Q8N0Z8	PUSL1_HUMAN	HUMAN	5.4.99.12
Q8WWH5	TRUB1_HUMAN	HUMAN	5.4.99.25
Q96PZ0	PUS7_HUMAN	HUMAN	5.4.99.27
Q9BZE2	PUS3_HUMAN	HUMAN	5.4.99.12
Q9H8T0	AKTIP_HUMAN	HUMAN	6.3.2.19
P63279	UBC9_HUMAN	HUMAN	6.3.2.19
Q5JXB2	UE2NL_HUMAN	HUMAN	6.3.2.19
Q969M7	UBE2F_HUMAN	HUMAN	6.3.2.19
P70694	DHB5_MOUSE	MOUSE	1.1.1.218
Q3UHD2	GFOD1_MOUSE	MOUSE	1.1.1.n6
Q8BTX9	HSDL1_MOUSE	MOUSE	1.1.1.289
Q8CHS7	DRS7C_MOUSE	MOUSE	1.1.1.14
Q8K354	CBR3_MOUSE	MOUSE	1.1.1.105
Q8VBZ0	DHRSX_MOUSE	MOUSE	1.1.1.105
Q8VCR2	DHB13_MOUSE	MOUSE	1.1.1.289
Q91VT4	CBR4_MOUSE	MOUSE	1.1.1.14
Q9CXR1	DHRS7_MOUSE	MOUSE	1.1.1.n4
O55240	RDH1_MOUSE	MOUSE	1.1.1.289
Q8CD15	MINA_MOUSE	MOUSE	1.14.11.27
A2RSX7	TYW5_MOUSE	MOUSE	1.14.11.27
P07147	TYRP1_MOUSE	MOUSE	1.14.11.13
Q3TQB2	FXRD1_MOUSE	MOUSE	1.1.5.4
Q8BUE4	AIFM2_MOUSE	MOUSE	1.18.1.2
Q8BH00	AL8A1_MOUSE	MOUSE	1.2.1.16
P51661	DHI2_MOUSE	MOUSE	1.3.1.9
Q99L04	DHRS1_MOUSE	MOUSE	1.3.1.9
Q8R127	SCPDL_MOUSE	MOUSE	1.5.1.10
A2AI05	NDOR1_MOUSE	MOUSE	1.8.1.2
Q78J03	MSRB2_MOUSE	MOUSE	1.8.4.12
Q8BWQ4	FTSJ1_MOUSE	MOUSE	2.1.1.166
Q9D0D4	DIM1_MOUSE	MOUSE	2.1.1.182
P97443	SMYD1_MOUSE	MOUSE	2.1.1.43
Q8BHD8	PCMD2_MOUSE	MOUSE	2.1.1.43
Q9CPY0	RRMJ2_MOUSE	MOUSE	2.1.1.166
Q9DCL4	MET15_MOUSE	MOUSE	2.1.1.199
Q8BNV1	TRM2A_MOUSE	MOUSE	2.1.1.77
Q8JZM0	TFB1M_MOUSE	MOUSE	2.1.1.182
Q9CWH5	TRM11_MOUSE	MOUSE	2.1.1.72
Q8C1Z8	TM10A_MOUSE	MOUSE	2.1.1.31
Q810D6	GRWD1_MOUSE	MOUSE	2.3.1.48
Q9QXM0	ABHD2_MOUSE	MOUSE	2.3.1.31
Q5SVQ0	KAT7_MOUSE	MOUSE	2.3.1.48
Q8BRB7	KAT6B_MOUSE	MOUSE	2.3.1.48
Q8BZ21	KAT6A_MOUSE	MOUSE	2.3.1.48
Q8VCM4	LIPT_MOUSE	MOUSE	2.3.1.181
Q9D1P2	KAT8_MOUSE	MOUSE	2.3.1.48
Q9D5U0	PCT2B_MOUSE	MOUSE	2.3.1.67
Q9D850	TMM68_MOUSE	MOUSE	2.3.1.42
P49222	EPB42_MOUSE	MOUSE	2.3.2.13
Q923B0	GGACT_MOUSE	MOUSE	2.3.2.4
Q80VA0	GALT7_MOUSE	MOUSE	2.4.1.41
Q9DBE8	ALG2_MOUSE	MOUSE	2.4.1.250
Q9WVK5	B4GT6_MOUSE	MOUSE	2.4.1.131
E9Q649	GCNT4_MOUSE	MOUSE	2.4.1.222
Q9CRA0	NAR4_MOUSE	MOUSE	2.4.2.31
A2AIG8	1A1L1_MOUSE	MOUSE	2.6.1.2
Q3UX83	1A1L2_MOUSE	MOUSE	2.6.1.1
Q7TSV6	AATC2_MOUSE	MOUSE	2.6.1.9
A2AJL3	FGGY_MOUSE	MOUSE	2.7.1.16
Q5U5V2	AGPD1_MOUSE	MOUSE	2.7.1.39
Q8BHC4	DCAKD_MOUSE	MOUSE	2.7.1.24
Q8C5H8	NAKD1_MOUSE	MOUSE	2.7.1.23
Q8BH55	THNS1_MOUSE	MOUSE	2.7.1.71
Q78DX7	ROS1_MOUSE	MOUSE	2.7.10.1
P24788	CD11B_MOUSE	MOUSE	2.7.11.1
P97477	AURKA_MOUSE	MOUSE	2.7.11.1
E9Q3S4	M3K19_MOUSE	MOUSE	2.7.11.1
Q7M6U3	TEX14_MOUSE	MOUSE	2.7.11.1
Q8K4K2	TRIB3_MOUSE	MOUSE	2.7.11.1
Q8K4K4	TRIB1_MOUSE	MOUSE	2.7.11.1
Q99LC3	NDUAA_MOUSE	MOUSE	2.7.4.9
Q99MH5	NDK5_MOUSE	MOUSE	2.7.4.6
Q9EPK2	XRP2_MOUSE	MOUSE	2.7.4.6
Q8R574	KPRB_MOUSE	MOUSE	2.7.6.1
Q9D0M1	KPRA_MOUSE	MOUSE	2.7.6.1
O08740	RPB11_MOUSE	MOUSE	2.7.7.6
P62876	RPAB5_MOUSE	MOUSE	2.7.7.6
P97304	RPAC2_MOUSE	MOUSE	2.7.7.6
P97760	RPB3_MOUSE	MOUSE	2.7.7.6
Q5RJG7	ISPD_MOUSE	MOUSE	2.7.7.60
Q9D0B5	TSTD3_MOUSE	MOUSE	2.8.1.2
P23953	EST1C_MOUSE	MOUSE	3.1.1.1
Q3V1F8	EPHX3_MOUSE	MOUSE	3.1.1.1
Q63880	EST3A_MOUSE	MOUSE	3.1.1.1
Q64176	EST1E_MOUSE	MOUSE	3.1.1.1
Q6IE26	EPHX4_MOUSE	MOUSE	3.1.1.1
Q6WQJ1	DGLA_MOUSE	MOUSE	3.1.1.3
Q80YU0	ABHGB_MOUSE	MOUSE	3.1.1.1
Q8R0W5	EST4A_MOUSE	MOUSE	3.1.1.1
Q8VCT4	CES1D_MOUSE	MOUSE	3.1.1.1
Q8VCU1	EST3B_MOUSE	MOUSE	3.1.1.1
Q91WC9	DGLB_MOUSE	MOUSE	3.1.1.3
Q8R3U1	HRSL3_MOUSE	MOUSE	3.1.1.4
D3Z4S3	PTRD1_MOUSE	MOUSE	3.1.1.29
O88851	RBBP9_MOUSE	MOUSE	3.1.1.1
P97819	PLPL9_MOUSE	MOUSE	3.1.1.5
Q5BKQ4	LIPR1_MOUSE	MOUSE	3.1.1.26
Q8BVQ5	PPME1_MOUSE	MOUSE	3.1.1.1
A2AKK5	ACNT1_MOUSE	MOUSE	3.1.2.2
Q9DB32	HAGHL_MOUSE	MOUSE	3.1.2.6
Q9DCM0	ETHE1_MOUSE	MOUSE	3.1.2.6
Q8BWY4	MBLC1_MOUSE	MOUSE	3.1.2.6
Q80ZW2	THEM6_MOUSE	MOUSE	3.1.2.2
O35290	ECP3_MOUSE	MOUSE	3.1.21.4
P97426	ECP1_MOUSE	MOUSE	3.1.21.4
Q8C9A2	ENDOV_MOUSE	MOUSE	3.1.21.7
Q60809	CNOT7_MOUSE	MOUSE	3.1.26.4
Q9D8X5	CNOT8_MOUSE	MOUSE	3.1.26.4
Q99KR3	LACB2_MOUSE	MOUSE	3.1.26.11
Q9CQ01	RNT2_MOUSE	MOUSE	3.1.27.1
Q148W8	DUS27_MOUSE	MOUSE	3.1.3.48
Q3UFY7	5NT3B_MOUSE	MOUSE	3.1.3.48
Q8K337	I5P2_MOUSE	MOUSE	3.1.3.56
Q9D7J6	DNSL1_MOUSE	MOUSE	3.1.3.36
Q9D9D8	DUS21_MOUSE	MOUSE	3.1.3.48
A2ALK8	PTN3_MOUSE	MOUSE	3.1.3.48
E9Q612	PTPRO_MOUSE	MOUSE	3.1.3.48
P24823	PPBN_MOUSE	MOUSE	3.1.3.1
Q60673	PTPRN_MOUSE	MOUSE	3.1.3.48
Q6NVF0	OCRL_MOUSE	MOUSE	3.1.3.56
Q6NZK8	PTPC1_MOUSE	MOUSE	3.1.3.48
Q91YL7	PG2IP_MOUSE	MOUSE	3.1.3.56
Q9D4F2	PPAC2_MOUSE	MOUSE	3.1.3.4
E9Q4S1	PDE8B_MOUSE	MOUSE	3.1.4.17
P10852	4F2_MOUSE	MOUSE	3.2.1.1
Q8BVW0	GANC_MOUSE	MOUSE	3.2.1.84
Q922Q9	CHID1_MOUSE	MOUSE	3.2.1.14
Q925U4	EDEM1_MOUSE	MOUSE	3.2.1.113
Q69ZQ1	K1161_MOUSE	MOUSE	3.2.1.20
Q8BRK9	MA2A2_MOUSE	MOUSE	3.2.1.24
Q8K1F9	LCTL_MOUSE	MOUSE	3.2.1.21
Q99N32	KLOTB_MOUSE	MOUSE	3.2.1.21
Q6P5C5	SMUG1_MOUSE	MOUSE	3.2.2.27
Q9EQH2	ERAP1_MOUSE	MOUSE	3.4.11.2
P50580	PA2G4_MOUSE	MOUSE	3.4.11.18
B2RUR8	OTU7B_MOUSE	MOUSE	3.4.19.12
Q8K2H2	OTU6B_MOUSE	MOUSE	3.4.19.12
Q9CWB5	PGPIL_MOUSE	MOUSE	3.4.19.3
Q5BKP2	UBP13_MOUSE	MOUSE	3.4.19.12
Q8C2S0	UBP44_MOUSE	MOUSE	3.4.19.12
Q9WTV6	UBP18_MOUSE	MOUSE	3.4.19.12
O35205	GRAK_MOUSE	MOUSE	3.4.21.4
P11033	GRAD_MOUSE	MOUSE	3.4.21.35
Q91X79	CELA1_MOUSE	MOUSE	3.4.21.35
Q9ER10	BSSP4_MOUSE	MOUSE	3.4.21.35
Q9QZC8	ABHD1_MOUSE	MOUSE	3.4.21.89
O08762	NETR_MOUSE	MOUSE	3.4.21.35
P11034	MCPT1_MOUSE	MOUSE	3.4.21.35
P15119	MCPT2_MOUSE	MOUSE	3.4.21.35
P43430	MCPT8_MOUSE	MOUSE	3.4.21.35
Q402U7	PRS44_MOUSE	MOUSE	3.4.21.76
Q8BHC7	RHBL4_MOUSE	MOUSE	3.4.21.105
Q8K4I7	PRS45_MOUSE	MOUSE	3.4.21.76
Q924N9	PRS28_MOUSE	MOUSE	3.4.21.35
Q9CQC8	SPG21_MOUSE	MOUSE	3.4.21.92
Q9ESD1	PRSS8_MOUSE	MOUSE	3.4.21.35
Q9QYN3	KLK11_MOUSE	MOUSE	3.4.21.35
Q9JHJ7	TEST_MOUSE	MOUSE	3.4.21.35
O08736	CASPC_MOUSE	MOUSE	3.4.22.36
Q8C3Q9	CASP9_MOUSE	MOUSE	3.4.22.36
P33435	MMP13_MOUSE	MOUSE	3.4.24.24
Q9EQF2	KELL_MOUSE	MOUSE	3.4.24.11
Q62381	TLL1_MOUSE	MOUSE	3.4.24.21
Q9WVM6	TLL2_MOUSE	MOUSE	3.4.24.21
Q8R1G1	TASP1_MOUSE	MOUSE	3.4.25.2
D3Z7P3	GLSK_MOUSE	MOUSE	3.5.1.2
Q91XE4	ACY3_MOUSE	MOUSE	3.5.1.96
A1A547	PGRP3_MOUSE	MOUSE	3.5.1.28
O88593	PGRP1_MOUSE	MOUSE	3.5.1.28
Q8K4H1	KFA_MOUSE	MOUSE	3.5.1.2
Q62188	DPYL3_MOUSE	MOUSE	3.5.2.7
O08553	DPYL2_MOUSE	MOUSE	3.5.4.n1
O35098	DPYL4_MOUSE	MOUSE	3.5.4.n1
P97427	DPYL1_MOUSE	MOUSE	3.5.4.n1
D3YZG8	MTD2L_MOUSE	MOUSE	3.5.4.9
P58242	ASM3B_MOUSE	MOUSE	3.6.1.53
O55026	ENTP2_MOUSE	MOUSE	3.6.1.6
Q3TCT4	ENTP7_MOUSE	MOUSE	3.6.1.42
Q9CZJ0	MPPD2_MOUSE	MOUSE	3.6.1.41
Q03265	ATPA_MOUSE	MOUSE	3.6.3.14
P06795	MDR1B_MOUSE	MOUSE	3.6.3.44
P21447	MDR1A_MOUSE	MOUSE	3.6.3.44
P28651	CAH8_MOUSE	MOUSE	4.2.1.1
Q3TLP5	ECHD2_MOUSE	MOUSE	4.2.1.18
Q811J3	IREB2_MOUSE	MOUSE	4.2.1.33
Q9D9V3	ECHD1_MOUSE	MOUSE	4.2.1.17
Q9QYB5	ADDG_MOUSE	MOUSE	4.2.1.109
Q9QYB8	ADDB_MOUSE	MOUSE	4.2.1.109
P54987	IRG1_MOUSE	MOUSE	4.2.1.1
Q80W22	THNS2_MOUSE	MOUSE	4.2.1.20
Q9CXA2	T3HPD_MOUSE	MOUSE	5.1.1.4
Q91XA8	KLD8A_MOUSE	MOUSE	5.1.3.13
Q99LB6	MAT2B_MOUSE	MOUSE	5.1.3.2
Q8BFZ6	IDI2_MOUSE	MOUSE	5.3.3.2
Q6P3D0	NUD16_MOUSE	MOUSE	5.3.3.2
Q9CR24	NUDT8_MOUSE	MOUSE	5.3.3.2
Q9CWD3	NUD17_MOUSE	MOUSE	5.3.3.2
A2ADA5	PUSL1_MOUSE	MOUSE	5.4.99.12
Q9JI38	PUS3_MOUSE	MOUSE	5.4.99.12
Q8C0D0	TRUB1_MOUSE	MOUSE	5.4.99.25
Q91WG3	TRUB2_MOUSE	MOUSE	5.4.99.25
P63280	UBC9_MOUSE	MOUSE	6.3.2.19
Q3UWQ3	UB2FB_MOUSE	MOUSE	6.3.2.19
Q9CY34	UB2FA_MOUSE	MOUSE	6.3.2.19
Q2R480	6PGD2_ORYSJ	RICE	1.1.1.44
Q40648	KCAB_ORYSJ	RICE	1.1.1.218
Q65X70	GPDH3_ORYSJ	RICE	1.1.1.94
Q75KH3	GRDH_ORYSJ	RICE	1.1.1.14
Q8H2J9	GPDA_ORYSJ	RICE	1.1.1.94
Q8S0G4	GPDH1_ORYSJ	RICE	1.1.1.94
Q8S2G5	GPDH2_ORYSJ	RICE	1.1.1.94
Q9LI00	6PGD1_ORYSJ	RICE	1.1.1.44
P14614	GLUB4_ORYSJ	RICE	1.13.11.54
Q6ERU3	GLUB5_ORYSJ	RICE	1.13.11.54
P93771	GAOX1_ORYSJ	RICE	1.14.11.13
Q0JCU7	ZEP_ORYSJ	RICE	1.14.13.9
Q6AVG6	ISPH_ORYSJ	RICE	1.17.1.2
Q0J8A4	G3PC1_ORYSJ	RICE	1.2.1.12
Q6K5G8	G3PC3_ORYSJ	RICE	1.2.1.12
Q7FAH2	G3PC2_ORYSJ	RICE	1.2.1.12
Q6H5J0	FABI2_ORYSJ	RICE	1.3.1.9
Q6Z0I4	FABI1_ORYSJ	RICE	1.3.1.9
B9FFD3	OPR13_ORYSJ	RICE	1.6.99.1
B9FSC8	OPR11_ORYSJ	RICE	1.6.99.1
P0C361	PSAC_ORYSJ	RICE	1.6.99.5
Q5ZC83	OPR9_ORYSJ	RICE	1.6.99.1
Q69TH4	OPR2_ORYSJ	RICE	1.6.99.1
Q69TH8	OPR4_ORYSJ	RICE	1.6.99.1
Q84QK0	OPR1_ORYSJ	RICE	1.6.99.1
P0C340	NDHJ_ORYSJ	RICE	1.6.99.5
P0C322	NU3C_ORYSJ	RICE	1.6.99.5
P0C325	NU4C_ORYSJ	RICE	1.6.99.5
P0CD22	NU2C1_ORYSJ	RICE	1.6.99.5
P0CD23	NU2C2_ORYSJ	RICE	1.6.99.5
Q0IP69	NOMT_ORYSJ	RICE	2.1.1.116
Q5VS72	ANM7_ORYSJ	RICE	2.1.1.125
Q7XXD4	METL_ORYSJ	RICE	2.1.1.116
Q2R3K3	LCB2A_ORYSJ	RICE	2.3.1.47
Q5JK39	LCB2D_ORYSJ	RICE	2.3.1.47
Q8RYL0	LCB2C_ORYSJ	RICE	2.3.1.47
Q8RYL1	LCB2B_ORYSJ	RICE	2.3.1.47
Q93VT8	ACLB1_ORYSJ	RICE	2.3.3.5
B7F7B9	SPSA2_ORYSJ	RICE	2.4.1.14
H6TFZ4	SUS5_ORYSJ	RICE	2.4.1.13
Q0JGK4	SPSA1_ORYSJ	RICE	2.4.1.14
Q10LP5	SUS4_ORYSJ	RICE	2.4.1.13
Q53JI9	SPSA5_ORYSJ	RICE	2.4.1.14
Q67WN8	SPSA3_ORYSJ	RICE	2.4.1.14
Q7XNX6	SUS7_ORYSJ	RICE	2.4.1.13
Q6ZLK0	OST48_ORYSJ	RICE	2.4.1.119
Q10G56	OAT_ORYSJ	RICE	2.6.1.11
Q10MQ2	DAPAT_ORYSJ	RICE	2.6.1.9
Q10P01	LCB1A_ORYSJ	RICE	2.6.1.1
Q6K8E7	LCB1B_ORYSJ	RICE	2.6.1.1
Q6VMN7	ALD1_ORYSJ	RICE	2.6.1.9
Q6ZCF0	GATP3_ORYSJ	RICE	2.6.1.11
Q6ZKV8	BIODA_ORYSJ	RICE	2.6.1.11
Q7G4P2	LCB1C_ORYSJ	RICE	2.6.1.1
Q7XN11	GATP1_ORYSJ	RICE	2.6.1.11
Q2QWK9	TPS1_ORYSJ	RICE	2.7.1.35
Q5NTH3	SK2_ORYSJ	RICE	2.7.1.71
Q5NTH4	SK1_ORYSJ	RICE	2.7.1.71
Q7X7H9	SK3_ORYSJ	RICE	2.7.1.71
Q2QNG7	ACLA3_ORYSJ	RICE	2.7.1.159
Q2QZ86	ACLA2_ORYSJ	RICE	2.7.1.159
Q53JY8	ACLA1_ORYSJ	RICE	2.7.1.159
Q8S2G0	ISPE_ORYSJ	RICE	2.7.1.148
Q2QM77	PID_ORYSJ	RICE	2.7.11.1
D7UPN3	CERK1_ORYSJ	RICE	2.7.11.1
Q5Z9N5	FON1_ORYSJ	RICE	2.7.11.1
Q69LE7	PNP1_ORYSJ	RICE	2.7.7.8
Q6KAI0	PNP2_ORYSJ	RICE	2.7.7.8
Q5N8G1	ISPD_ORYSJ	RICE	2.7.7.60
Q6Z9A3	GMPP3_ORYSJ	RICE	2.7.7.13
Q84JH5	GMPP1_ORYSJ	RICE	2.7.7.13
Q941T9	GMPP2_ORYSJ	RICE	2.7.7.13
Q5N7A7	IPCS_ORYSJ	RICE	2.7.8.27
Q10J20	D14L_ORYSJ	RICE	3.1.1.1
Q10LI6	CRS2L_ORYSJ	RICE	3.1.1.29
Q10QA5	D14_ORYSJ	RICE	3.1.1.1
Q5ZCL8	CRS2_ORYSJ	RICE	3.1.1.29
Q69KJ0	RTL3_ORYSJ	RICE	3.1.26.3
Q6ATG6	RTL2_ORYSJ	RICE	3.1.26.3
Q6H5L4	TPP7_ORYSJ	RICE	3.1.3.12
Q7XT34	TPP5_ORYSJ	RICE	3.1.3.12
Q9FWC1	TRE_ORYSJ	RICE	3.2.1.28
Q0J0G1	BGL33_ORYSJ	RICE	3.2.1.21
Q7XPY7	BGL14_ORYSJ	RICE	3.2.1.21
Q0J032	LONP2_ORYSJ	RICE	3.4.21.53
Q42456	ASPR1_ORYSJ	RICE	3.4.23.12
Q7XDP2	ITPA_ORYSJ	RICE	3.6.1.15
Q8H5F8	ADPRM_ORYSJ	RICE	3.6.1.41
Q2QYE1	APY3_ORYSJ	RICE	3.6.1.42
Q8H7L6	APY1_ORYSJ	RICE	3.6.1.42
P0C522	ATPAM_ORYSJ	RICE	3.6.3.14
Q0JA83	KSL3_ORYSJ	RICE	4.2.3.15
H2KWF1	PAKSY_ORYSJ	RICE	5.4.99.17
P0CX08	DSF1_YEAST	YEAST	1.1.1.17
P0CX09	YN073_YEAST	YEAST	1.1.1.17
P36086	YKH1_YEAST	YEAST	1.1.1.289
P43547	AAD6_YEAST	YEAST	1.1.1.218
Q04869	YM94_YEAST	YEAST	1.1.1.18
Q05016	YM71_YEAST	YEAST	1.1.1.14
Q06417	TDA5_YEAST	YEAST	1.1.1.14
Q07530	YD114_YEAST	YEAST	1.1.1.14
Q12746	PGA3_YEAST	YEAST	1.18.1.2
Q04458	HFD1_YEAST	YEAST	1.2.1.3
P28272	PYRD_YEAST	YEAST	1.3.5.2
P47169	MET5_YEAST	YEAST	1.8.1.2
P38222	RKM3_YEAST	YEAST	2.1.1.43
Q03942	RKM2_YEAST	YEAST	2.1.1.43
Q04898	YM99_YEAST	YEAST	2.1.1.10
Q12504	RKM4_YEAST	YEAST	2.1.1.43
P38226	CST26_YEAST	YEAST	2.3.1.15
Q03649	YM60_YEAST	YEAST	2.3.1.84
Q04225	RRB1_YEAST	YEAST	2.3.1.48
Q08650	DGAT2_YEAST	YEAST	2.3.1.20
Q12226	AYT1_YEAST	YEAST	2.3.1.171
P38427	TSL1_YEAST	YEAST	2.4.1.15
P47165	XPT1_YEAST	YEAST	2.4.2.10
Q04585	YDR09_YEAST	YEAST	2.7.1.16
P36003	NNK1_YEAST	YEAST	2.7.11.1
Q03533	TDA1_YEAST	YEAST	2.7.11.1
Q12003	ENV7_YEAST	YEAST	2.7.11.1
Q12100	RTK1_YEAST	YEAST	2.7.11.1
P38690	YHJ3_YEAST	YEAST	2.7.2.11
P15700	UMPK_YEAST	YEAST	2.7.4.3
P22139	RPAB5_YEAST	YEAST	2.7.7.6
P28000	RPAC2_YEAST	YEAST	2.7.7.6
P32769	HBS1_YEAST	YEAST	2.7.7.4
P48561	TRF5_YEAST	YEAST	2.7.7.19
P50113	LYS5_YEAST	YEAST	2.7.8.7
P37262	SOL2_YEAST	YEAST	3.1.1.31
P50278	SOL1_YEAST	YEAST	3.1.1.31
P36516	RM03_YEAST	YEAST	3.1.26.3
P32567	PAH1_YEAST	YEAST	3.1.3.4
P40025	PHM8_YEAST	YEAST	3.1.3.77
P53078	SDT1_YEAST	YEAST	3.1.3.77
Q03264	NGL2_YEAST	YEAST	3.1.3.56
Q04223	YM14_YEAST	YEAST	3.1.3.77
Q86ZR7	YKD3A_YEAST	YEAST	3.1.3.77
P38888	MNL1_YEAST	YEAST	3.2.1.113
P53189	SCW11_YEAST	YEAST	3.2.1.39
Q04336	YM54_YEAST	YEAST	3.2.1.51
Q12205	MNL2_YEAST	YEAST	3.2.1.113
P40462	TM108_YEAST	YEAST	3.4.11.2
P28627	IMP1_YEAST	YEAST	3.4.21.89
P36775	LONM_YEAST	YEAST	3.4.21.53
Q04623	ECM18_YEAST	YEAST	3.4.21.92
P40583	YPS6_YEAST	YEAST	3.4.23.18
P0C155	CBPS2_YEAST	YEAST	3.5.1.18
P0CX77	ASP22_YEAST	YEAST	3.5.1.1
P0CX78	ASP23_YEAST	YEAST	3.5.1.1
P0CX79	ASP24_YEAST	YEAST	3.5.1.1
P0CZ17	ASP21_YEAST	YEAST	3.5.1.1
P38150	YB9Z_YEAST	YEAST	3.5.4.2
P0CF22	YI168_YEAST	YEAST	3.6.1.27
P47119	ITPA_YEAST	YEAST	3.6.1.15
Q04344	HNT1_YEAST	YEAST	3.6.1.27
P07251	ATPA_YEAST	YEAST	3.6.3.14
P0CE69	YK104_YEAST	YEAST	3.6.3.27
P39986	ATC6_YEAST	YEAST	3.6.3.1
Q06408	ARO10_YEAST	YEAST	4.1.1.65
P0CX11	ERR2_YEAST	YEAST	4.2.1.11
P14741	EI2BA_YEAST	YEAST	5.3.1.23
P53929	YNK8_YEAST	YEAST	5.4.2.1
P31115	PUS3_YEAST	YEAST	5.4.99.12
P53167	PUS2_YEAST	YEAST	5.4.99.12
Q12211	PUS1_YEAST	YEAST	5.4.99.12
P52491	UBC12_YEAST	YEAST	6.3.2.19
B0UXP9	IMDH2_DANRE	ZEBRAFISH	1.1.1.205
Q5BJJ6	MAT2B_DANRE	ZEBRAFISH	1.1.1.133
Q5RGV1	IMDH3_DANRE	ZEBRAFISH	1.1.1.205
Q6GMG5	IMDH1_DANRE	ZEBRAFISH	1.1.1.205
Q08BY5	JMJD4_DANRE	ZEBRAFISH	1.14.11.27
Q5MJ86	G3P2_DANRE	ZEBRAFISH	1.2.1.12
Q66I21	AL8A1_DANRE	ZEBRAFISH	1.2.1.16
Q6NW52	MSRB2_DANRE	ZEBRAFISH	1.8.4.12
Q802G6	MSB1A_DANRE	ZEBRAFISH	1.8.4.12
Q5RH95	RSAD2_DANRE	ZEBRAFISH	2.1.1.192
Q7ZVS8	FTSJ1_DANRE	ZEBRAFISH	2.1.1.166
A7YT82	NMT2_DANRE	ZEBRAFISH	2.3.1.97
A3KNL6	GGACC_DANRE	ZEBRAFISH	2.3.2.4
Q7ZV22	MTAP_DANRE	ZEBRAFISH	2.4.2.28
A8WFT6	AGPD1_DANRE	ZEBRAFISH	2.7.1.39
Q0P4C4	DCAKD_DANRE	ZEBRAFISH	2.7.1.24
A1A5H8	YES_DANRE	ZEBRAFISH	2.7.10.2
F1RDG9	FYNB_DANRE	ZEBRAFISH	2.7.10.2
Q1JPZ3	SRC_DANRE	ZEBRAFISH	2.7.10.2
Q6EWH2	FYNA_DANRE	ZEBRAFISH	2.7.10.2
A7MBL8	PKN2_DANRE	ZEBRAFISH	2.7.11.13
A8C984	MYLK3_DANRE	ZEBRAFISH	2.7.11.1
F1QGZ6	MELK_DANRE	ZEBRAFISH	2.7.11.1
Q1XHL7	GRK7B_DANRE	ZEBRAFISH	2.7.11.1
Q49HM9	GRK7A_DANRE	ZEBRAFISH	2.7.11.1
Q7SY49	CAMKV_DANRE	ZEBRAFISH	2.7.11.1
Q7SY52	STK10_DANRE	ZEBRAFISH	2.7.11.1
A0JPF9	ISPD_DANRE	ZEBRAFISH	2.7.7.60
Q566U4	KFA_DANRE	ZEBRAFISH	3.1.1.1
Q802V6	ABH2A_DANRE	ZEBRAFISH	3.1.1.1
Q08BM8	CNOT7_DANRE	ZEBRAFISH	3.1.26.4
B8XY56	RNT2_DANRE	ZEBRAFISH	3.1.27.1
A0JMK5	MTMR2_DANRE	ZEBRAFISH	3.1.3.48
A1L1R5	PTPC1_DANRE	ZEBRAFISH	3.1.3.48
Q6DBV4	PHOP1_DANRE	ZEBRAFISH	3.1.3.77
E7F6T8	UBP37_DANRE	ZEBRAFISH	3.4.19.12
F1QFS9	UBP13_DANRE	ZEBRAFISH	3.4.19.12
Q6PC62	SPG21_DANRE	ZEBRAFISH	3.4.21.92
Q6DHQ3	ACY3B_DANRE	ZEBRAFISH	3.5.1.15
Q52PJ5	DPYL3_DANRE	ZEBRAFISH	3.5.2.7
Q4V9P6	ADAL_DANRE	ZEBRAFISH	3.5.4.2
A5WVX0	ITPA_DANRE	ZEBRAFISH	3.6.1.15
Q5BJJ5	HDHD2_DANRE	ZEBRAFISH	3.6.1.1
F1Q4S1	ATP9B_DANRE	ZEBRAFISH	3.6.3.1
A0PJR5	ECHD3_DANRE	ZEBRAFISH	4.2.1.17
F1R6N4	ECHD1_DANRE	ZEBRAFISH	4.2.1.17
Q08BC6	ENO4_DANRE	ZEBRAFISH	4.2.1.11
Q4V8V2	NUD17_DANRE	ZEBRAFISH	5.3.3.2
Q08BH7	UBE2T_DANRE	ZEBRAFISH	6.3.2.19
Q1JPX4	UB2WB_DANRE	ZEBRAFISH	6.3.2.19
Q4VBH4	UB2WA_DANRE	ZEBRAFISH	6.3.2.19
Q6NY82	UBE2F_DANRE	ZEBRAFISH	6.3.2.19
Q7ZYX1	AKTIP_DANRE	ZEBRAFISH	6.3.2.19
Q9DDJ0	UBC9B_DANRE	ZEBRAFISH	6.3.2.19
Q9W6H5	UBC9A_DANRE	ZEBRAFISH	6.3.2.19
