# Supplementary material for: Application of a hierarchical enzyme classification method reveals the role of gut microbiome in human metabolism
Source: BMC Genomics. 2015 Jun 11;16(Suppl 7):S16. doi: 10.1186/1471-2164-16-S7-S16 (PMC4474468; doi:10.1186/1471-2164-16-S7-S16)
Supplement: Additional file 6 — ECemble predicted gut microbial enzymes. [file 1471-2164-16-S7-S16-S6.xlsx]

## Sheet: All microbial_Metagenomic
EC Number	Enzyme Name	Enzyme Category
1.1.1.1	Alcohol dehydrogenase	1. Known Human Enzymes from Swissprot and KEGG
1.1.1.105	All-trans-retinol dehydrogenase (NAD(+))	1. Known Human Enzymes from Swissprot and KEGG
1.1.1.2	Alcohol dehydrogenase (NADP(+))	1. Known Human Enzymes from Swissprot and KEGG
1.1.1.205	IMP dehydrogenase	1. Known Human Enzymes from Swissprot and KEGG
1.1.1.22	UDP-glucose 6-dehydrogenase	1. Known Human Enzymes from Swissprot and KEGG
1.1.1.27	L-lactate dehydrogenase	1. Known Human Enzymes from Swissprot and KEGG
1.1.1.31	3-hydroxyisobutyrate dehydrogenase	1. Known Human Enzymes from Swissprot and KEGG
1.1.1.37	Malate dehydrogenase	1. Known Human Enzymes from Swissprot and KEGG
1.1.1.38	Malate dehydrogenase (oxaloacetate-decarboxylating)	1. Known Human Enzymes from Swissprot and KEGG
1.1.1.41	Isocitrate dehydrogenase (NAD(+))	1. Known Human Enzymes from Swissprot and KEGG
1.1.1.44	Phosphogluconate dehydrogenase (NADP(+)-dependent, decarboxylating)	1. Known Human Enzymes from Swissprot and KEGG
1.1.1.45	L-gulonate 3-dehydrogenase	1. Known Human Enzymes from Swissprot and KEGG
1.1.1.49	Glucose-6-phosphate dehydrogenase (NADP(+))	1. Known Human Enzymes from Swissprot and KEGG
1.1.1.81	Hydroxypyruvate reductase	1. Known Human Enzymes from Swissprot and KEGG
1.1.1.95	Phosphoglycerate dehydrogenase	1. Known Human Enzymes from Swissprot and KEGG
1.1.5.3	Glycerol-3-phosphate dehydrogenase	1. Known Human Enzymes from Swissprot and KEGG
1.13.11.53	Acireductone dioxygenase (Ni(2+)-requiring)	1. Known Human Enzymes from Swissprot and KEGG
1.13.11.54	Acireductone dioxygenase (Fe(2+)-requiring)	1. Known Human Enzymes from Swissprot and KEGG
1.13.11.6	3-hydroxyanthranilate 3,4-dioxygenase	1. Known Human Enzymes from Swissprot and KEGG
1.14.13.9	Kynurenine 3-monooxygenase	1. Known Human Enzymes from Swissprot and KEGG
1.17.1.4	Xanthine dehydrogenase	1. Known Human Enzymes from Swissprot and KEGG
1.17.4.1	Ribonucleoside-diphosphate reductase	1. Known Human Enzymes from Swissprot and KEGG
1.18.1.2	Ferredoxin--NADP(+) reductase	1. Known Human Enzymes from Swissprot and KEGG
1.2.1.12	Glyceraldehyde-3-phosphate dehydrogenase (phosphorylating)	1. Known Human Enzymes from Swissprot and KEGG
1.2.1.19	Aminobutyraldehyde dehydrogenase	1. Known Human Enzymes from Swissprot and KEGG
1.2.1.27	Methylmalonate-semialdehyde dehydrogenase (acylating)	1. Known Human Enzymes from Swissprot and KEGG
1.2.1.31	L-aminoadipate-semialdehyde dehydrogenase	1. Known Human Enzymes from Swissprot and KEGG
1.2.1.41	Glutamate-5-semialdehyde dehydrogenase	1. Known Human Enzymes from Swissprot and KEGG
1.3.1.48	15-oxoprostaglandin 13-oxidase	1. Known Human Enzymes from Swissprot and KEGG
1.3.5.2	Dihydroorotate dehydrogenase (quinone)	1. Known Human Enzymes from Swissprot and KEGG
1.4.1.21	Aspartate dehydrogenase	1. Known Human Enzymes from Swissprot and KEGG
1.4.1.3	Glutamate dehydrogenase (NAD(P)(+))	1. Known Human Enzymes from Swissprot and KEGG
1.4.3.2	L-amino-acid oxidase	1. Known Human Enzymes from Swissprot and KEGG
1.4.3.22	Diamine oxidase	1. Known Human Enzymes from Swissprot and KEGG
1.4.3.5	Pyridoxal 5'-phosphate synthase	1. Known Human Enzymes from Swissprot and KEGG
1.5.1.2	Pyrroline-5-carboxylate reductase	1. Known Human Enzymes from Swissprot and KEGG
1.5.1.3	Dihydrofolate reductase	1. Known Human Enzymes from Swissprot and KEGG
1.6.5.3	NADH:ubiquinone reductase (H(+)-translocating)	1. Known Human Enzymes from Swissprot and KEGG
1.6.99.3	NADH dehydrogenase	1. Known Human Enzymes from Swissprot and KEGG
1.7.1.7	GMP reductase	1. Known Human Enzymes from Swissprot and KEGG
1.8.1.4	Dihydrolipoyl dehydrogenase	1. Known Human Enzymes from Swissprot and KEGG
1.8.1.7	Glutathione-disulfide reductase	1. Known Human Enzymes from Swissprot and KEGG
1.8.1.9	Thioredoxin-disulfide reductase	1. Known Human Enzymes from Swissprot and KEGG
1.8.4.11	Peptide-methionine (S)-S-oxide reductase	1. Known Human Enzymes from Swissprot and KEGG
1.8.4.12	Peptide-methionine (R)-S-oxide reductase	1. Known Human Enzymes from Swissprot and KEGG
1.8.4.2	Protein-disulfide reductase (glutathione)	1. Known Human Enzymes from Swissprot and KEGG
2.1.1.125	Histone-arginine N-methyltransferase	1. Known Human Enzymes from Swissprot and KEGG
2.1.1.13	Methionine synthase	1. Known Human Enzymes from Swissprot and KEGG
2.1.1.166	23S rRNA (uridine(2552)-2'-O)-methyltransferase	1. Known Human Enzymes from Swissprot and KEGG
2.1.1.201	2-methoxy-6-polyprenyl-1,4-benzoquinol methylase	1. Known Human Enzymes from Swissprot and KEGG
2.1.1.214	tRNA (guanine(10)-N(2))-methyltransferase	1. Known Human Enzymes from Swissprot and KEGG
2.1.1.215	tRNA (guanine(26)-N(2)/guanine(27)-N(2))-dimethyltransferase	1. Known Human Enzymes from Swissprot and KEGG
2.1.1.216	tRNA (guanine(26)-N(2))-dimethyltransferase	1. Known Human Enzymes from Swissprot and KEGG
2.1.1.221	tRNA (guanine(9)-N(1))-methyltransferase	1. Known Human Enzymes from Swissprot and KEGG
2.1.1.228	tRNA (guanine(37)-N(1))-methyltransferase	1. Known Human Enzymes from Swissprot and KEGG
2.1.1.33	tRNA (guanine(46)-N(7))-methyltransferase	1. Known Human Enzymes from Swissprot and KEGG
2.1.1.35	tRNA (uracil(54)-C(5))-methyltransferase	1. Known Human Enzymes from Swissprot and KEGG
2.1.1.37	DNA (cytosine-5-)-methyltransferase	1. Known Human Enzymes from Swissprot and KEGG
2.1.1.43	Histone-lysine N-methyltransferase	1. Known Human Enzymes from Swissprot and KEGG
2.1.1.45	Thymidylate synthase	1. Known Human Enzymes from Swissprot and KEGG
2.1.1.63	Methylated-DNA--[protein]-cysteine S-methyltransferase	1. Known Human Enzymes from Swissprot and KEGG
2.1.1.64	3-demethylubiquinol 3-O-methyltransferase	1. Known Human Enzymes from Swissprot and KEGG
2.1.1.67	Thiopurine S-methyltransferase	1. Known Human Enzymes from Swissprot and KEGG
2.1.1.72	Site-specific DNA-methyltransferase (adenine-specific)	1. Known Human Enzymes from Swissprot and KEGG
2.1.1.77	Protein-L-isoaspartate(D-aspartate) O-methyltransferase	1. Known Human Enzymes from Swissprot and KEGG
2.1.1.98	Diphthine synthase	1. Known Human Enzymes from Swissprot and KEGG
2.1.2.1	Glycine hydroxymethyltransferase	1. Known Human Enzymes from Swissprot and KEGG
2.1.2.10	Aminomethyltransferase	1. Known Human Enzymes from Swissprot and KEGG
2.1.2.2	Phosphoribosylglycinamide formyltransferase	1. Known Human Enzymes from Swissprot and KEGG
2.1.2.9	Methionyl-tRNA formyltransferase	1. Known Human Enzymes from Swissprot and KEGG
2.1.3.2	Aspartate carbamoyltransferase	1. Known Human Enzymes from Swissprot and KEGG
2.1.3.3	Ornithine carbamoyltransferase	1. Known Human Enzymes from Swissprot and KEGG
2.3.1.1	Amino-acid N-acetyltransferase	1. Known Human Enzymes from Swissprot and KEGG
2.3.1.13	Glycine N-acyltransferase	1. Known Human Enzymes from Swissprot and KEGG
2.3.1.16	Acetyl-CoA C-acyltransferase	1. Known Human Enzymes from Swissprot and KEGG
2.3.1.181	Lipoyl(octanoyl) transferase	1. Known Human Enzymes from Swissprot and KEGG
2.3.1.39	[Acyl-carrier-protein] S-malonyltransferase	1. Known Human Enzymes from Swissprot and KEGG
2.3.1.41	Beta-ketoacyl-[acyl-carrier-protein] synthase I	1. Known Human Enzymes from Swissprot and KEGG
2.3.1.51	1-acylglycerol-3-phosphate O-acyltransferase	1. Known Human Enzymes from Swissprot and KEGG
2.3.1.61	Dihydrolipoyllysine-residue succinyltransferase	1. Known Human Enzymes from Swissprot and KEGG
2.3.1.9	Acetyl-CoA C-acetyltransferase	1. Known Human Enzymes from Swissprot and KEGG
2.3.2.8	Arginyltransferase	1. Known Human Enzymes from Swissprot and KEGG
2.3.3.1	Citrate (Si)-synthase	1. Known Human Enzymes from Swissprot and KEGG
2.3.3.10	Hydroxymethylglutaryl-CoA synthase	1. Known Human Enzymes from Swissprot and KEGG
2.4.1.17	Glucuronosyltransferase	1. Known Human Enzymes from Swissprot and KEGG
2.4.1.18	1,4-alpha-glucan branching enzyme	1. Known Human Enzymes from Swissprot and KEGG
2.4.1.25	4-alpha-glucanotransferase	1. Known Human Enzymes from Swissprot and KEGG
2.4.2.10	Orotate phosphoribosyltransferase	1. Known Human Enzymes from Swissprot and KEGG
2.4.2.19	Nicotinate-nucleotide diphosphorylase (carboxylating)	1. Known Human Enzymes from Swissprot and KEGG
2.4.2.28	S-methyl-5'-thioadenosine phosphorylase	1. Known Human Enzymes from Swissprot and KEGG
2.4.2.29	tRNA-guanine(34) transglycosylase	1. Known Human Enzymes from Swissprot and KEGG
2.4.2.4	Thymidine phosphorylase	1. Known Human Enzymes from Swissprot and KEGG
2.6.1.2	Alanine transaminase	1. Known Human Enzymes from Swissprot and KEGG
2.6.1.42	Branched-chain-amino-acid transaminase	1. Known Human Enzymes from Swissprot and KEGG
2.6.1.52	Phosphoserine transaminase	1. Known Human Enzymes from Swissprot and KEGG
2.7.1.1	Hexokinase	1. Known Human Enzymes from Swissprot and KEGG
2.7.1.11	6-phosphofructokinase	1. Known Human Enzymes from Swissprot and KEGG
2.7.1.15	Ribokinase	1. Known Human Enzymes from Swissprot and KEGG
2.7.1.2	Glucokinase	1. Known Human Enzymes from Swissprot and KEGG
2.7.1.20	Adenosine kinase	1. Known Human Enzymes from Swissprot and KEGG
2.7.1.21	Thymidine kinase	1. Known Human Enzymes from Swissprot and KEGG
2.7.1.23	NAD(+) kinase	1. Known Human Enzymes from Swissprot and KEGG
2.7.1.24	Dephospho-CoA kinase	1. Known Human Enzymes from Swissprot and KEGG
2.7.1.25	Adenylyl-sulfate kinase	1. Known Human Enzymes from Swissprot and KEGG
2.7.1.30	Glycerol kinase	1. Known Human Enzymes from Swissprot and KEGG
2.7.1.33	Pantothenate kinase	1. Known Human Enzymes from Swissprot and KEGG
2.7.1.35	Pyridoxal kinase	1. Known Human Enzymes from Swissprot and KEGG
2.7.1.40	Pyruvate kinase	1. Known Human Enzymes from Swissprot and KEGG
2.7.1.6	Galactokinase	1. Known Human Enzymes from Swissprot and KEGG
2.7.10.2	Non-specific protein-tyrosine kinase	1. Known Human Enzymes from Swissprot and KEGG
2.7.11.1	Non-specific serine/threonine protein kinase	1. Known Human Enzymes from Swissprot and KEGG
2.7.2.11	Glutamate 5-kinase	1. Known Human Enzymes from Swissprot and KEGG
2.7.2.3	Phosphoglycerate kinase	1. Known Human Enzymes from Swissprot and KEGG
2.7.4.14	UMP/CMP kinase	1. Known Human Enzymes from Swissprot and KEGG
2.7.4.3	Adenylate kinase	1. Known Human Enzymes from Swissprot and KEGG
2.7.4.6	Nucleoside-diphosphate kinase	1. Known Human Enzymes from Swissprot and KEGG
2.7.4.8	Guanylate kinase	1. Known Human Enzymes from Swissprot and KEGG
2.7.4.9	dTMP kinase	1. Known Human Enzymes from Swissprot and KEGG
2.7.6.2	Thiamine diphosphokinase	1. Known Human Enzymes from Swissprot and KEGG
2.7.7.12	UDP-glucose--hexose-1-phosphate uridylyltransferase	1. Known Human Enzymes from Swissprot and KEGG
2.7.7.13	Mannose-1-phosphate guanylyltransferase	1. Known Human Enzymes from Swissprot and KEGG
2.7.7.2	FAD synthetase	1. Known Human Enzymes from Swissprot and KEGG
2.7.7.23	UDP-N-acetylglucosamine diphosphorylase	1. Known Human Enzymes from Swissprot and KEGG
2.7.7.4	Sulfate adenylyltransferase	1. Known Human Enzymes from Swissprot and KEGG
2.7.7.41	Phosphatidate cytidylyltransferase	1. Known Human Enzymes from Swissprot and KEGG
2.7.7.6	DNA-directed RNA polymerase	1. Known Human Enzymes from Swissprot and KEGG
2.7.7.7	DNA-directed DNA polymerase	1. Known Human Enzymes from Swissprot and KEGG
2.7.7.72	CCA tRNA nucleotidyltransferase	1. Known Human Enzymes from Swissprot and KEGG
2.7.7.8	Polyribonucleotide nucleotidyltransferase	1. Known Human Enzymes from Swissprot and KEGG
2.7.8.11	CDP-diacylglycerol--inositol 3-phosphatidyltransferase	1. Known Human Enzymes from Swissprot and KEGG
2.8.1.1	Thiosulfate sulfurtransferase	1. Known Human Enzymes from Swissprot and KEGG
2.8.1.2	3-mercaptopyruvate sulfurtransferase	1. Known Human Enzymes from Swissprot and KEGG
2.8.1.7	Cysteine desulfurase	1. Known Human Enzymes from Swissprot and KEGG
2.8.1.8	Lipoyl synthase	1. Known Human Enzymes from Swissprot and KEGG
3.1.1.1	Carboxylesterase	1. Known Human Enzymes from Swissprot and KEGG
3.1.1.2	Arylesterase	1. Known Human Enzymes from Swissprot and KEGG
3.1.1.29	Aminoacyl-tRNA hydrolase	1. Known Human Enzymes from Swissprot and KEGG
3.1.1.31	6-phosphogluconolactonase	1. Known Human Enzymes from Swissprot and KEGG
3.1.1.45	Carboxymethylenebutenolidase	1. Known Human Enzymes from Swissprot and KEGG
3.1.1.47	1-alkyl-2-acetylglycerophosphocholine esterase	1. Known Human Enzymes from Swissprot and KEGG
3.1.11.2	Exodeoxyribonuclease III	1. Known Human Enzymes from Swissprot and KEGG
3.1.2.6	Hydroxyacylglutathione hydrolase	1. Known Human Enzymes from Swissprot and KEGG
3.1.26.11	Ribonuclease Z	1. Known Human Enzymes from Swissprot and KEGG
3.1.26.3	Ribonuclease III	1. Known Human Enzymes from Swissprot and KEGG
3.1.26.4	Ribonuclease H	1. Known Human Enzymes from Swissprot and KEGG
3.1.26.5	Ribonuclease P	1. Known Human Enzymes from Swissprot and KEGG
3.1.27.1	Ribonuclease T(2)	1. Known Human Enzymes from Swissprot and KEGG
3.1.3.1	Alkaline phosphatase	1. Known Human Enzymes from Swissprot and KEGG
3.1.3.11	Fructose-bisphosphatase	1. Known Human Enzymes from Swissprot and KEGG
3.1.3.16	Phosphoprotein phosphatase	1. Known Human Enzymes from Swissprot and KEGG
3.1.3.18	Phosphoglycolate phosphatase	1. Known Human Enzymes from Swissprot and KEGG
3.1.3.2	Acid phosphatase	1. Known Human Enzymes from Swissprot and KEGG
3.1.3.3	Phosphoserine phosphatase	1. Known Human Enzymes from Swissprot and KEGG
3.1.3.48	Protein-tyrosine-phosphatase	1. Known Human Enzymes from Swissprot and KEGG
3.1.3.5	5'-nucleotidase	1. Known Human Enzymes from Swissprot and KEGG
3.1.3.7	3'(2'),5'-bisphosphate nucleotidase	1. Known Human Enzymes from Swissprot and KEGG
3.1.3.77	Acireductone synthase	1. Known Human Enzymes from Swissprot and KEGG
3.1.3.9	Glucose-6-phosphatase	1. Known Human Enzymes from Swissprot and KEGG
3.2.1.1	Alpha-amylase	1. Known Human Enzymes from Swissprot and KEGG
3.2.1.106	Mannosyl-oligosaccharide glucosidase	1. Known Human Enzymes from Swissprot and KEGG
3.2.1.14	Chitinase	1. Known Human Enzymes from Swissprot and KEGG
3.2.1.143	Poly(ADP-ribose) glycohydrolase	1. Known Human Enzymes from Swissprot and KEGG
3.2.1.17	Lysozyme	1. Known Human Enzymes from Swissprot and KEGG
3.2.1.18	Exo-alpha-sialidase	1. Known Human Enzymes from Swissprot and KEGG
3.2.1.20	Alpha-glucosidase	1. Known Human Enzymes from Swissprot and KEGG
3.2.1.21	Beta-glucosidase	1. Known Human Enzymes from Swissprot and KEGG
3.2.1.22	Alpha-galactosidase	1. Known Human Enzymes from Swissprot and KEGG
3.2.1.23	Beta-galactosidase	1. Known Human Enzymes from Swissprot and KEGG
3.2.1.24	Alpha-mannosidase	1. Known Human Enzymes from Swissprot and KEGG
3.2.1.25	Beta-mannosidase	1. Known Human Enzymes from Swissprot and KEGG
3.2.1.28	Alpha,alpha-trehalase	1. Known Human Enzymes from Swissprot and KEGG
3.2.1.52	Beta-N-acetylhexosaminidase	1. Known Human Enzymes from Swissprot and KEGG
3.2.2.27	Uracil-DNA glycosylase	1. Known Human Enzymes from Swissprot and KEGG
3.4.11.1	Leucyl aminopeptidase	1. Known Human Enzymes from Swissprot and KEGG
3.4.11.18	Methionyl aminopeptidase	1. Known Human Enzymes from Swissprot and KEGG
3.4.11.21	Aspartyl aminopeptidase	1. Known Human Enzymes from Swissprot and KEGG
3.4.11.7	Glutamyl aminopeptidase	1. Known Human Enzymes from Swissprot and KEGG
3.4.19.3	Pyroglutamyl-peptidase I	1. Known Human Enzymes from Swissprot and KEGG
3.4.21.1	Chymotrypsin	1. Known Human Enzymes from Swissprot and KEGG
3.4.21.53	Endopeptidase La	1. Known Human Enzymes from Swissprot and KEGG
3.4.21.89	Signal peptidase I	1. Known Human Enzymes from Swissprot and KEGG
3.4.21.92	Endopeptidase Clp	1. Known Human Enzymes from Swissprot and KEGG
3.4.22.40	Bleomycin hydrolase	1. Known Human Enzymes from Swissprot and KEGG
3.4.24.64	Mitochondrial processing peptidase	1. Known Human Enzymes from Swissprot and KEGG
3.5.1.1	Asparaginase	1. Known Human Enzymes from Swissprot and KEGG
3.5.1.2	Glutaminase	1. Known Human Enzymes from Swissprot and KEGG
3.5.1.25	N-acetylglucosamine-6-phosphate deacetylase	1. Known Human Enzymes from Swissprot and KEGG
3.5.1.28	N-acetylmuramoyl-L-alanine amidase	1. Known Human Enzymes from Swissprot and KEGG
3.5.1.52	Peptide-N(4)-(N-acetyl-beta-glucosaminyl)asparagine amidase	1. Known Human Enzymes from Swissprot and KEGG
3.5.1.88	Peptide deformylase	1. Known Human Enzymes from Swissprot and KEGG
3.5.1.9	Arylformamidase	1. Known Human Enzymes from Swissprot and KEGG
3.5.1.98	Histone deacetylase	1. Known Human Enzymes from Swissprot and KEGG
3.5.2.3	Dihydroorotase	1. Known Human Enzymes from Swissprot and KEGG
3.5.4.10	IMP cyclohydrolase	1. Known Human Enzymes from Swissprot and KEGG
3.5.4.16	GTP cyclohydrolase I	1. Known Human Enzymes from Swissprot and KEGG
3.5.4.5	Cytidine deaminase	1. Known Human Enzymes from Swissprot and KEGG
3.5.4.9	Methenyltetrahydrofolate cyclohydrolase	1. Known Human Enzymes from Swissprot and KEGG
3.6.1.1	Inorganic diphosphatase	1. Known Human Enzymes from Swissprot and KEGG
3.6.1.15	Nucleoside-triphosphate phosphatase	1. Known Human Enzymes from Swissprot and KEGG
3.6.1.22	NAD(+) diphosphatase	1. Known Human Enzymes from Swissprot and KEGG
3.6.1.23	dUTP diphosphatase	1. Known Human Enzymes from Swissprot and KEGG
3.6.1.7	Acylphosphatase	1. Known Human Enzymes from Swissprot and KEGG
3.6.3.14	H(+)-transporting two-sector ATPase	1. Known Human Enzymes from Swissprot and KEGG
3.6.3.8	Calcium-transporting ATPase	1. Known Human Enzymes from Swissprot and KEGG
3.6.4.12	DNA helicase	1. Known Human Enzymes from Swissprot and KEGG
3.6.4.13	RNA helicase	1. Known Human Enzymes from Swissprot and KEGG
4.1.1.17	Ornithine decarboxylase	1. Known Human Enzymes from Swissprot and KEGG
4.1.1.23	Orotidine-5'-phosphate decarboxylase	1. Known Human Enzymes from Swissprot and KEGG
4.1.1.37	Uroporphyrinogen decarboxylase	1. Known Human Enzymes from Swissprot and KEGG
4.1.1.50	Adenosylmethionine decarboxylase	1. Known Human Enzymes from Swissprot and KEGG
4.1.2.13	Fructose-bisphosphate aldolase	1. Known Human Enzymes from Swissprot and KEGG
4.1.2.4	Deoxyribose-phosphate aldolase	1. Known Human Enzymes from Swissprot and KEGG
4.1.3.16	4-hydroxy-2-oxoglutarate aldolase	1. Known Human Enzymes from Swissprot and KEGG
4.2.1.1	Carbonate dehydratase	1. Known Human Enzymes from Swissprot and KEGG
4.2.1.109	Methylthioribulose 1-phosphate dehydratase	1. Known Human Enzymes from Swissprot and KEGG
4.2.1.11	Phosphopyruvate hydratase	1. Known Human Enzymes from Swissprot and KEGG
4.2.1.17	Enoyl-CoA hydratase	1. Known Human Enzymes from Swissprot and KEGG
4.2.1.2	Fumarate hydratase	1. Known Human Enzymes from Swissprot and KEGG
4.2.1.24	Porphobilinogen synthase	1. Known Human Enzymes from Swissprot and KEGG
4.2.1.3	Aconitate hydratase	1. Known Human Enzymes from Swissprot and KEGG
4.2.1.59	3-hydroxyacyl-[acyl-carrier-protein] dehydratase	1. Known Human Enzymes from Swissprot and KEGG
4.2.99.18	DNA-(apurinic or apyrimidinic site) lyase	1. Known Human Enzymes from Swissprot and KEGG
4.3.1.17	L-serine ammonia-lyase	1. Known Human Enzymes from Swissprot and KEGG
4.3.1.19	Threonine ammonia-lyase	1. Known Human Enzymes from Swissprot and KEGG
4.3.1.3	Histidine ammonia-lyase	1. Known Human Enzymes from Swissprot and KEGG
4.3.2.1	Argininosuccinate lyase	1. Known Human Enzymes from Swissprot and KEGG
5.1.3.1	Ribulose-phosphate 3-epimerase	1. Known Human Enzymes from Swissprot and KEGG
5.1.3.2	UDP-glucose 4-epimerase	1. Known Human Enzymes from Swissprot and KEGG
5.3.1.1	Triose-phosphate isomerase	1. Known Human Enzymes from Swissprot and KEGG
5.3.1.23	S-methyl-5-thioribose-1-phosphate isomerase	1. Known Human Enzymes from Swissprot and KEGG
5.3.1.6	Ribose-5-phosphate isomerase	1. Known Human Enzymes from Swissprot and KEGG
5.3.1.8	Mannose-6-phosphate isomerase	1. Known Human Enzymes from Swissprot and KEGG
5.3.1.9	Glucose-6-phosphate isomerase	1. Known Human Enzymes from Swissprot and KEGG
5.3.3.2	Isopentenyl-diphosphate Delta-isomerase	1. Known Human Enzymes from Swissprot and KEGG
5.3.3.8	Dodecenoyl-CoA isomerase	1. Known Human Enzymes from Swissprot and KEGG
5.4.2.11	Phosphoglycerate mutase (2,3-diphosphoglycerate-dependent)	1. Known Human Enzymes from Swissprot and KEGG
5.4.2.7	Phosphopentomutase	1. Known Human Enzymes from Swissprot and KEGG
5.4.2.8	Phosphomannomutase	1. Known Human Enzymes from Swissprot and KEGG
5.4.99.12	tRNA pseudouridine(38-40) synthase	1. Known Human Enzymes from Swissprot and KEGG
5.4.99.25	tRNA pseudouridine(55) synthase	1. Known Human Enzymes from Swissprot and KEGG
5.4.99.27	tRNA pseudouridine(13) synthase	1. Known Human Enzymes from Swissprot and KEGG
6.3.1.2	Glutamate--ammonia ligase	1. Known Human Enzymes from Swissprot and KEGG
6.3.2.11	Carnosine synthase	1. Known Human Enzymes from Swissprot and KEGG
6.3.2.17	Tetrahydrofolate synthase	1. Known Human Enzymes from Swissprot and KEGG
6.3.2.3	Glutathione synthase	1. Known Human Enzymes from Swissprot and KEGG
6.3.2.6	Phosphoribosylaminoimidazolesuccinocarboxamide synthase	1. Known Human Enzymes from Swissprot and KEGG
6.3.3.2	5-formyltetrahydrofolate cyclo-ligase	1. Known Human Enzymes from Swissprot and KEGG
6.3.4.13	Phosphoribosylamine--glycine ligase	1. Known Human Enzymes from Swissprot and KEGG
6.3.4.2	CTP synthase (glutamine hydrolyzing)	1. Known Human Enzymes from Swissprot and KEGG
6.3.4.3	Formate--tetrahydrofolate ligase	1. Known Human Enzymes from Swissprot and KEGG
6.3.4.4	Adenylosuccinate synthase	1. Known Human Enzymes from Swissprot and KEGG
6.3.4.5	Argininosuccinate synthase	1. Known Human Enzymes from Swissprot and KEGG
6.3.5.1	NAD(+) synthase (glutamine-hydrolyzing)	1. Known Human Enzymes from Swissprot and KEGG
6.3.5.2	GMP synthase (glutamine-hydrolyzing)	1. Known Human Enzymes from Swissprot and KEGG
6.3.5.3	Phosphoribosylformylglycinamidine synthase	1. Known Human Enzymes from Swissprot and KEGG
6.3.5.4	Asparagine synthase (glutamine-hydrolyzing)	1. Known Human Enzymes from Swissprot and KEGG
6.3.5.5	Carbamoyl-phosphate synthase (glutamine-hydrolyzing)	1. Known Human Enzymes from Swissprot and KEGG
1.1.5.4	Malate dehydrogenase (quinone)	2. Newly Predicted Human Enzymes
1.3.1.9	Enoyl-[acyl-carrier-protein] reductase (NADH)	2. Newly Predicted Human Enzymes
1.8.1.2	Sulfite reductase (NADPH)	2. Newly Predicted Human Enzymes
2.1.1.182	16S rRNA (adenine(1518)-N(6)/adenine(1519)-N(6))-dimethyltransferase	2. Newly Predicted Human Enzymes
2.1.1.199	16S rRNA (cytosine(1402)-N(4))-methyltransferase	2. Newly Predicted Human Enzymes
2.1.1.74	(FADH(2)-oxidizing)	2. Newly Predicted Human Enzymes
2.3.1.31	Homoserine O-acetyltransferase	2. Newly Predicted Human Enzymes
2.6.1.9	Histidinol-phosphate transaminase	2. Newly Predicted Human Enzymes
2.7.1.39	Homoserine kinase	2. Newly Predicted Human Enzymes
2.7.7.60	2-C-methyl-D-erythritol 4-phosphate cytidylyltransferase	2. Newly Predicted Human Enzymes
3.4.25.2	HslU--HslV peptidase	2. Newly Predicted Human Enzymes
3.5.4.2	Adenine deaminase	2. Newly Predicted Human Enzymes
3.6.1.27	Undecaprenyl-diphosphate phosphatase	2. Newly Predicted Human Enzymes
3.6.1.41	Bis(5'-nucleosyl)-tetraphosphatase (symmetrical)	2. Newly Predicted Human Enzymes
4.1.1.25	Tyrosine decarboxylase	2. Newly Predicted Human Enzymes
4.2.1.10	3-dehydroquinate dehydratase	2. Newly Predicted Human Enzymes
4.2.1.20	Tryptophan synthase	2. Newly Predicted Human Enzymes
4.2.1.33	3-isopropylmalate dehydratase	2. Newly Predicted Human Enzymes
5.1.3.20	ADP-glyceromanno-heptose 6-epimerase	2. Newly Predicted Human Enzymes
1.1.1.133	dTDP-4-dehydrorhamnose reductase	3. Known Gut Bacterial Enzymes from Swissprot
1.1.1.169	2-dehydropantoate 2-reductase	3. Known Gut Bacterial Enzymes from Swissprot
1.1.1.17	Mannitol-1-phosphate 5-dehydrogenase	3. Known Gut Bacterial Enzymes from Swissprot
1.1.1.18	Inositol 2-dehydrogenase	3. Known Gut Bacterial Enzymes from Swissprot
1.1.1.193	5-amino-6-(5-phosphoribosylamino)uracil reductase	3. Known Gut Bacterial Enzymes from Swissprot
1.1.1.202	1,3-propanediol dehydrogenase	3. Known Gut Bacterial Enzymes from Swissprot
1.1.1.218	Morphine 6-dehydrogenase	3. Known Gut Bacterial Enzymes from Swissprot
1.1.1.23	Histidinol dehydrogenase	3. Known Gut Bacterial Enzymes from Swissprot
1.1.1.25	Shikimate dehydrogenase	3. Known Gut Bacterial Enzymes from Swissprot
1.1.1.262	4-hydroxythreonine-4-phosphate dehydrogenase	3. Known Gut Bacterial Enzymes from Swissprot
1.1.1.267	1-deoxy-D-xylulose-5-phosphate reductoisomerase	3. Known Gut Bacterial Enzymes from Swissprot
1.1.1.28	D-lactate dehydrogenase	3. Known Gut Bacterial Enzymes from Swissprot
1.1.1.290	4-phosphoerythronate dehydrogenase	3. Known Gut Bacterial Enzymes from Swissprot
1.1.1.3	Homoserine dehydrogenase	3. Known Gut Bacterial Enzymes from Swissprot
1.1.1.336	UDP-N-acetyl-D-mannosamine dehydrogenase	3. Known Gut Bacterial Enzymes from Swissprot
1.1.1.60	2-hydroxy-3-oxopropionate reductase	3. Known Gut Bacterial Enzymes from Swissprot
1.1.1.61	4-hydroxybutyrate dehydrogenase	3. Known Gut Bacterial Enzymes from Swissprot
1.1.1.85	3-isopropylmalate dehydrogenase	3. Known Gut Bacterial Enzymes from Swissprot
1.1.1.86	Ketol-acid reductoisomerase	3. Known Gut Bacterial Enzymes from Swissprot
1.1.1.88	Hydroxymethylglutaryl-CoA reductase	3. Known Gut Bacterial Enzymes from Swissprot
1.1.1.94	Glycerol-3-phosphate dehydrogenase (NAD(P)(+))	3. Known Gut Bacterial Enzymes from Swissprot
1.13.11.3	Protocatechuate 3,4-dioxygenase	3. Known Gut Bacterial Enzymes from Swissprot
1.13.11.39	Biphenyl-2,3-diol 1,2-dioxygenase	3. Known Gut Bacterial Enzymes from Swissprot
1.14.13.25	Methane monooxygenase (soluble)	3. Known Gut Bacterial Enzymes from Swissprot
1.17.1.2	4-hydroxy-3-methylbut-2-enyl diphosphate reductase	3. Known Gut Bacterial Enzymes from Swissprot
1.17.1.8	4-hydroxy-tetrahydrodipicolinate reductase	3. Known Gut Bacterial Enzymes from Swissprot
1.2.1.10	Acetaldehyde dehydrogenase (acetylating)	3. Known Gut Bacterial Enzymes from Swissprot
1.2.1.11	Aspartate-semialdehyde dehydrogenase	3. Known Gut Bacterial Enzymes from Swissprot
1.2.1.2	Formate dehydrogenase	3. Known Gut Bacterial Enzymes from Swissprot
1.2.1.38	N-acetyl-gamma-glutamyl-phosphate reductase	3. Known Gut Bacterial Enzymes from Swissprot
1.2.1.59	Glyceraldehyde-3-phosphate dehydrogenase (NAD(P)(+)) (phosphorylating)	3. Known Gut Bacterial Enzymes from Swissprot
1.2.1.70	Glutamyl-tRNA reductase	3. Known Gut Bacterial Enzymes from Swissprot
1.2.1.71	Succinylglutamate-semialdehyde dehydrogenase	3. Known Gut Bacterial Enzymes from Swissprot
1.3.1.1	Dihydrouracil dehydrogenase (NAD(+))	3. Known Gut Bacterial Enzymes from Swissprot
1.3.1.12	Prephenate dehydrogenase	3. Known Gut Bacterial Enzymes from Swissprot
1.3.1.14	Dihydroorotate dehydrogenase (NAD(+))	3. Known Gut Bacterial Enzymes from Swissprot
1.3.1.98	UDP-N-acetylmuramate dehydrogenase	3. Known Gut Bacterial Enzymes from Swissprot
1.4.1.1	Alanine dehydrogenase	3. Known Gut Bacterial Enzymes from Swissprot
1.4.1.13	Glutamate synthase (NADPH)	3. Known Gut Bacterial Enzymes from Swissprot
1.4.3.16	L-aspartate oxidase	3. Known Gut Bacterial Enzymes from Swissprot
1.5.1.38	FMN reductase (NADPH)	3. Known Gut Bacterial Enzymes from Swissprot
1.5.1.39	FMN reductase (NAD(P)H)	3. Known Gut Bacterial Enzymes from Swissprot
1.5.1.41	Riboflavin reductase (NAD(P)H)	3. Known Gut Bacterial Enzymes from Swissprot
1.6.99.5	NADH dehydrogenase (quinone)	3. Known Gut Bacterial Enzymes from Swissprot
1.7.1.13	PreQ(1) synthase	3. Known Gut Bacterial Enzymes from Swissprot
1.7.1.4	Nitrite reductase (NAD(P)H)	3. Known Gut Bacterial Enzymes from Swissprot
1.8.4.8	Phosphoadenylyl-sulfate reductase (thioredoxin)	3. Known Gut Bacterial Enzymes from Swissprot
2.1.1.113	Site-specific DNA-methyltransferase (cytosine-N(4)-specific)	3. Known Gut Bacterial Enzymes from Swissprot
2.1.1.132	Precorrin-6B C(5,15)-methyltransferase (decarboxylating)	3. Known Gut Bacterial Enzymes from Swissprot
2.1.1.133	Precorrin-4 C(11)-methyltransferase	3. Known Gut Bacterial Enzymes from Swissprot
2.1.1.14	5-methyltetrahydropteroyltriglutamate--homocysteine S-methyltransferase	3. Known Gut Bacterial Enzymes from Swissprot
2.1.1.148	Thymidylate synthase (FAD)	3. Known Gut Bacterial Enzymes from Swissprot
2.1.1.163	Demethylmenaquinone methyltransferase	3. Known Gut Bacterial Enzymes from Swissprot
2.1.1.170	16S rRNA (guanine(527)-N(7))-methyltransferase	3. Known Gut Bacterial Enzymes from Swissprot
2.1.1.171	16S rRNA (guanine(966)-N(2))-methyltransferase	3. Known Gut Bacterial Enzymes from Swissprot
2.1.1.172	16S rRNA (guanine(1207)-N(2))-methyltransferase	3. Known Gut Bacterial Enzymes from Swissprot
2.1.1.173	23S rRNA (guanine(2445)-N(2))-methyltransferase	3. Known Gut Bacterial Enzymes from Swissprot
2.1.1.176	16S rRNA (cytosine(967)-C(5))-methyltransferase	3. Known Gut Bacterial Enzymes from Swissprot
2.1.1.181	23S rRNA (adenine(1618)-N(6))-methyltransferase	3. Known Gut Bacterial Enzymes from Swissprot
2.1.1.189	23S rRNA (uracil(747)-C(5))-methyltransferase	3. Known Gut Bacterial Enzymes from Swissprot
2.1.1.190	23S rRNA (uracil(1939)-C(5))-methyltransferase	3. Known Gut Bacterial Enzymes from Swissprot
2.1.1.191	23S rRNA (cytosine(1962)-C(5))-methyltransferase	3. Known Gut Bacterial Enzymes from Swissprot
2.1.1.198	16S rRNA (cytidine(1402)-2'-O)-methyltransferase	3. Known Gut Bacterial Enzymes from Swissprot
2.1.1.80	Protein-glutamate O-methyltransferase	3. Known Gut Bacterial Enzymes from Swissprot
2.1.2.11	3-methyl-2-oxobutanoate hydroxymethyltransferase	3. Known Gut Bacterial Enzymes from Swissprot
2.3.1.111	Mycocerosate synthase	3. Known Gut Bacterial Enzymes from Swissprot
2.3.1.129	Acyl-[acyl-carrier-protein]--UDP-N-acetylglucosamine O-acyltransferase	3. Known Gut Bacterial Enzymes from Swissprot
2.3.1.178	Diaminobutyrate acetyltransferase	3. Known Gut Bacterial Enzymes from Swissprot
2.3.1.180	Beta-ketoacyl-[acyl-carrier-protein] synthase III	3. Known Gut Bacterial Enzymes from Swissprot
2.3.1.28	Chloramphenicol O-acetyltransferase	3. Known Gut Bacterial Enzymes from Swissprot
2.3.1.30	Serine O-acetyltransferase	3. Known Gut Bacterial Enzymes from Swissprot
2.3.1.35	Glutamate N-acetyltransferase	3. Known Gut Bacterial Enzymes from Swissprot
2.3.1.46	Homoserine O-succinyltransferase	3. Known Gut Bacterial Enzymes from Swissprot
2.3.1.47	8-amino-7-oxononanoate synthase	3. Known Gut Bacterial Enzymes from Swissprot
2.3.1.79	Maltose O-acetyltransferase	3. Known Gut Bacterial Enzymes from Swissprot
2.3.1.89	Tetrahydrodipicolinate N-acetyltransferase	3. Known Gut Bacterial Enzymes from Swissprot
2.3.2.6	Leucyltransferase	3. Known Gut Bacterial Enzymes from Swissprot
2.3.3.13	2-isopropylmalate synthase	3. Known Gut Bacterial Enzymes from Swissprot
2.3.3.14	Homocitrate synthase	3. Known Gut Bacterial Enzymes from Swissprot
2.4.1.15	Alpha,alpha-trehalose-phosphate synthase (UDP-forming)	3. Known Gut Bacterial Enzymes from Swissprot
2.4.1.182	Lipid-A-disaccharide synthase	3. Known Gut Bacterial Enzymes from Swissprot
2.4.1.19	Cyclomaltodextrin glucanotransferase	3. Known Gut Bacterial Enzymes from Swissprot
2.4.1.21	Starch synthase	3. Known Gut Bacterial Enzymes from Swissprot
2.4.1.227	acetylglucosaminyltransferase	3. Known Gut Bacterial Enzymes from Swissprot
2.4.2.17	ATP phosphoribosyltransferase	3. Known Gut Bacterial Enzymes from Swissprot
2.4.2.18	Anthranilate phosphoribosyltransferase	3. Known Gut Bacterial Enzymes from Swissprot
2.4.2.21	Nicotinate-nucleotide--dimethylbenzimidazole phosphoribosyltransferase	3. Known Gut Bacterial Enzymes from Swissprot
2.6.1.11	Acetylornithine transaminase	3. Known Gut Bacterial Enzymes from Swissprot
2.6.1.83	LL-diaminopimelate aminotransferase	3. Known Gut Bacterial Enzymes from Swissprot
2.7.1.130	Tetraacyldisaccharide 4'-kinase	3. Known Gut Bacterial Enzymes from Swissprot
2.7.1.148	4-(cytidine 5'-diphospho)-2-C-methyl-D-erythritol kinase	3. Known Gut Bacterial Enzymes from Swissprot
2.7.1.170	Anhydro-N-acetylmuramic acid kinase	3. Known Gut Bacterial Enzymes from Swissprot
2.7.1.4	Fructokinase	3. Known Gut Bacterial Enzymes from Swissprot
2.7.1.50	Hydroxyethylthiazole kinase	3. Known Gut Bacterial Enzymes from Swissprot
2.7.1.56	1-phosphofructokinase	3. Known Gut Bacterial Enzymes from Swissprot
2.7.1.66	Undecaprenol kinase	3. Known Gut Bacterial Enzymes from Swissprot
2.7.1.69	Protein-N(pi)-phosphohistidine--sugar phosphotransferase	3. Known Gut Bacterial Enzymes from Swissprot
2.7.1.71	Shikimate kinase	3. Known Gut Bacterial Enzymes from Swissprot
2.7.1.72	Streptomycin 6-kinase	3. Known Gut Bacterial Enzymes from Swissprot
2.7.1.87	Streptomycin 3''-kinase	3. Known Gut Bacterial Enzymes from Swissprot
2.7.2.1	Acetate kinase	3. Known Gut Bacterial Enzymes from Swissprot
2.7.2.4	Aspartate kinase	3. Known Gut Bacterial Enzymes from Swissprot
2.7.4.22	UMP kinase	3. Known Gut Bacterial Enzymes from Swissprot
2.7.6.3	2-amino-4-hydroxy-6-hydroxymethyldihydropteridine diphosphokinase	3. Known Gut Bacterial Enzymes from Swissprot
2.7.6.5	GTP diphosphokinase	3. Known Gut Bacterial Enzymes from Swissprot
2.7.7.24	Glucose-1-phosphate thymidylyltransferase	3. Known Gut Bacterial Enzymes from Swissprot
2.7.7.27	Glucose-1-phosphate adenylyltransferase	3. Known Gut Bacterial Enzymes from Swissprot
2.7.7.38	3-deoxy-manno-octulosonate cytidylyltransferase	3. Known Gut Bacterial Enzymes from Swissprot
2.7.7.42	[Glutamate--ammonia-ligase] adenylyltransferase	3. Known Gut Bacterial Enzymes from Swissprot
2.7.7.56	tRNA nucleotidyltransferase	3. Known Gut Bacterial Enzymes from Swissprot
2.7.7.59	[Protein-PII] uridylyltransferase	3. Known Gut Bacterial Enzymes from Swissprot
2.7.7.63	Lipoate--protein ligase	3. Known Gut Bacterial Enzymes from Swissprot
2.7.8.13	Phospho-N-acetylmuramoyl-pentapeptide-transferase	3. Known Gut Bacterial Enzymes from Swissprot
2.7.8.28	2-phospho-L-lactate transferase	3. Known Gut Bacterial Enzymes from Swissprot
2.7.8.33	N-acetylglucosaminephosphotransferase	3. Known Gut Bacterial Enzymes from Swissprot
2.7.8.7	Holo-[acyl-carrier-protein] synthase	3. Known Gut Bacterial Enzymes from Swissprot
2.8.1.6	Biotin synthase	3. Known Gut Bacterial Enzymes from Swissprot
3.1.1.11	Pectinesterase	3. Known Gut Bacterial Enzymes from Swissprot
3.1.1.61	Protein-glutamate methylesterase	3. Known Gut Bacterial Enzymes from Swissprot
3.1.11.5	Exodeoxyribonuclease V	3. Known Gut Bacterial Enzymes from Swissprot
3.1.11.6	Exodeoxyribonuclease VII	3. Known Gut Bacterial Enzymes from Swissprot
3.1.21.2	Deoxyribonuclease IV (phage-T(4)-induced)	3. Known Gut Bacterial Enzymes from Swissprot
3.1.26.12	Ribonuclease E	3. Known Gut Bacterial Enzymes from Swissprot
3.1.27.3	Ribonuclease T(1)	3. Known Gut Bacterial Enzymes from Swissprot
3.1.3.10	Glucose-1-phosphatase	3. Known Gut Bacterial Enzymes from Swissprot
3.1.3.12	Trehalose-phosphatase	3. Known Gut Bacterial Enzymes from Swissprot
3.1.3.15	Histidinol-phosphatase	3. Known Gut Bacterial Enzymes from Swissprot
3.1.3.71	2-phosphosulfolactate phosphatase	3. Known Gut Bacterial Enzymes from Swissprot
3.2.1.15	Polygalacturonase	3. Known Gut Bacterial Enzymes from Swissprot
3.2.1.26	Beta-fructofuranosidase	3. Known Gut Bacterial Enzymes from Swissprot
3.2.1.37	Xylan 1,4-beta-xylosidase	3. Known Gut Bacterial Enzymes from Swissprot
3.2.1.39	Glucan endo-1,3-beta-D-glucosidase	3. Known Gut Bacterial Enzymes from Swissprot
3.2.1.4	Cellulase	3. Known Gut Bacterial Enzymes from Swissprot
3.2.1.55	Non-reducing end alpha-L-arabinofuranosidase	3. Known Gut Bacterial Enzymes from Swissprot
3.2.1.60	Glucan 1,4-alpha-maltotetraohydrolase	3. Known Gut Bacterial Enzymes from Swissprot
3.2.1.67	Galacturan 1,4-alpha-galacturonidase	3. Known Gut Bacterial Enzymes from Swissprot
3.2.1.8	Endo-1,4-beta-xylanase	3. Known Gut Bacterial Enzymes from Swissprot
3.2.1.86	6-phospho-beta-glucosidase	3. Known Gut Bacterial Enzymes from Swissprot
3.2.1.94	Glucan 1,6-alpha-isomaltosidase	3. Known Gut Bacterial Enzymes from Swissprot
3.2.1.99	Arabinan endo-1,5-alpha-L-arabinosidase	3. Known Gut Bacterial Enzymes from Swissprot
3.2.2.9	Adenosylhomocysteine nucleosidase	3. Known Gut Bacterial Enzymes from Swissprot
3.4.11.10	Bacterial leucyl aminopeptidase	3. Known Gut Bacterial Enzymes from Swissprot
3.4.11.4	Tripeptide aminopeptidase	3. Known Gut Bacterial Enzymes from Swissprot
3.4.21.88	Repressor LexA	3. Known Gut Bacterial Enzymes from Swissprot
3.4.23.36	Signal peptidase II	3. Known Gut Bacterial Enzymes from Swissprot
3.4.24.78	GPR endopeptidase	3. Known Gut Bacterial Enzymes from Swissprot
3.5.1.103	deacetylase	3. Known Gut Bacterial Enzymes from Swissprot
3.5.1.16	Acetylornithine deacetylase	3. Known Gut Bacterial Enzymes from Swissprot
3.5.1.18	Succinyl-diaminopimelate desuccinylase	3. Known Gut Bacterial Enzymes from Swissprot
3.5.1.44	Protein-glutamine glutaminase	3. Known Gut Bacterial Enzymes from Swissprot
3.5.1.5	Urease	3. Known Gut Bacterial Enzymes from Swissprot
3.5.1.96	Succinylglutamate desuccinylase	3. Known Gut Bacterial Enzymes from Swissprot
3.5.2.17	Hydroxyisourate hydrolase	3. Known Gut Bacterial Enzymes from Swissprot
3.5.2.6	Beta-lactamase	3. Known Gut Bacterial Enzymes from Swissprot
3.5.3.12	Agmatine deiminase	3. Known Gut Bacterial Enzymes from Swissprot
3.5.3.6	Arginine deiminase	3. Known Gut Bacterial Enzymes from Swissprot
3.5.3.8	Formimidoylglutamase	3. Known Gut Bacterial Enzymes from Swissprot
3.5.4.13	dCTP deaminase	3. Known Gut Bacterial Enzymes from Swissprot
3.5.4.19	Phosphoribosyl-AMP cyclohydrolase	3. Known Gut Bacterial Enzymes from Swissprot
3.5.4.25	GTP cyclohydrolase II	3. Known Gut Bacterial Enzymes from Swissprot
3.5.4.26	Diaminohydroxyphosphoribosylaminopyrimidine deaminase	3. Known Gut Bacterial Enzymes from Swissprot
3.6.1.31	Phosphoribosyl-ATP diphosphatase	3. Known Gut Bacterial Enzymes from Swissprot
3.6.3.12	Potassium-transporting ATPase	3. Known Gut Bacterial Enzymes from Swissprot
3.6.3.25	Sulfate-transporting ATPase	3. Known Gut Bacterial Enzymes from Swissprot
3.6.3.3	Cadmium-exporting ATPase	3. Known Gut Bacterial Enzymes from Swissprot
3.6.3.31	Polyamine-transporting ATPase	3. Known Gut Bacterial Enzymes from Swissprot
3.6.3.4	Cu(2+)-exporting ATPase	3. Known Gut Bacterial Enzymes from Swissprot
3.6.3.41	Heme-transporting ATPase	3. Known Gut Bacterial Enzymes from Swissprot
3.6.3.5	Zinc-exporting ATPase	3. Known Gut Bacterial Enzymes from Swissprot
4.1.1.11	Aspartate 1-decarboxylase	3. Known Gut Bacterial Enzymes from Swissprot
4.1.1.18	Lysine decarboxylase	3. Known Gut Bacterial Enzymes from Swissprot
4.1.1.3	Oxaloacetate decarboxylase	3. Known Gut Bacterial Enzymes from Swissprot
4.1.1.39	Ribulose-bisphosphate carboxylase	3. Known Gut Bacterial Enzymes from Swissprot
4.1.1.48	Indole-3-glycerol-phosphate synthase	3. Known Gut Bacterial Enzymes from Swissprot
4.1.1.49	Phosphoenolpyruvate carboxykinase (ATP)	3. Known Gut Bacterial Enzymes from Swissprot
4.1.2.25	Dihydroneopterin aldolase	3. Known Gut Bacterial Enzymes from Swissprot
4.1.2.40	Tagatose-bisphosphate aldolase	3. Known Gut Bacterial Enzymes from Swissprot
4.1.3.27	Anthranilate synthase	3. Known Gut Bacterial Enzymes from Swissprot
4.1.3.39	4-hydroxy-2-oxovalerate aldolase	3. Known Gut Bacterial Enzymes from Swissprot
4.1.3.40	Chorismate lyase	3. Known Gut Bacterial Enzymes from Swissprot
4.1.99.12	3,4-dihydroxy-2-butanone-4-phosphate synthase	3. Known Gut Bacterial Enzymes from Swissprot
4.2.1.104	Cyanase	3. Known Gut Bacterial Enzymes from Swissprot
4.2.1.113	o-succinylbenzoate synthase	3. Known Gut Bacterial Enzymes from Swissprot
4.2.1.126	N-acetylmuramic acid 6-phosphate etherase	3. Known Gut Bacterial Enzymes from Swissprot
4.2.1.19	Imidazoleglycerol-phosphate dehydratase	3. Known Gut Bacterial Enzymes from Swissprot
4.2.1.36	Homoaconitate hydratase	3. Known Gut Bacterial Enzymes from Swissprot
4.2.1.41	5-dehydro-4-deoxyglucarate dehydratase	3. Known Gut Bacterial Enzymes from Swissprot
4.2.1.51	Prephenate dehydratase	3. Known Gut Bacterial Enzymes from Swissprot
4.2.1.8	Mannonate dehydratase	3. Known Gut Bacterial Enzymes from Swissprot
4.2.1.9	Dihydroxy-acid dehydratase	3. Known Gut Bacterial Enzymes from Swissprot
4.2.2.1	Hyaluronate lyase	3. Known Gut Bacterial Enzymes from Swissprot
4.2.2.10	Pectin lyase	3. Known Gut Bacterial Enzymes from Swissprot
4.2.2.n1	Peptidoglycan lytic exotransglycosylase	3. Known Gut Bacterial Enzymes from Swissprot
4.2.3.3	Methylglyoxal synthase	3. Known Gut Bacterial Enzymes from Swissprot
4.2.3.4	3-dehydroquinate synthase	3. Known Gut Bacterial Enzymes from Swissprot
4.2.3.5	Chorismate synthase	3. Known Gut Bacterial Enzymes from Swissprot
4.3.3.7	4-hydroxy-tetrahydrodipicolinate synthase	3. Known Gut Bacterial Enzymes from Swissprot
5.1.1.1	Alanine racemase	3. Known Gut Bacterial Enzymes from Swissprot
5.1.1.3	Glutamate racemase	3. Known Gut Bacterial Enzymes from Swissprot
5.1.1.7	Diaminopimelate epimerase	3. Known Gut Bacterial Enzymes from Swissprot
5.1.3.9	N-acylglucosamine-6-phosphate 2-epimerase	3. Known Gut Bacterial Enzymes from Swissprot
5.1.3.n3	L-rhamnose mutarotase	3. Known Gut Bacterial Enzymes from Swissprot
5.3.1.16	isomerase	3. Known Gut Bacterial Enzymes from Swissprot
5.3.1.24	Phosphoribosylanthranilate isomerase	3. Known Gut Bacterial Enzymes from Swissprot
5.3.1.26	Galactose-6-phosphate isomerase	3. Known Gut Bacterial Enzymes from Swissprot
5.3.1.28	D-sedoheptulose 7-phosphate isomerase	3. Known Gut Bacterial Enzymes from Swissprot
5.3.1.4	L-arabinose isomerase	3. Known Gut Bacterial Enzymes from Swissprot
5.4.2.10	Phosphoglucosamine mutase	3. Known Gut Bacterial Enzymes from Swissprot
5.4.2.12	Phosphoglycerate mutase (2,3-diphosphoglycerate-independent)	3. Known Gut Bacterial Enzymes from Swissprot
5.4.99.1	Methylaspartate mutase	3. Known Gut Bacterial Enzymes from Swissprot
5.4.99.18	5-(carboxyamino)imidazole ribonucleotide mutase	3. Known Gut Bacterial Enzymes from Swissprot
5.4.99.22	23S rRNA pseudouridine(2605) synthase	3. Known Gut Bacterial Enzymes from Swissprot
5.4.99.29	23S rRNA pseudouridine(746) synthase	3. Known Gut Bacterial Enzymes from Swissprot
5.4.99.5	Chorismate mutase	3. Known Gut Bacterial Enzymes from Swissprot
6.3.1.1	Aspartate--ammonia ligase	3. Known Gut Bacterial Enzymes from Swissprot
6.3.1.13	ligase	3. Known Gut Bacterial Enzymes from Swissprot
6.3.1.5	NAD(+) synthase	3. Known Gut Bacterial Enzymes from Swissprot
6.3.2.1	Pantoate--beta-alanine ligase	3. Known Gut Bacterial Enzymes from Swissprot
6.3.2.13	UDP-N-acetylmuramoyl-L-alanyl-D-glutamate--2,6-diaminopimelate ligase	3. Known Gut Bacterial Enzymes from Swissprot
6.3.2.4	D-alanine--D-alanine ligase	3. Known Gut Bacterial Enzymes from Swissprot
6.3.2.8	UDP-N-acetylmuramate--L-alanine ligase	3. Known Gut Bacterial Enzymes from Swissprot
6.3.2.9	UDP-N-acetylmuramoyl-L-alanine--D-glutamate ligase	3. Known Gut Bacterial Enzymes from Swissprot
1.1.1.289	Sorbose reductase	4. Newly Predicted Gut Bacterial Enzymes
1.1.1.294	Chlorophyll(ide) b reductase	4. Newly Predicted Gut Bacterial Enzymes
1.3.1.13	Prephenate dehydrogenase (NADP(+))	4. Newly Predicted Gut Bacterial Enzymes
1.5.1.7	Saccharopine dehydrogenase (NAD(+), L-lysine-forming)	4. Newly Predicted Gut Bacterial Enzymes
2.1.1.213	tRNA (guanine(10)-N(2))-dimethyltransferase	4. Newly Predicted Gut Bacterial Enzymes
2.1.1.55	tRNA (adenine-N(6)-)-methyltransferase	4. Newly Predicted Gut Bacterial Enzymes
2.1.1.86	Tetrahydromethanopterin S-methyltransferase	4. Newly Predicted Gut Bacterial Enzymes
2.4.1.207	Xyloglucan:xyloglucosyl transferase	4. Newly Predicted Gut Bacterial Enzymes
2.4.1.46	Monogalactosyldiacylglycerol synthase	4. Newly Predicted Gut Bacterial Enzymes
2.7.1.161	CTP-dependent riboflavin kinase	4. Newly Predicted Gut Bacterial Enzymes
3.1.2.28	1,4-dihydroxy-2-naphthoyl-CoA hydrolase	4. Newly Predicted Gut Bacterial Enzymes
3.2.1.139	Alpha-glucuronidase	4. Newly Predicted Gut Bacterial Enzymes
3.2.1.58	Glucan 1,3-beta-glucosidase	4. Newly Predicted Gut Bacterial Enzymes
3.6.3.6	Proton-exporting ATPase	4. Newly Predicted Gut Bacterial Enzymes
4.3.1.16	Threo-3-hydroxy-L-aspartate ammonia-lyase	4. Newly Predicted Gut Bacterial Enzymes
