# Supplementary material for: Application of a hierarchical enzyme classification method reveals the role of gut microbiome in human metabolism
Source: BMC Genomics. 2015 Jun 11;16(Suppl 7):S16. doi: 10.1186/1471-2164-16-S7-S16 (PMC4474468; doi:10.1186/1471-2164-16-S7-S16)
Supplement: Additional file 7 — Known human enzyme reactions from SwissProt and KEGG. [file 1471-2164-16-S7-S16-S7.xlsx]

## Sheet: Human_EC_SwissProt_KEGG
EC Number	Enzyme Name	Database	KEGG Pathway IDs
1.1.1.1	Alcohol dehydrogenase	SwissProt and KEGG	map00010;map00260
1.1.1.10	L-xylulose reductase	SwissProt and KEGG	map00040
1.1.1.100	3-oxoacyl-[acyl-carrier-protein] reductase	SwissProt	map00061;map00780
1.1.1.102	3-dehydrosphinganine reductase	SwissProt and KEGG	unmapped
1.1.1.105	All-trans-retinol dehydrogenase (NAD(+))	SwissProt and KEGG	unmapped
1.1.1.112	Indanol dehydrogenase	SwissProt	unmapped
1.1.1.14	L-iditol 2-dehydrogenase	SwissProt and KEGG	map00051
1.1.1.141	15-hydroxyprostaglandin dehydrogenase (NAD(+))	SwissProt and KEGG	unmapped
1.1.1.145	3-beta-hydroxy-Delta(5)-steroid dehydrogenase	SwissProt and KEGG	unmapped
1.1.1.146	11-beta-hydroxysteroid dehydrogenase	SwissProt and KEGG	unmapped
1.1.1.149	20-alpha-hydroxysteroid dehydrogenase	SwissProt	unmapped
1.1.1.153	Sepiapterin reductase (L-erythro-7,8-dihydrobiopterin forming)	SwissProt and KEGG	map00790
1.1.1.170	(decarboxylating)	SwissProt and KEGG	unmapped
1.1.1.178	3-hydroxy-2-methylbutyryl-CoA dehydrogenase	SwissProt and KEGG	unmapped
1.1.1.179	D-xylose 1-dehydrogenase (NADP(+))	SwissProt and KEGG	map00040
1.1.1.181	Cholest-5-ene-3-beta,7-alpha-diol 3-beta-dehydrogenase	SwissProt and KEGG	unmapped
1.1.1.184	Carbonyl reductase (NADPH)	SwissProt and KEGG	unmapped
1.1.1.188	Prostaglandin-F synthase	SwissProt and KEGG	unmapped
1.1.1.189	Prostaglandin-E(2) 9-reductase	SwissProt and KEGG	unmapped
1.1.1.197	15-hydroxyprostaglandin dehydrogenase (NADP(+))	SwissProt and KEGG	unmapped
1.1.1.2	Alcohol dehydrogenase (NADP(+))	SwissProt and KEGG	map00010;map00561
1.1.1.205	IMP dehydrogenase	SwissProt and KEGG	map00230
1.1.1.21	Aldehyde reductase	SwissProt and KEGG	map00040;map00051;map00052;map00561;map00620
1.1.1.211	Long-chain-3-hydroxyacyl-CoA dehydrogenase	SwissProt and KEGG	unmapped
1.1.1.213	3-alpha-hydroxysteroid dehydrogenase (Re-specific)	KEGG	unmapped
1.1.1.22	UDP-glucose 6-dehydrogenase	SwissProt and KEGG	map00040;map00053;map00500;map00520
1.1.1.225	Chlordecone reductase	SwissProt and KEGG	unmapped
1.1.1.239	3-alpha-(17-beta)-hydroxysteroid dehydrogenase (NAD(+))	SwissProt and KEGG	unmapped
1.1.1.263	1,5-anhydro-D-fructose reductase	SwissProt and KEGG	unmapped
1.1.1.27	L-lactate dehydrogenase	SwissProt and KEGG	map00010;map00270;map00620;map00640
1.1.1.270	3-beta-hydroxysteroid 3-dehydrogenase	SwissProt and KEGG	unmapped
1.1.1.271	GDP-L-fucose synthase	SwissProt and KEGG	map00051;map00520
1.1.1.284	S-(hydroxymethyl)glutathione dehydrogenase	SwissProt and KEGG	unmapped
1.1.1.30	3-hydroxybutyrate dehydrogenase	SwissProt and KEGG	map00650
1.1.1.300	NADP-retinol dehydrogenase	SwissProt and KEGG	unmapped
1.1.1.31	3-hydroxyisobutyrate dehydrogenase	SwissProt and KEGG	unmapped
1.1.1.315	11-cis-retinol dehydrogenase	SwissProt and KEGG	unmapped
1.1.1.330	Very-long-chain 3-oxoacyl-CoA reductase	KEGG	unmapped
1.1.1.34	Hydroxymethylglutaryl-CoA reductase (NADPH)	SwissProt and KEGG	map00900
1.1.1.35	3-hydroxyacyl-CoA dehydrogenase	SwissProt and KEGG	map00310;map00650
1.1.1.357	3-alpha-hydroxysteroid 3-dehydrogenase	SwissProt	unmapped
1.1.1.37	Malate dehydrogenase	SwissProt and KEGG	map00020;map00620;map00630
1.1.1.38	Malate dehydrogenase (oxaloacetate-decarboxylating)	SwissProt and KEGG	map00620
1.1.1.40	Malate dehydrogenase (oxaloacetate-decarboxylating) (NADP(+))	SwissProt and KEGG	map00620
1.1.1.41	Isocitrate dehydrogenase (NAD(+))	SwissProt and KEGG	map00020
1.1.1.42	Isocitrate dehydrogenase (NADP(+))	SwissProt and KEGG	map00020
1.1.1.44	Phosphogluconate dehydrogenase (NADP(+)-dependent, decarboxylating)	SwissProt and KEGG	map00030
1.1.1.45	L-gulonate 3-dehydrogenase	SwissProt and KEGG	map00040
1.1.1.47	Glucose 1-dehydrogenase (NAD(P)(+))	SwissProt and KEGG	map00030
1.1.1.49	Glucose-6-phosphate dehydrogenase (NADP(+))	SwissProt and KEGG	map00030
1.1.1.50	3-alpha-hydroxysteroid 3-dehydrogenase (Si-specific)	KEGG	unmapped
1.1.1.51	3(or 17)-beta-hydroxysteroid dehydrogenase	SwissProt	unmapped
1.1.1.62	17-beta-estradiol 17-dehydrogenase	SwissProt and KEGG	unmapped
1.1.1.64	Testosterone 17-beta-dehydrogenase (NADP(+))	SwissProt and KEGG	unmapped
1.1.1.79	Glyoxylate reductase (NADP(+))	SwissProt and KEGG	map00620;map00630
1.1.1.8	Glycerol-3-phosphate dehydrogenase (NAD(+))	SwissProt and KEGG	map00564
1.1.1.81	Hydroxypyruvate reductase	SwissProt and KEGG	map00260;map00630
1.1.1.95	Phosphoglycerate dehydrogenase	SwissProt and KEGG	map00260
1.1.1.96	Diiodophenylpyruvate reductase	SwissProt	unmapped
1.1.2.4	D-lactate dehydrogenase (cytochrome)	SwissProt and KEGG	map00620
1.1.3.15	(S)-2-hydroxy-acid oxidase	SwissProt and KEGG	map00630
1.1.4.1	Vitamin-K-epoxide reductase (warfarin-sensitive)	SwissProt and KEGG	map00130
1.1.5.3	Glycerol-3-phosphate dehydrogenase	SwissProt and KEGG	map00564
1.1.99.1	Choline dehydrogenase	SwissProt and KEGG	map00260
1.1.99.2	2-hydroxyglutarate dehydrogenase	SwissProt and KEGG	map00650
1.1.99.24	Hydroxyacid-oxoacid transhydrogenase	SwissProt and KEGG	unmapped
1.10.2.2	Ubiquinol--cytochrome-c reductase	SwissProt and KEGG	map00190;map00910
1.10.99.2	Ribosyldihydronicotinamide dehydrogenase (quinone)	SwissProt and KEGG	unmapped
1.11.1.12	Phospholipid-hydroperoxide glutathione peroxidase	SwissProt and KEGG	unmapped
1.11.1.15	Peroxiredoxin	SwissProt and KEGG	unmapped
1.11.1.20	Prostamide/prostaglandin F(2-alpha) synthase	SwissProt and KEGG	unmapped
1.11.1.6	Catalase	SwissProt and KEGG	map00630
1.11.1.7	Peroxidase	SwissProt and KEGG	map00360
1.11.1.8	Iodide peroxidase	SwissProt and KEGG	unmapped
1.11.1.9	Glutathione peroxidase	SwissProt and KEGG	unmapped
1.11.2.2	Myeloperoxidase	SwissProt and KEGG	unmapped
1.13.11.11	Tryptophan 2,3-dioxygenase	SwissProt and KEGG	unmapped
1.13.11.18	Sulfur dioxygenase	SwissProt and KEGG	map00920
1.13.11.19	Cysteamine dioxygenase	SwissProt and KEGG	map00430
1.13.11.20	Cysteine dioxygenase	SwissProt and KEGG	map00270;map00430
1.13.11.24	Quercetin 2,3-dioxygenase	SwissProt	unmapped
1.13.11.27	4-hydroxyphenylpyruvate dioxygenase	SwissProt and KEGG	map00130;map00360
1.13.11.31	Arachidonate 12-lipoxygenase	SwissProt and KEGG	unmapped
1.13.11.33	Arachidonate 15-lipoxygenase	SwissProt and KEGG	unmapped
1.13.11.34	Arachidonate 5-lipoxygenase	SwissProt and KEGG	unmapped
1.13.11.5	Homogentisate 1,2-dioxygenase	SwissProt and KEGG	unmapped
1.13.11.52	Indoleamine 2,3-dioxygenase	SwissProt and KEGG	unmapped
1.13.11.53	Acireductone dioxygenase (Ni(2+)-requiring)	KEGG	map00270
1.13.11.54	Acireductone dioxygenase (Fe(2+)-requiring)	SwissProt and KEGG	map00270
1.13.11.6	3-hydroxyanthranilate 3,4-dioxygenase	SwissProt and KEGG	unmapped
1.13.11.71	Carotenoid-9',10'-cleaving dioxygenase	SwissProt	unmapped
1.13.99.1	Inositol oxygenase	SwissProt and KEGG	map00053;map00562
1.14.11.1	Gamma-butyrobetaine dioxygenase	SwissProt and KEGG	map00310
1.14.11.16	Peptide-aspartate beta-dioxygenase	SwissProt and KEGG	unmapped
1.14.11.18	Phytanoyl-CoA dioxygenase	SwissProt and KEGG	unmapped
1.14.11.2	Procollagen-proline dioxygenase	SwissProt and KEGG	map00330
1.14.11.27	[Histone H3]-lysine-36 demethylase	SwissProt and KEGG	unmapped
1.14.11.29	Hypoxia-inducible factor-proline dioxygenase	SwissProt	unmapped
1.14.11.30	Hypoxia-inducible factor-asparagine dioxygenase	SwissProt	unmapped
1.14.11.33	DNA oxidative demethylase	SwissProt	unmapped
1.14.11.4	Procollagen-lysine 5-dioxygenase	SwissProt and KEGG	map00310
1.14.11.42	tRNA(Phe) (7-(3-amino-3-carboxypropyl)wyosine(37)-C(2))-hydroxylase	SwissProt	unmapped
1.14.11.7	Procollagen-proline 3-dioxygenase	SwissProt	unmapped
1.14.11.8	Trimethyllysine dioxygenase	SwissProt and KEGG	map00310
1.14.13.100	25-hydroxycholesterol 7-alpha-hydroxylase	SwissProt and KEGG	unmapped
1.14.13.126	Vitamin D(3) 24-hydroxylase	SwissProt and KEGG	unmapped
1.14.13.13	Calcidiol 1-monooxygenase	SwissProt and KEGG	unmapped
1.14.13.132	Squalene monooxygenase	SwissProt and KEGG	unmapped
1.14.13.148	Trimethylamine monooxygenase	SwissProt and KEGG	unmapped
1.14.13.15	Cholestanetriol 26-monooxygenase	SwissProt and KEGG	unmapped
1.14.13.157	1,8-cineole 2-exo-monooxygenase	SwissProt and KEGG	unmapped
1.14.13.159	Vitamin D 25-hydroxylase	SwissProt and KEGG	unmapped
1.14.13.17	Cholesterol 7-alpha-monooxygenase	SwissProt and KEGG	unmapped
1.14.13.30	Leukotriene-B(4) 20-monooxygenase	SwissProt and KEGG	unmapped
1.14.13.32	Albendazole monooxygenase	SwissProt and KEGG	unmapped
1.14.13.39	Nitric-oxide synthase (NADPH dependent)	SwissProt and KEGG	map00330
1.14.13.48	(S)-limonene 6-monooxygenase	SwissProt and KEGG	unmapped
1.14.13.49	(S)-limonene 7-monooxygenase	SwissProt and KEGG	unmapped
1.14.13.67	Quinine 3-monooxygenase	SwissProt and KEGG	unmapped
1.14.13.70	Sterol 14-alpha-demethylase	SwissProt and KEGG	unmapped
1.14.13.72	Methylsterol monooxygenase	SwissProt and KEGG	unmapped
1.14.13.8	Flavin-containing monooxygenase	SwissProt and KEGG	unmapped
1.14.13.80	(R)-limonene 6-monooxygenase	SwissProt and KEGG	unmapped
1.14.13.9	Kynurenine 3-monooxygenase	SwissProt and KEGG	unmapped
1.14.13.95	7-alpha-hydroxycholest-4-en-3-one 12-alpha-hydroxylase	SwissProt and KEGG	unmapped
1.14.13.97	Taurochenodeoxycholate 6-alpha-hydroxylase	SwissProt and KEGG	unmapped
1.14.13.98	Cholesterol 24-hydroxylase	SwissProt and KEGG	unmapped
1.14.13.99	24-hydroxycholesterol 7-alpha-hydroxylase	SwissProt and KEGG	unmapped
1.14.14.1	Unspecific monooxygenase	SwissProt and KEGG	unmapped
1.14.14.14	Aromatase	SwissProt and KEGG	unmapped
1.14.15.3	Alkane 1-monooxygenase	SwissProt and KEGG	unmapped
1.14.15.4	Steroid 11-beta-monooxygenase	SwissProt and KEGG	unmapped
1.14.15.5	Corticosterone 18-monooxygenase	SwissProt and KEGG	unmapped
1.14.15.6	Cholesterol monooxygenase (side-chain-cleaving)	SwissProt and KEGG	unmapped
1.14.16.1	Phenylalanine 4-monooxygenase	SwissProt and KEGG	map00360;map00400
1.14.16.2	Tyrosine 3-monooxygenase	SwissProt and KEGG	unmapped
1.14.16.4	Tryptophan 5-monooxygenase	SwissProt and KEGG	unmapped
1.14.16.5	Alkylglycerol monooxygenase	SwissProt and KEGG	unmapped
1.14.17.1	Dopamine beta-monooxygenase	SwissProt and KEGG	unmapped
1.14.17.3	Peptidylglycine monooxygenase	SwissProt and KEGG	unmapped
1.14.18.1	Tyrosinase	SwissProt and KEGG	map00740
1.14.19.1	Stearoyl-CoA 9-desaturase	SwissProt and KEGG	unmapped
1.14.21.6	Lathosterol oxidase	SwissProt and KEGG	unmapped
1.14.99.1	Prostaglandin-endoperoxide synthase	SwissProt and KEGG	unmapped
1.14.99.10	Steroid 21-monooxygenase	SwissProt and KEGG	unmapped
1.14.99.29	Deoxyhypusine monooxygenase	SwissProt and KEGG	unmapped
1.14.99.3	Heme oxygenase (biliverdin-producing)	SwissProt and KEGG	map00860
1.14.99.36	Beta-carotene 15,15'-monooxygenase	SwissProt and KEGG	unmapped
1.14.99.38	Cholesterol 25-hydroxylase	SwissProt and KEGG	unmapped
1.14.99.9	Steroid 17-alpha-monooxygenase	SwissProt and KEGG	unmapped
1.15.1.1	Superoxide dismutase	SwissProt and KEGG	unmapped
1.16.1.8	[Methionine synthase] reductase	SwissProt and KEGG	unmapped
1.16.3.1	Ferroxidase	SwissProt and KEGG	map00860
1.17.1.4	Xanthine dehydrogenase	SwissProt and KEGG	map00230
1.17.3.2	Xanthine oxidase	SwissProt and KEGG	map00230
1.17.4.1	Ribonucleoside-diphosphate reductase	SwissProt and KEGG	map00230;map00240
1.17.99.3	24-hydroxylase	SwissProt and KEGG	unmapped
1.18.1.2	Ferredoxin--NADP(+) reductase	KEGG	unmapped
1.18.1.6	Adrenodoxin-NADP(+) reductase	SwissProt	unmapped
1.2.1.12	Glyceraldehyde-3-phosphate dehydrogenase (phosphorylating)	SwissProt and KEGG	map00010
1.2.1.18	Malonate-semialdehyde dehydrogenase (acetylating)	SwissProt and KEGG	map00410;map00562;map00640
1.2.1.19	Aminobutyraldehyde dehydrogenase	SwissProt	map00330;map00410
1.2.1.24	Succinate-semialdehyde dehydrogenase (NAD(+))	SwissProt and KEGG	map00250;map00650
1.2.1.27	Methylmalonate-semialdehyde dehydrogenase (acylating)	SwissProt and KEGG	map00640
1.2.1.3	Aldehyde dehydrogenase (NAD(+))	SwissProt and KEGG	map00010;map00040;map00053;map00310;map00330;map00340;map00410;map00561;map00620;map00640
1.2.1.31	L-aminoadipate-semialdehyde dehydrogenase	SwissProt and KEGG	map00300;map00310
1.2.1.36	Retinal dehydrogenase	SwissProt and KEGG	unmapped
1.2.1.41	Glutamate-5-semialdehyde dehydrogenase	SwissProt and KEGG	map00330
1.2.1.47	4-trimethylammoniobutyraldehyde dehydrogenase	SwissProt and KEGG	map00310
1.2.1.5	Aldehyde dehydrogenase (NAD(P)(+))	SwissProt and KEGG	map00010;map00340;map00360;map00410
1.2.1.8	Betaine-aldehyde dehydrogenase	SwissProt and KEGG	map00260
1.2.1.88	L-glutamate gamma-semialdehyde dehydrogenase	SwissProt and KEGG	unmapped
1.2.3.1	Aldehyde oxidase	SwissProt and KEGG	map00750;map00760
1.2.4.1	Pyruvate dehydrogenase (acetyl-transferring)	SwissProt and KEGG	map00010;map00020;map00620;map00650
1.2.4.2	Oxoglutarate dehydrogenase (succinyl-transferring)	SwissProt and KEGG	map00020;map00310
1.2.4.4	3-methyl-2-oxobutanoate dehydrogenase (2-methylpropanoyl-transferring)	SwissProt and KEGG	unmapped
1.20.4.2	Methylarsonate reductase	SwissProt	unmapped
1.22.1.1	Iodotyrosine deiodinase	SwissProt and KEGG	unmapped
1.3.1.2	Dihydropyrimidine dehydrogenase (NADP(+))	SwissProt and KEGG	map00240;map00410;map00770
1.3.1.20	Trans-1,2-dihydrobenzene-1,2-diol dehydrogenase	SwissProt and KEGG	unmapped
1.3.1.21	7-dehydrocholesterol reductase	SwissProt and KEGG	unmapped
1.3.1.22	3-oxo-5-alpha-steroid 4-dehydrogenase (NADP(+))	SwissProt and KEGG	unmapped
1.3.1.24	Biliverdin reductase	SwissProt and KEGG	map00860
1.3.1.3	Delta(4)-3-oxosteroid 5-beta-reductase	SwissProt and KEGG	unmapped
1.3.1.34	2,4-dienoyl-CoA reductase (NADPH)	SwissProt and KEGG	unmapped
1.3.1.38	Trans-2-enoyl-CoA reductase (NADPH)	SwissProt and KEGG	unmapped
1.3.1.39	Enoyl-[acyl-carrier-protein] reductase (NADPH, Re-specific)	SwissProt	unmapped
1.3.1.48	15-oxoprostaglandin 13-oxidase	SwissProt and KEGG	unmapped
1.3.1.70	Delta(14)-sterol reductase	SwissProt and KEGG	unmapped
1.3.1.72	Delta(24)-sterol reductase	SwissProt and KEGG	unmapped
1.3.1.74	2-alkenal reductase	SwissProt and KEGG	unmapped
1.3.1.88	tRNA-dihydrouridine(16/17) synthase (NAD(P)(+))	KEGG	unmapped
1.3.1.89	tRNA-dihydrouridine(47) synthase (NAD(P)(+))	KEGG	unmapped
1.3.1.90	tRNA-dihydrouridine(20a/20b) synthase (NAD(P)(+))	KEGG	unmapped
1.3.1.91	tRNA-dihydrouridine(20) synthase (NAD(P)(+))	KEGG	unmapped
1.3.1.93	Very-long-chain enoyl-CoA reductase	SwissProt and KEGG	unmapped
1.3.1.94	Polyprenol reductase	SwissProt and KEGG	unmapped
1.3.3.3	Coproporphyrinogen oxidase	SwissProt and KEGG	map00860
1.3.3.4	Protoporphyrinogen oxidase	SwissProt and KEGG	map00860
1.3.3.6	Acyl-CoA oxidase	SwissProt and KEGG	unmapped
1.3.5.1	Succinate dehydrogenase (ubiquinone)	SwissProt and KEGG	map00020;map00190
1.3.5.2	Dihydroorotate dehydrogenase (quinone)	SwissProt and KEGG	map00240
1.3.8.1	Short-chain acyl-CoA dehydrogenase	SwissProt and KEGG	map00650
1.3.8.4	Isovaleryl-CoA dehydrogenase	SwissProt and KEGG	unmapped
1.3.8.5	2-methyl-branched-chain-enoyl-CoA reductase	SwissProt	unmapped
1.3.8.6	Glutaryl-CoA dehydrogenase (ETF)	SwissProt and KEGG	map00310
1.3.8.7	Medium-chain acyl-CoA dehydrogenase	SwissProt and KEGG	map00410;map00640
1.3.8.8	Long-chain-acyl-CoA dehydrogenase	SwissProt and KEGG	unmapped
1.3.8.9	Very-long-chain acyl-CoA dehydrogenase	SwissProt and KEGG	unmapped
1.3.99.12	2-methylacyl-CoA dehydrogenase	KEGG	unmapped
1.3.99.23	All-trans-retinol 13,14-reductase	SwissProt and KEGG	unmapped
1.4.1.21	Aspartate dehydrogenase	SwissProt	map00760
1.4.1.3	Glutamate dehydrogenase (NAD(P)(+))	SwissProt and KEGG	map00250;map00330;map00471;map00910
1.4.3.1	D-aspartate oxidase	SwissProt and KEGG	map00250
1.4.3.13	Protein-lysine 6-oxidase	SwissProt and KEGG	unmapped
1.4.3.2	L-amino-acid oxidase	SwissProt and KEGG	map00250;map00270;map00360;map00400
1.4.3.21	Primary-amine oxidase	SwissProt and KEGG	map00260;map00360;map00410
1.4.3.22	Diamine oxidase	SwissProt and KEGG	map00330;map00340
1.4.3.3	D-amino-acid oxidase	SwissProt and KEGG	map00260;map00330
1.4.3.4	Monoamine oxidase	SwissProt and KEGG	map00260;map00330;map00340;map00360
1.4.3.5	Pyridoxal 5'-phosphate synthase	SwissProt and KEGG	map00750
1.4.4.2	Glycine dehydrogenase (aminomethyl-transferring)	SwissProt and KEGG	map00260
1.5.1.15	Methylenetetrahydrofolate dehydrogenase (NAD(+))	SwissProt and KEGG	map00670
1.5.1.2	Pyrroline-5-carboxylate reductase	SwissProt and KEGG	map00330
1.5.1.20	Methylenetetrahydrofolate reductase (NAD(P)H)	SwissProt and KEGG	map00670
1.5.1.25	Thiomorpholine-carboxylate dehydrogenase	SwissProt	unmapped
1.5.1.3	Dihydrofolate reductase	SwissProt and KEGG	map00670;map00790
1.5.1.30	Flavin reductase (NADPH)	SwissProt and KEGG	map00740
1.5.1.34	6,7-dihydropteridine reductase	SwissProt and KEGG	map00790
1.5.1.5	Methylenetetrahydrofolate dehydrogenase (NADP(+))	SwissProt and KEGG	map00670
1.5.1.6	Formyltetrahydrofolate dehydrogenase	SwissProt and KEGG	map00670
1.5.1.8	Saccharopine dehydrogenase (NADP(+), L-lysine-forming)	SwissProt and KEGG	map00310
1.5.1.9	Saccharopine dehydrogenase (NAD(+), L-glutamate-forming)	SwissProt and KEGG	map00310
1.5.3.1	Sarcosine oxidase	SwissProt and KEGG	map00260
1.5.3.13	N(1)-acetylpolyamine oxidase	SwissProt and KEGG	unmapped
1.5.3.16	Spermine oxidase	SwissProt and KEGG	unmapped
1.5.3.7	L-pipecolate oxidase	SwissProt and KEGG	map00310
1.5.5.1	Electron-transferring-flavoprotein dehydrogenase	SwissProt and KEGG	unmapped
1.5.5.2	Proline dehydrogenase	SwissProt	unmapped
1.5.8.3	Sarcosine dehydrogenase	SwissProt and KEGG	map00260
1.5.8.4	Dimethylglycine dehydrogenase	SwissProt and KEGG	map00260
1.6.1.2	NAD(P)(+) transhydrogenase (Re/Si-specific)	SwissProt and KEGG	map00760
1.6.2.2	Cytochrome-b5 reductase	SwissProt and KEGG	map00520
1.6.2.4	NADPH--hemoprotein reductase	SwissProt and KEGG	unmapped
1.6.3.1	NAD(P)H oxidase (H(2)O(2)-forming)	SwissProt and KEGG	unmapped
1.6.5.2	NAD(P)H dehydrogenase (quinone)	SwissProt and KEGG	map00130
1.6.5.3	NADH:ubiquinone reductase (H(+)-translocating)	SwissProt and KEGG	map00190;map00910
1.6.5.5	NADPH:quinone reductase	SwissProt and KEGG	unmapped
1.6.99.3	NADH dehydrogenase	SwissProt and KEGG	map00190;map00910
1.7.1.7	GMP reductase	SwissProt and KEGG	map00230
1.8.1.4	Dihydrolipoyl dehydrogenase	SwissProt and KEGG	map00010;map00020;map00260;map00620
1.8.1.7	Glutathione-disulfide reductase	SwissProt and KEGG	unmapped
1.8.1.8	Protein-disulfide reductase	SwissProt and KEGG	unmapped
1.8.1.9	Thioredoxin-disulfide reductase	SwissProt and KEGG	map00240
1.8.3.1	Sulfite oxidase	SwissProt and KEGG	map00920
1.8.3.2	Thiol oxidase	SwissProt and KEGG	unmapped
1.8.3.5	Prenylcysteine oxidase	SwissProt and KEGG	map00900
1.8.3.6	Farnesylcysteine lyase	KEGG	map00900
1.8.4.11	Peptide-methionine (S)-S-oxide reductase	SwissProt and KEGG	unmapped
1.8.4.12	Peptide-methionine (R)-S-oxide reductase	KEGG	unmapped
1.8.4.2	Protein-disulfide reductase (glutathione)	SwissProt and KEGG	unmapped
1.8.5.1	Glutathione dehydrogenase (ascorbate)	SwissProt	map00053
1.8.98.2	Sulfiredoxin	SwissProt and KEGG	unmapped
1.9.3.1	Cytochrome-c oxidase	SwissProt and KEGG	map00190;map00910
1.97.1.10	Thyroxine 5'-deiodinase	SwissProt and KEGG	unmapped
1.97.1.11	Thyroxine 5-deiodinase	SwissProt and KEGG	unmapped
2.1.1.1	Nicotinamide N-methyltransferase	SwissProt and KEGG	map00760
2.1.1.10	Homocysteine S-methyltransferase	SwissProt	map00270
2.1.1.100	Protein-S-isoprenylcysteine O-methyltransferase	SwissProt and KEGG	map00900
2.1.1.114	Polyprenyldihydroxybenzoate methyltransferase	SwissProt and KEGG	map00130
2.1.1.125	Histone-arginine N-methyltransferase	SwissProt and KEGG	unmapped
2.1.1.126	[Myelin basic protein]-arginine N-methyltransferase	SwissProt	unmapped
2.1.1.13	Methionine synthase	SwissProt and KEGG	map00270;map00670
2.1.1.137	Arsenite methyltransferase	SwissProt and KEGG	unmapped
2.1.1.166	23S rRNA (uridine(2552)-2'-O)-methyltransferase	KEGG	unmapped
2.1.1.17	Phosphatidylethanolamine N-methyltransferase	SwissProt and KEGG	map00564
2.1.1.183	18S rRNA (adenine(1779)-N(6)/adenine(1780)-N(6))-dimethyltransferase	SwissProt and KEGG	unmapped
2.1.1.2	Guanidinoacetate N-methyltransferase	SwissProt and KEGG	map00260;map00330
2.1.1.20	Glycine N-methyltransferase	SwissProt and KEGG	map00260
2.1.1.201	2-methoxy-6-polyprenyl-1,4-benzoquinol methylase	SwissProt and KEGG	map00130
2.1.1.203	tRNA (cytosine(34)-C(5))-methyltransferase	SwissProt and KEGG	unmapped
2.1.1.204	tRNA (cytosine(38)-C(5))-methyltransferase	SwissProt and KEGG	unmapped
2.1.1.205	tRNA (cytidine(32)/guanosine(34)-2'-O)-methyltransferase	SwissProt and KEGG	unmapped
2.1.1.211	tRNA(Ser) (uridine(44)-2'-O)-methyltransferase	SwissProt and KEGG	unmapped
2.1.1.214	tRNA (guanine(10)-N(2))-methyltransferase	KEGG	unmapped
2.1.1.215	tRNA (guanine(26)-N(2)/guanine(27)-N(2))-dimethyltransferase	KEGG	unmapped
2.1.1.216	tRNA (guanine(26)-N(2))-dimethyltransferase	SwissProt and KEGG	unmapped
2.1.1.219	tRNA (adenine(57)-N(1)/adenine(58)-N(1))-methyltransferase	KEGG	unmapped
2.1.1.220	tRNA (adenine(58)-N(1))-methyltransferase	SwissProt and KEGG	unmapped
2.1.1.221	tRNA (guanine(9)-N(1))-methyltransferase	KEGG	unmapped
2.1.1.222	2-polyprenyl-6-hydroxyphenol methylase	SwissProt	map00130
2.1.1.225	tRNA:m(4)X modification enzyme	SwissProt and KEGG	unmapped
2.1.1.228	tRNA (guanine(37)-N(1))-methyltransferase	SwissProt and KEGG	unmapped
2.1.1.229	tRNA (carboxymethyluridine(34)-5-O)-methyltransferase	SwissProt and KEGG	unmapped
2.1.1.233	[Phosphatase 2A protein]-leucine-carboxy methyltransferase	SwissProt and KEGG	unmapped
2.1.1.244	Protein N-terminal methyltransferase	SwissProt and KEGG	unmapped
2.1.1.260	rRNA small subunit pseudouridine methyltransferase Nep1	KEGG	unmapped
2.1.1.28	Phenylethanolamine N-methyltransferase	SwissProt and KEGG	unmapped
2.1.1.282	methyltransferase	SwissProt	unmapped
2.1.1.33	tRNA (guanine(46)-N(7))-methyltransferase	SwissProt and KEGG	unmapped
2.1.1.35	tRNA (uracil(54)-C(5))-methyltransferase	SwissProt and KEGG	unmapped
2.1.1.37	DNA (cytosine-5-)-methyltransferase	SwissProt and KEGG	map00270
2.1.1.4	Acetylserotonin O-methyltransferase	SwissProt and KEGG	unmapped
2.1.1.43	Histone-lysine N-methyltransferase	SwissProt and KEGG	map00310
2.1.1.45	Thymidylate synthase	SwissProt and KEGG	map00240;map00670
2.1.1.49	Amine N-methyltransferase	SwissProt and KEGG	unmapped
2.1.1.5	Betaine--homocysteine S-methyltransferase	SwissProt and KEGG	map00260;map00270
2.1.1.56	mRNA (guanine-N(7)-)-methyltransferase	SwissProt and KEGG	unmapped
2.1.1.57	mRNA (nucleoside-2'-O)-methyltransferase	SwissProt and KEGG	unmapped
2.1.1.6	Catechol O-methyltransferase	SwissProt and KEGG	unmapped
2.1.1.60	Calmodulin-lysine N-methyltransferase	SwissProt	map00310
2.1.1.62	mRNA (2'-O-methyladenosine-N(6)-)-methyltransferase	SwissProt and KEGG	unmapped
2.1.1.63	Methylated-DNA--[protein]-cysteine S-methyltransferase	SwissProt and KEGG	unmapped
2.1.1.64	3-demethylubiquinol 3-O-methyltransferase	SwissProt	map00130
2.1.1.67	Thiopurine S-methyltransferase	SwissProt and KEGG	unmapped
2.1.1.71	Phosphatidyl-N-methylethanolamine N-methyltransferase	SwissProt	map00564
2.1.1.72	Site-specific DNA-methyltransferase (adenine-specific)	KEGG	unmapped
2.1.1.77	Protein-L-isoaspartate(D-aspartate) O-methyltransferase	SwissProt and KEGG	unmapped
2.1.1.8	Histamine N-methyltransferase	SwissProt and KEGG	map00340
2.1.1.96	Thioether S-methyltransferase	SwissProt and KEGG	unmapped
2.1.1.98	Diphthine synthase	SwissProt and KEGG	unmapped
2.1.2.1	Glycine hydroxymethyltransferase	SwissProt and KEGG	map00260;map00460;map00630;map00670
2.1.2.10	Aminomethyltransferase	SwissProt and KEGG	map00260;map00670;map00910
2.1.2.2	Phosphoribosylglycinamide formyltransferase	SwissProt and KEGG	map00230;map00670
2.1.2.3	Phosphoribosylaminoimidazolecarboxamide formyltransferase	SwissProt and KEGG	map00230;map00670
2.1.2.5	Glutamate formimidoyltransferase	SwissProt and KEGG	map00340;map00670
2.1.2.9	Methionyl-tRNA formyltransferase	SwissProt and KEGG	map00670
2.1.3.2	Aspartate carbamoyltransferase	SwissProt and KEGG	map00240;map00250
2.1.3.3	Ornithine carbamoyltransferase	SwissProt and KEGG	map00330
2.1.4.1	Glycine amidinotransferase	SwissProt and KEGG	map00260;map00330
2.10.1.1	Molybdopterin molybdotransferase	SwissProt and KEGG	unmapped
2.2.1.1	Transketolase	SwissProt and KEGG	map00030
2.2.1.2	Transaldolase	SwissProt and KEGG	map00030
2.3.1.1	Amino-acid N-acetyltransferase	SwissProt and KEGG	map00330
2.3.1.108	Alpha-tubulin N-acetyltransferase	SwissProt	unmapped
2.3.1.12	Dihydrolipoyllysine-residue acetyltransferase	SwissProt and KEGG	map00010;map00020;map00620
2.3.1.121	1-alkenylglycerophosphoethanolamine O-acyltransferase	SwissProt	unmapped
2.3.1.13	Glycine N-acyltransferase	SwissProt and KEGG	map00360
2.3.1.135	Phosphatidylcholine--retinol O-acyltransferase	SwissProt and KEGG	unmapped
2.3.1.137	Carnitine O-octanoyltransferase	SwissProt and KEGG	unmapped
2.3.1.15	Glycerol-3-phosphate 1-O-acyltransferase	SwissProt and KEGG	map00561;map00564
2.3.1.16	Acetyl-CoA C-acyltransferase	SwissProt and KEGG	unmapped
2.3.1.168	Dihydrolipoyllysine-residue (2-methylpropanoyl)transferase	SwissProt and KEGG	unmapped
2.3.1.17	Aspartate N-acetyltransferase	SwissProt	map00250
2.3.1.176	Propanoyl-CoA C-acyltransferase	SwissProt and KEGG	unmapped
2.3.1.179	Beta-ketoacyl-[acyl-carrier-protein] synthase II	KEGG	map00061;map00780
2.3.1.181	Lipoyl(octanoyl) transferase	SwissProt and KEGG	map00785
2.3.1.199	Very-long-chain 3-oxoacyl-CoA synthase	SwissProt and KEGG	unmapped
2.3.1.20	Diacylglycerol O-acyltransferase	SwissProt and KEGG	map00561
2.3.1.21	Carnitine O-palmitoyltransferase	SwissProt and KEGG	unmapped
2.3.1.22	2-acylglycerol O-acyltransferase	SwissProt and KEGG	map00561
2.3.1.225	Protein S-acyltransferase	SwissProt	unmapped
2.3.1.23	1-acylglycerophosphocholine O-acyltransferase	SwissProt and KEGG	map00564
2.3.1.24	Sphingosine N-acyltransferase	SwissProt and KEGG	unmapped
2.3.1.26	Sterol O-acyltransferase	SwissProt and KEGG	unmapped
2.3.1.29	Glycine C-acetyltransferase	SwissProt and KEGG	map00260
2.3.1.37	5-aminolevulinate synthase	SwissProt and KEGG	map00260;map00860
2.3.1.38	[Acyl-carrier-protein] S-acetyltransferase	SwissProt	unmapped
2.3.1.39	[Acyl-carrier-protein] S-malonyltransferase	SwissProt and KEGG	map00061
2.3.1.4	Glucosamine-phosphate N-acetyltransferase	SwissProt and KEGG	map00520
2.3.1.41	Beta-ketoacyl-[acyl-carrier-protein] synthase I	SwissProt	map00061;map00780
2.3.1.42	Glycerone-phosphate O-acyltransferase	SwissProt and KEGG	map00564
2.3.1.43	Phosphatidylcholine--sterol O-acyltransferase	SwissProt and KEGG	map00564
2.3.1.48	Histone acetyltransferase	SwissProt and KEGG	unmapped
2.3.1.5	Arylamine N-acetyltransferase	SwissProt and KEGG	unmapped
2.3.1.50	Serine C-palmitoyltransferase	SwissProt and KEGG	unmapped
2.3.1.51	1-acylglycerol-3-phosphate O-acyltransferase	SwissProt and KEGG	map00561;map00564
2.3.1.57	Diamine N-acetyltransferase	SwissProt and KEGG	map00330
2.3.1.6	Choline O-acetyltransferase	SwissProt and KEGG	map00564
2.3.1.61	Dihydrolipoyllysine-residue succinyltransferase	SwissProt and KEGG	map00020;map00310
2.3.1.65	Bile acid-CoA:amino acid N-acyltransferase	SwissProt and KEGG	map00430
2.3.1.67	1-alkylglycerophosphocholine O-acetyltransferase	SwissProt and KEGG	unmapped
2.3.1.68	Glutamine N-acyltransferase	SwissProt	unmapped
2.3.1.7	Carnitine O-acetyltransferase	SwissProt and KEGG	unmapped
2.3.1.71	Glycine N-benzoyltransferase	SwissProt	map00360
2.3.1.75	Long-chain-alcohol O-fatty-acyltransferase	SwissProt and KEGG	unmapped
2.3.1.76	Retinol O-fatty-acyltransferase	SwissProt and KEGG	unmapped
2.3.1.78	Heparan-alpha-glucosaminide N-acetyltransferase	SwissProt and KEGG	unmapped
2.3.1.85	Fatty-acid synthase	SwissProt and KEGG	map00061
2.3.1.87	Aralkylamine N-acetyltransferase	SwissProt and KEGG	unmapped
2.3.1.88	Peptide alpha-N-acetyltransferase	SwissProt and KEGG	unmapped
2.3.1.9	Acetyl-CoA C-acetyltransferase	SwissProt and KEGG	map00310;map00620;map00630;map00640;map00650;map00900
2.3.1.97	Glycylpeptide N-tetradecanoyltransferase	SwissProt and KEGG	unmapped
2.3.2.13	Protein-glutamine gamma-glutamyltransferase	SwissProt and KEGG	unmapped
2.3.2.2	Gamma-glutamyltransferase	SwissProt and KEGG	map00430;map00460
2.3.2.4	Gamma-glutamylcyclotransferase	SwissProt and KEGG	unmapped
2.3.2.5	Glutaminyl-peptide cyclotransferase	SwissProt and KEGG	unmapped
2.3.2.8	Arginyltransferase	SwissProt and KEGG	unmapped
2.3.3.1	Citrate (Si)-synthase	SwissProt and KEGG	map00020;map00630
2.3.3.10	Hydroxymethylglutaryl-CoA synthase	SwissProt and KEGG	map00650;map00900
2.3.3.8	ATP citrate synthase	SwissProt and KEGG	map00020
2.4.1.1	Glycogen phosphorylase	SwissProt and KEGG	map00500
2.4.1.101	Alpha-1,3-mannosyl-glycoprotein 2-beta-N-acetylglucosaminyltransferase	SwissProt and KEGG	unmapped
2.4.1.102	acetylglucosaminyltransferase	SwissProt and KEGG	unmapped
2.4.1.109	Dolichyl-phosphate-mannose-protein mannosyltransferase	SwissProt and KEGG	unmapped
2.4.1.11	Glycogen(starch) synthase	SwissProt and KEGG	map00500
2.4.1.117	Dolichyl-phosphate beta-glucosyltransferase	SwissProt and KEGG	unmapped
2.4.1.122	Glycoprotein-N-acetylgalactosamine 3-beta-galactosyltransferase	SwissProt and KEGG	unmapped
2.4.1.131	GDP-Man:Man(3)GlcNAc(2)-PP-dolichol alpha-1,2-mannosyltransferase	SwissProt and KEGG	unmapped
2.4.1.132	GDP-Man:Man(1)GlcNAc(2)-PP-dolichol alpha-1,3-mannosyltransferase	SwissProt and KEGG	unmapped
2.4.1.133	Xylosylprotein 4-beta-galactosyltransferase	SwissProt and KEGG	unmapped
2.4.1.134	Galactosylxylosylprotein 3-beta-galactosyltransferase	SwissProt and KEGG	unmapped
2.4.1.135	Galactosylgalactosylxylosylprotein 3-beta-glucuronosyltransferase	SwissProt and KEGG	unmapped
2.4.1.141	N-acetylglucosaminyldiphosphodolichol N-acetylglucosaminyltransferase	SwissProt and KEGG	unmapped
2.4.1.142	Chitobiosyldiphosphodolichol beta-mannosyltransferase	SwissProt and KEGG	unmapped
2.4.1.143	Alpha-1,6-mannosyl-glycoprotein 2-beta-N-acetylglucosaminyltransferase	SwissProt and KEGG	unmapped
2.4.1.144	Beta-1,4-mannosyl-glycoprotein 4-beta-N-acetylglucosaminyltransferase	SwissProt and KEGG	unmapped
2.4.1.145	Alpha-1,3-mannosyl-glycoprotein 4-beta-N-acetylglucosaminyltransferase	SwissProt and KEGG	unmapped
2.4.1.147	acetylglucosaminyltransferase	KEGG	unmapped
2.4.1.149	N-acetyllactosaminide beta-1,3-N-acetylglucosaminyltransferase	SwissProt and KEGG	unmapped
2.4.1.150	N-acetyllactosaminide beta-1,6-N-acetylglucosaminyl-transferase	SwissProt and KEGG	unmapped
2.4.1.152	4-galactosyl-N-acetylglucosaminide 3-alpha-L-fucosyltransferase	KEGG	unmapped
2.4.1.155	Alpha-1,6-mannosyl-glycoprotein 6-beta-N-acetylglucosaminyltransferase	SwissProt and KEGG	unmapped
2.4.1.17	Glucuronosyltransferase	SwissProt and KEGG	map00040;map00053;map00500;map00860
2.4.1.174	acetylgalactosaminyltransferase	SwissProt and KEGG	unmapped
2.4.1.175	acetylgalactosaminyltransferase	SwissProt and KEGG	unmapped
2.4.1.18	1,4-alpha-glucan branching enzyme	SwissProt and KEGG	map00500
2.4.1.186	Glycogenin glucosyltransferase	SwissProt and KEGG	unmapped
2.4.1.198	Phosphatidylinositol N-acetylglucosaminyltransferase	SwissProt and KEGG	unmapped
2.4.1.201	Alpha-1,6-mannosyl-glycoprotein 4-beta-N-acetylglucosaminyltransferase	KEGG	unmapped
2.4.1.206	Lactosylceramide 1,3-N-acetyl-beta-D-glucosaminyltransferase	SwissProt and KEGG	unmapped
2.4.1.212	Hyaluronan synthase	SwissProt and KEGG	unmapped
2.4.1.22	Lactose synthase	SwissProt and KEGG	map00052
2.4.1.221	Peptide-O-fucosyltransferase	SwissProt and KEGG	unmapped
2.4.1.222	O-fucosylpeptide 3-beta-N-acetylglucosaminyltransferase	SwissProt and KEGG	unmapped
2.4.1.223	acetylglucosaminyltransferase	SwissProt and KEGG	unmapped
2.4.1.224	acetylglucosaminyltransferase	SwissProt and KEGG	unmapped
2.4.1.225	N-acetylglucosaminyl-proteoglycan 4-beta-glucuronosyltransferase	SwissProt and KEGG	unmapped
2.4.1.226	N-acetylgalactosaminyl-proteoglycan 3-beta-glucuronosyltransferase	SwissProt and KEGG	unmapped
2.4.1.228	Lactosylceramide 4-alpha-galactosyltransferase	SwissProt and KEGG	unmapped
2.4.1.244	acetylgalactosaminyltransferase	SwissProt and KEGG	unmapped
2.4.1.25	4-alpha-glucanotransferase	SwissProt and KEGG	map00500
2.4.1.255	Protein O-GlcNAc transferase	SwissProt	unmapped
2.4.1.256	glucosyltransferase	SwissProt and KEGG	unmapped
2.4.1.257	GDP-Man:Man(2)GlcNAc(2)-PP-dolichol alpha-1,6-mannosyltransferase	SwissProt and KEGG	unmapped
2.4.1.258	Dolichyl-P-Man:Man(5)GlcNAc(2)-PP-dolichol alpha-1,3-mannosyltransferase	SwissProt and KEGG	unmapped
2.4.1.259	Dolichyl-P-Man:Man(6)GlcNAc(2)-PP-dolichol alpha-1,2-mannosyltransferase	SwissProt and KEGG	unmapped
2.4.1.260	Dolichyl-P-Man:Man(7)GlcNAc(2)-PP-dolichol alpha-1,6-mannosyltransferase	SwissProt and KEGG	unmapped
2.4.1.261	Dolichyl-P-Man:Man(8)GlcNAc(2)-PP-dolichol alpha-1,2-mannosyltransferase	SwissProt and KEGG	unmapped
2.4.1.265	1-&gt;3-glucosyltransferase	SwissProt and KEGG	unmapped
2.4.1.267	1-&gt;3-glucosyltransferase	SwissProt and KEGG	unmapped
2.4.1.274	Glucosylceramide beta-1,4-galactosyltransferase	SwissProt and KEGG	unmapped
2.4.1.275	Neolactotriaosylceramide beta-1,4-galactosyltransferase	SwissProt	unmapped
2.4.1.37	Fucosylgalactoside 3-alpha-galactosyltransferase	SwissProt and KEGG	unmapped
2.4.1.38	Beta-N-acetylglucosaminylglycopeptide beta-1,4-galactosyltransferase	SwissProt and KEGG	unmapped
2.4.1.40	Glycoprotein-fucosylgalactoside alpha-N-acetylgalactosaminyltransferase	SwissProt and KEGG	unmapped
2.4.1.41	Polypeptide N-acetylgalactosaminyltransferase	SwissProt and KEGG	unmapped
2.4.1.45	2-hydroxyacylsphingosine 1-beta-galactosyltransferase	SwissProt and KEGG	unmapped
2.4.1.50	Procollagen galactosyltransferase	SwissProt and KEGG	map00310
2.4.1.62	Ganglioside galactosyltransferase	SwissProt and KEGG	unmapped
2.4.1.65	3-galactosyl-N-acetylglucosaminide 4-alpha-L-fucosyltransferase	SwissProt and KEGG	unmapped
2.4.1.66	Procollagen glucosyltransferase	KEGG	unmapped
2.4.1.68	Glycoprotein 6-alpha-L-fucosyltransferase	SwissProt and KEGG	unmapped
2.4.1.69	Galactoside 2-alpha-L-fucosyltransferase	SwissProt and KEGG	unmapped
2.4.1.79	Globotriaosylceramide 3-beta-N-acetylgalactosaminyltransferase	SwissProt and KEGG	unmapped
2.4.1.80	Ceramide glucosyltransferase	SwissProt and KEGG	unmapped
2.4.1.83	Dolichyl-phosphate beta-D-mannosyltransferase	SwissProt and KEGG	unmapped
2.4.1.88	Globoside alpha-N-acetylgalactosaminyltransferase	KEGG	unmapped
2.4.1.90	N-acetyllactosamine synthase	SwissProt and KEGG	unmapped
2.4.1.92	N-acetylgalactosaminyltransferase	SwissProt and KEGG	unmapped
2.4.2.1	Purine-nucleoside phosphorylase	SwissProt and KEGG	map00230;map00240;map00760
2.4.2.10	Orotate phosphoribosyltransferase	SwissProt and KEGG	map00240
2.4.2.12	Nicotinamide phosphoribosyltransferase	SwissProt and KEGG	map00760
2.4.2.14	Amidophosphoribosyltransferase	SwissProt and KEGG	map00230;map00250
2.4.2.19	Nicotinate-nucleotide diphosphorylase (carboxylating)	SwissProt and KEGG	map00760
2.4.2.26	Protein xylosyltransferase	SwissProt and KEGG	unmapped
2.4.2.28	S-methyl-5'-thioadenosine phosphorylase	SwissProt and KEGG	map00270
2.4.2.29	tRNA-guanine(34) transglycosylase	SwissProt and KEGG	unmapped
2.4.2.3	Uridine phosphorylase	SwissProt and KEGG	map00240
2.4.2.30	NAD(+) ADP-ribosyltransferase	SwissProt and KEGG	unmapped
2.4.2.31	NAD(+)--protein-arginine ADP-ribosyltransferase	SwissProt and KEGG	unmapped
2.4.2.4	Thymidine phosphorylase	SwissProt and KEGG	map00240
2.4.2.7	Adenine phosphoribosyltransferase	SwissProt and KEGG	map00230
2.4.2.8	Hypoxanthine phosphoribosyltransferase	SwissProt and KEGG	map00230
2.4.2.9	Uracil phosphoribosyltransferase	KEGG	map00240
2.4.99.1	Beta-galactoside alpha-2,6-sialyltransferase	SwissProt and KEGG	unmapped
2.4.99.10	Neolactotetraosylceramide alpha-2,3-sialyltransferase	KEGG	unmapped
2.4.99.18	Dolichyl-diphosphooligosaccharide--protein glycotransferase	SwissProt and KEGG	unmapped
2.4.99.3	Alpha-N-acetylgalactosaminide alpha-2,6-sialyltransferase	SwissProt and KEGG	unmapped
2.4.99.4	Beta-galactoside alpha-2,3-sialyltransferase	SwissProt and KEGG	unmapped
2.4.99.6	N-acetyllactosaminide alpha-2,3-sialyltransferase	SwissProt and KEGG	unmapped
2.4.99.7	6-alpha-sialyltransferase	SwissProt and KEGG	unmapped
2.4.99.8	Alpha-N-acetylneuraminate alpha-2,8-sialyltransferase	SwissProt and KEGG	unmapped
2.4.99.9	Lactosylceramide alpha-2,3-sialyltransferase	SwissProt and KEGG	unmapped
2.5.1.1	Dimethylallyltranstransferase	SwissProt and KEGG	map00900
2.5.1.10	(2E,6E)-farnesyl diphosphate synthase	SwissProt and KEGG	map00900
2.5.1.108	2-(3-amino-3-carboxypropyl)histidine synthase	KEGG	unmapped
2.5.1.16	Spermidine synthase	SwissProt and KEGG	map00270;map00330;map00410
2.5.1.17	Cob(I)yrinic acid a,c-diamide adenosyltransferase	SwissProt and KEGG	map00860
2.5.1.18	Glutathione transferase	SwissProt and KEGG	unmapped
2.5.1.21	Squalene synthase	SwissProt and KEGG	unmapped
2.5.1.22	Spermine synthase	SwissProt and KEGG	map00270;map00330;map00410
2.5.1.26	Alkylglycerone-phosphate synthase	SwissProt and KEGG	unmapped
2.5.1.29	Geranylgeranyl diphosphate synthase	SwissProt and KEGG	map00900
2.5.1.39	4-hydroxybenzoate polyprenyltransferase	SwissProt	map00130
2.5.1.46	Deoxyhypusine synthase	SwissProt and KEGG	unmapped
2.5.1.56	N-acetylneuraminate synthase	SwissProt and KEGG	map00520
2.5.1.57	N-acylneuraminate-9-phosphate synthase	SwissProt and KEGG	map00520
2.5.1.58	Protein farnesyltransferase	SwissProt and KEGG	map00900
2.5.1.59	Protein geranylgeranyltransferase type I	SwissProt and KEGG	unmapped
2.5.1.6	Methionine adenosyltransferase	SwissProt and KEGG	map00270
2.5.1.60	Protein geranylgeranyltransferase type II	SwissProt and KEGG	unmapped
2.5.1.61	Hydroxymethylbilane synthase	SwissProt and KEGG	map00860
2.5.1.75	tRNA dimethylallyltransferase	SwissProt and KEGG	unmapped
2.5.1.87	diphosphate specific)	KEGG	map00900
2.5.1.91	All-trans-decaprenyl-diphosphate synthase	SwissProt and KEGG	map00900
2.6.1.1	Aspartate transaminase	SwissProt and KEGG	map00250;map00270;map00330;map00360;map00400
2.6.1.13	Ornithine aminotransferase	SwissProt and KEGG	map00330
2.6.1.16	Glutamine--fructose-6-phosphate transaminase (isomerizing)	SwissProt and KEGG	map00250;map00520
2.6.1.19	4-aminobutyrate--2-oxoglutarate transaminase	SwissProt and KEGG	map00250;map00410;map00640;map00650
2.6.1.2	Alanine transaminase	SwissProt and KEGG	map00250
2.6.1.22	(S)-3-amino-2-methylpropionate transaminase	SwissProt and KEGG	unmapped
2.6.1.3	Cysteine transaminase	SwissProt	map00270
2.6.1.39	2-aminoadipate transaminase	SwissProt and KEGG	map00300;map00310
2.6.1.40	(R)-3-amino-2-methylpropionate--pyruvate transaminase	SwissProt and KEGG	unmapped
2.6.1.42	Branched-chain-amino-acid transaminase	SwissProt and KEGG	map00290;map00770
2.6.1.44	Alanine--glyoxylate transaminase	SwissProt and KEGG	map00250;map00260
2.6.1.45	Serine--glyoxylate transaminase	KEGG	map00260;map00630
2.6.1.5	Tyrosine transaminase	SwissProt and KEGG	map00130;map00270;map00360;map00400
2.6.1.51	Serine--pyruvate transaminase	SwissProt and KEGG	map00260
2.6.1.52	Phosphoserine transaminase	SwissProt and KEGG	map00260;map00750
2.6.1.63	Kynurenine--glyoxylate transaminase	SwissProt	unmapped
2.6.1.64	Glutamine--phenylpyruvate transaminase	SwissProt and KEGG	unmapped
2.6.1.7	Kynurenine--oxoglutarate transaminase	SwissProt and KEGG	unmapped
2.7.1.1	Hexokinase	SwissProt and KEGG	map00010;map00051;map00052;map00500;map00520
2.7.1.105	6-phosphofructo-2-kinase	SwissProt and KEGG	map00051
2.7.1.106	Glucose-1,6-bisphosphate synthase	SwissProt and KEGG	map00500
2.7.1.107	Diacylglycerol kinase	SwissProt and KEGG	map00561;map00564
2.7.1.108	Dolichol kinase	SwissProt and KEGG	unmapped
2.7.1.11	6-phosphofructokinase	SwissProt and KEGG	map00010;map00030;map00051;map00052
2.7.1.113	Deoxyguanosine kinase	SwissProt and KEGG	map00230
2.7.1.12	Gluconokinase	SwissProt	map00030
2.7.1.127	Inositol-trisphosphate 3-kinase	SwissProt and KEGG	map00562
2.7.1.134	Inositol-tetrakisphosphate 1-kinase	SwissProt and KEGG	map00562
2.7.1.137	Phosphatidylinositol 3-kinase	SwissProt and KEGG	map00562
2.7.1.138	Ceramide kinase	SwissProt and KEGG	unmapped
2.7.1.14	Sedoheptulokinase	SwissProt and KEGG	unmapped
2.7.1.147	ADP-specific glucokinase	SwissProt and KEGG	map00010
2.7.1.149	1-phosphatidylinositol-5-phosphate 4-kinase	SwissProt and KEGG	map00562
2.7.1.15	Ribokinase	SwissProt and KEGG	map00030
2.7.1.150	1-phosphatidylinositol-3-phosphate 5-kinase	SwissProt and KEGG	map00562
2.7.1.151	Inositol-polyphosphate multikinase	SwissProt and KEGG	map00562
2.7.1.153	Phosphatidylinositol-4,5-bisphosphate 3-kinase	SwissProt and KEGG	map00562
2.7.1.154	Phosphatidylinositol-4-phosphate 3-kinase	SwissProt and KEGG	map00562
2.7.1.157	N-acetylgalactosamine kinase	SwissProt	unmapped
2.7.1.158	Inositol-pentakisphosphate 2-kinase	SwissProt and KEGG	map00562
2.7.1.159	Inositol-1,3,4-trisphosphate 5/6-kinase	SwissProt and KEGG	map00562
2.7.1.160	2'-phosphotransferase	SwissProt and KEGG	unmapped
2.7.1.164	O-phosphoseryl-tRNA(Sec) kinase	SwissProt and KEGG	unmapped
2.7.1.17	Xylulokinase	SwissProt and KEGG	map00040
2.7.1.171	Protein-fructosamine 3-kinase	KEGG	unmapped
2.7.1.172	Protein-ribulosamine 3-kinase	KEGG	unmapped
2.7.1.173	Nicotinate riboside kinase	SwissProt and KEGG	map00760
2.7.1.2	Glucokinase	SwissProt and KEGG	map00010;map00052;map00500;map00520
2.7.1.20	Adenosine kinase	SwissProt and KEGG	map00230
2.7.1.21	Thymidine kinase	SwissProt and KEGG	map00240
2.7.1.22	Ribosylnicotinamide kinase	SwissProt and KEGG	map00760
2.7.1.23	NAD(+) kinase	SwissProt and KEGG	map00760
2.7.1.24	Dephospho-CoA kinase	SwissProt and KEGG	map00770
2.7.1.25	Adenylyl-sulfate kinase	SwissProt and KEGG	map00230;map00920
2.7.1.26	Riboflavin kinase	SwissProt and KEGG	map00740
2.7.1.28	Triokinase	SwissProt	map00051
2.7.1.29	Glycerone kinase	SwissProt and KEGG	map00561
2.7.1.3	Ketohexokinase	SwissProt and KEGG	map00051
2.7.1.30	Glycerol kinase	SwissProt and KEGG	map00561
2.7.1.31	Glycerate 3-kinase	SwissProt and KEGG	map00260;map00561;map00630
2.7.1.32	Choline kinase	SwissProt and KEGG	map00564
2.7.1.33	Pantothenate kinase	SwissProt and KEGG	map00770
2.7.1.35	Pyridoxal kinase	SwissProt and KEGG	map00750
2.7.1.36	Mevalonate kinase	SwissProt and KEGG	map00900
2.7.1.40	Pyruvate kinase	SwissProt and KEGG	map00010;map00230;map00620
2.7.1.48	Uridine kinase	SwissProt and KEGG	map00240
2.7.1.52	Fucokinase	SwissProt and KEGG	map00051;map00520
2.7.1.59	N-acetylglucosamine kinase	SwissProt and KEGG	map00520
2.7.1.6	Galactokinase	SwissProt and KEGG	map00052;map00520
2.7.1.60	N-acylmannosamine kinase	SwissProt and KEGG	map00520
2.7.1.67	1-phosphatidylinositol 4-kinase	SwissProt and KEGG	map00562
2.7.1.68	1-phosphatidylinositol-4-phosphate 5-kinase	SwissProt and KEGG	map00562
2.7.1.74	Deoxycytidine kinase	SwissProt and KEGG	map00230;map00240
2.7.1.78	Polynucleotide 5'-hydroxyl-kinase	SwissProt and KEGG	unmapped
2.7.1.81	Hydroxylysine kinase	SwissProt	unmapped
2.7.1.82	Ethanolamine kinase	SwissProt and KEGG	map00564
2.7.1.91	Sphinganine kinase	SwissProt and KEGG	unmapped
2.7.1.94	Acylglycerol kinase	SwissProt and KEGG	map00561
2.7.10.1	Receptor protein-tyrosine kinase	SwissProt and KEGG	unmapped
2.7.10.2	Non-specific protein-tyrosine kinase	SwissProt and KEGG	unmapped
2.7.11.1	Non-specific serine/threonine protein kinase	SwissProt and KEGG	unmapped
2.7.11.10	I-kappa-B kinase	SwissProt and KEGG	unmapped
2.7.11.11	cAMP-dependent protein kinase	SwissProt and KEGG	unmapped
2.7.11.12	cGMP-dependent protein kinase	SwissProt and KEGG	unmapped
2.7.11.13	Protein kinase C	SwissProt and KEGG	unmapped
2.7.11.14	Rhodopsin kinase	SwissProt and KEGG	unmapped
2.7.11.15	[Beta-adrenergic-receptor] kinase	SwissProt and KEGG	unmapped
2.7.11.16	[G-protein-coupled receptor] kinase	SwissProt and KEGG	unmapped
2.7.11.17	Calcium/calmodulin-dependent protein kinase	SwissProt and KEGG	unmapped
2.7.11.18	[Myosin light-chain] kinase	SwissProt and KEGG	unmapped
2.7.11.19	Phosphorylase kinase	SwissProt and KEGG	unmapped
2.7.11.2	[Pyruvate dehydrogenase (acetyl-transferring)] kinase	SwissProt and KEGG	unmapped
2.7.11.20	[Elongation factor 2] kinase	SwissProt and KEGG	unmapped
2.7.11.21	Polo kinase	SwissProt and KEGG	unmapped
2.7.11.22	Cyclin-dependent kinase	SwissProt and KEGG	unmapped
2.7.11.23	[RNA-polymerase]-subunit kinase	SwissProt and KEGG	unmapped
2.7.11.24	Mitogen-activated protein kinase	SwissProt and KEGG	unmapped
2.7.11.25	Mitogen-activated protein kinase kinase kinase	SwissProt and KEGG	unmapped
2.7.11.26	[Tau protein] kinase	SwissProt and KEGG	unmapped
2.7.11.27	[Acetyl-CoA carboxylase] kinase	SwissProt	unmapped
2.7.11.30	Receptor protein serine/threonine kinase	SwissProt and KEGG	unmapped
2.7.11.31	[Hydroxymethylglutaryl-CoA reductase (NADPH)] kinase	SwissProt	unmapped
2.7.11.4	[3-methyl-2-oxobutanoate dehydrogenase (acetyl-transferring)] kinase	SwissProt and KEGG	unmapped
2.7.11.8	Fas-activated serine/threonine kinase	SwissProt and KEGG	unmapped
2.7.12.1	Dual-specificity kinase	SwissProt and KEGG	unmapped
2.7.12.2	Mitogen-activated protein kinase kinase	SwissProt and KEGG	unmapped
2.7.13.3	Histidine kinase	SwissProt	unmapped
2.7.2.11	Glutamate 5-kinase	SwissProt and KEGG	map00330
2.7.2.3	Phosphoglycerate kinase	SwissProt and KEGG	map00010
2.7.3.2	Creatine kinase	SwissProt and KEGG	map00330
2.7.4.10	Nucleoside-triphosphate--adenylate kinase	SwissProt and KEGG	map00240
2.7.4.14	UMP/CMP kinase	SwissProt and KEGG	map00240
2.7.4.2	Phosphomevalonate kinase	SwissProt and KEGG	map00900
2.7.4.21	Inositol-hexakisphosphate kinase	SwissProt and KEGG	unmapped
2.7.4.24	Diphosphoinositol-pentakisphosphate kinase	SwissProt and KEGG	unmapped
2.7.4.3	Adenylate kinase	SwissProt and KEGG	map00230
2.7.4.4	Nucleoside-phosphate kinase	SwissProt	map00240
2.7.4.6	Nucleoside-diphosphate kinase	SwissProt and KEGG	map00230;map00240
2.7.4.8	Guanylate kinase	SwissProt and KEGG	map00230
2.7.4.9	dTMP kinase	SwissProt and KEGG	map00240
2.7.6.1	Ribose-phosphate diphosphokinase	SwissProt and KEGG	map00030;map00230
2.7.6.2	Thiamine diphosphokinase	SwissProt and KEGG	map00730
2.7.7.1	Nicotinamide-nucleotide adenylyltransferase	SwissProt and KEGG	map00760
2.7.7.12	UDP-glucose--hexose-1-phosphate uridylyltransferase	SwissProt and KEGG	map00052;map00520
2.7.7.13	Mannose-1-phosphate guanylyltransferase	SwissProt and KEGG	map00051;map00520
2.7.7.14	Ethanolamine-phosphate cytidylyltransferase	SwissProt and KEGG	map00564
2.7.7.15	Choline-phosphate cytidylyltransferase	SwissProt and KEGG	map00564
2.7.7.18	Nicotinate-nucleotide adenylyltransferase	SwissProt and KEGG	map00760
2.7.7.19	Polynucleotide adenylyltransferase	SwissProt and KEGG	unmapped
2.7.7.2	FAD synthetase	SwissProt and KEGG	map00740
2.7.7.23	UDP-N-acetylglucosamine diphosphorylase	SwissProt and KEGG	map00520
2.7.7.3	Pantetheine-phosphate adenylyltransferase	SwissProt and KEGG	map00770
2.7.7.30	Fucose-1-phosphate guanylyltransferase	SwissProt and KEGG	map00051;map00520
2.7.7.31	DNA nucleotidylexotransferase	SwissProt and KEGG	unmapped
2.7.7.4	Sulfate adenylyltransferase	SwissProt and KEGG	map00230;map00920
2.7.7.41	Phosphatidate cytidylyltransferase	SwissProt and KEGG	map00564
2.7.7.43	N-acylneuraminate cytidylyltransferase	SwissProt and KEGG	map00520
2.7.7.48	RNA-directed RNA polymerase	SwissProt	map00230
2.7.7.49	RNA-directed DNA polymerase	SwissProt and KEGG	unmapped
2.7.7.50	mRNA guanylyltransferase	SwissProt and KEGG	unmapped
2.7.7.52	RNA uridylyltransferase	SwissProt and KEGG	unmapped
2.7.7.6	DNA-directed RNA polymerase	SwissProt and KEGG	map00230;map00240
2.7.7.7	DNA-directed DNA polymerase	SwissProt and KEGG	map00230;map00240
2.7.7.72	CCA tRNA nucleotidyltransferase	SwissProt and KEGG	unmapped
2.7.7.75	Molybdopterin adenylyltransferase	SwissProt and KEGG	unmapped
2.7.7.78	GDP-D-glucose phosphorylase	SwissProt and KEGG	unmapped
2.7.7.79	tRNA(His) guanylyltransferase	SwissProt and KEGG	unmapped
2.7.7.8	Polyribonucleotide nucleotidyltransferase	SwissProt and KEGG	map00230;map00240
2.7.7.80	Molybdopterin-synthase adenylyltransferase	SwissProt	unmapped
2.7.7.83	UDP-N-acetylgalactosamine diphosphorylase	SwissProt	unmapped
2.7.7.84	2'-5' oligoadenylate synthase	SwissProt	unmapped
2.7.7.86	Cyclic GMP-AMP synthase	SwissProt and KEGG	unmapped
2.7.7.9	UTP--glucose-1-phosphate uridylyltransferase	SwissProt and KEGG	map00040;map00052;map00500;map00520
2.7.8.1	Ethanolaminephosphotransferase	SwissProt and KEGG	map00564
2.7.8.11	CDP-diacylglycerol--inositol 3-phosphatidyltransferase	SwissProt and KEGG	map00562;map00564
2.7.8.15	N-acetylglucosaminephosphotransferase	SwissProt and KEGG	unmapped
2.7.8.17	N-acetylglucosaminephosphotransferase	SwissProt and KEGG	unmapped
2.7.8.2	Diacylglycerol cholinephosphotransferase	SwissProt and KEGG	map00564
2.7.8.27	Sphingomyelin synthase	SwissProt and KEGG	unmapped
2.7.8.29	L-serine-phosphatidylethanolamine phosphatidyltransferase	SwissProt and KEGG	map00564
2.7.8.5	CDP-diacylglycerol--glycerol-3-phosphate 3-phosphatidyltransferase	SwissProt and KEGG	map00564
2.7.9.3	Selenide, water dikinase	SwissProt and KEGG	unmapped
2.8.1.1	Thiosulfate sulfurtransferase	SwissProt and KEGG	unmapped
2.8.1.11	Molybdopterin-synthase sulfurtransferase	SwissProt	unmapped
2.8.1.12	Molybdopterin synthase	SwissProt	unmapped
2.8.1.2	3-mercaptopyruvate sulfurtransferase	SwissProt and KEGG	map00270
2.8.1.7	Cysteine desulfurase	SwissProt and KEGG	map00730
2.8.1.8	Lipoyl synthase	SwissProt and KEGG	map00785
2.8.1.9	Molybdenum cofactor sulfurtransferase	SwissProt and KEGG	unmapped
2.8.2.1	Aryl sulfotransferase	SwissProt and KEGG	map00920
2.8.2.11	Galactosylceramide sulfotransferase	SwissProt and KEGG	unmapped
2.8.2.14	Bile-salt sulfotransferase	SwissProt and KEGG	unmapped
2.8.2.17	Chondroitin 6-sulfotransferase	SwissProt and KEGG	unmapped
2.8.2.2	Alcohol sulfotransferase	SwissProt and KEGG	map00920
2.8.2.20	Protein-tyrosine sulfotransferase	SwissProt and KEGG	unmapped
2.8.2.21	Keratan sulfotransferase	SwissProt and KEGG	unmapped
2.8.2.23	[Heparan sulfate]-glucosamine 3-sulfotransferase 1	SwissProt and KEGG	unmapped
2.8.2.29	[Heparan sulfate]-glucosamine 3-sulfotransferase 2	SwissProt and KEGG	unmapped
2.8.2.30	[Heparan sulfate]-glucosamine 3-sulfotransferase 3	SwissProt and KEGG	unmapped
2.8.2.33	N-acetylgalactosamine 4-sulfate 6-O-sulfotransferase	SwissProt and KEGG	unmapped
2.8.2.35	Dermatan 4-sulfotransferase	SwissProt and KEGG	unmapped
2.8.2.4	Estrone sulfotransferase	SwissProt and KEGG	map00920
2.8.2.5	Chondroitin 4-sulfotransferase	SwissProt and KEGG	map00920
2.8.2.8	[Heparan sulfate]-glucosamine N-sulfotransferase	SwissProt	unmapped
2.8.3.13	Succinate--hydroxymethylglutarate CoA-transferase	SwissProt	unmapped
2.8.3.5	3-oxoacid CoA-transferase	SwissProt and KEGG	map00650
2.9.1.2	O-phospho-L-seryl-tRNA(Sec):L-selenocysteinyl-tRNA synthase	SwissProt and KEGG	unmapped
3.1.1.1	Carboxylesterase	SwissProt and KEGG	unmapped
3.1.1.13	Sterol esterase	SwissProt and KEGG	unmapped
3.1.1.17	Gluconolactonase	SwissProt and KEGG	map00030;map00053
3.1.1.2	Arylesterase	SwissProt and KEGG	unmapped
3.1.1.23	Acylglycerol lipase	SwissProt and KEGG	map00561
3.1.1.26	Galactolipase	SwissProt	map00561
3.1.1.29	Aminoacyl-tRNA hydrolase	SwissProt and KEGG	unmapped
3.1.1.3	Triacylglycerol lipase	SwissProt and KEGG	map00561
3.1.1.31	6-phosphogluconolactonase	SwissProt and KEGG	map00030
3.1.1.32	Phospholipase A(1)	SwissProt and KEGG	map00564
3.1.1.34	Lipoprotein lipase	SwissProt and KEGG	map00561
3.1.1.4	Phospholipase A(2)	SwissProt and KEGG	map00564
3.1.1.45	Carboxymethylenebutenolidase	KEGG	unmapped
3.1.1.47	1-alkyl-2-acetylglycerophosphocholine esterase	SwissProt and KEGG	unmapped
3.1.1.5	Lysophospholipase	SwissProt and KEGG	map00564
3.1.1.53	Sialate O-acetylesterase	SwissProt and KEGG	unmapped
3.1.1.56	Methylumbelliferyl-acetate deacetylase	SwissProt and KEGG	unmapped
3.1.1.64	Retinoid isomerohydrolase	SwissProt and KEGG	unmapped
3.1.1.7	Acetylcholinesterase	SwissProt and KEGG	map00564
3.1.1.77	Acyloxyacyl hydrolase	SwissProt and KEGG	unmapped
3.1.1.79	Hormone-sensitive lipase	SwissProt and KEGG	unmapped
3.1.1.8	Cholinesterase	SwissProt and KEGG	unmapped
3.1.1.81	Quorum-quenching N-acyl-homoserine lactonase	SwissProt	unmapped
3.1.1.84	Cocaine esterase	SwissProt and KEGG	unmapped
3.1.1.89	Protein phosphatase methylesterase-1	SwissProt and KEGG	unmapped
3.1.1.93	Mycophenolic acid acyl-glucuronide esterase	SwissProt	unmapped
3.1.11.2	Exodeoxyribonuclease III	SwissProt and KEGG	unmapped
3.1.13.1	Exoribonuclease II	SwissProt and KEGG	unmapped
3.1.13.4	Poly(A)-specific ribonuclease	SwissProt and KEGG	unmapped
3.1.2.1	Acetyl-CoA hydrolase	SwissProt and KEGG	map00620
3.1.2.12	S-formylglutathione hydrolase	SwissProt and KEGG	unmapped
3.1.2.14	Oleoyl-[acyl-carrier-protein] hydrolase	SwissProt and KEGG	map00061
3.1.2.15	Ubiquitin thiolesterase	KEGG	unmapped
3.1.2.2	Palmitoyl-CoA hydrolase	SwissProt and KEGG	unmapped
3.1.2.22	Palmitoyl-protein hydrolase	SwissProt and KEGG	unmapped
3.1.2.27	Choloyl-CoA hydrolase	SwissProt and KEGG	unmapped
3.1.2.4	3-hydroxyisobutyryl-CoA hydrolase	SwissProt and KEGG	map00410;map00640
3.1.2.6	Hydroxyacylglutathione hydrolase	SwissProt and KEGG	map00620
3.1.21.1	Deoxyribonuclease I	SwissProt and KEGG	unmapped
3.1.22.1	Deoxyribonuclease II	SwissProt and KEGG	unmapped
3.1.26.11	Ribonuclease Z	SwissProt and KEGG	unmapped
3.1.26.3	Ribonuclease III	SwissProt and KEGG	unmapped
3.1.26.4	Ribonuclease H	SwissProt and KEGG	unmapped
3.1.26.5	Ribonuclease P	SwissProt and KEGG	unmapped
3.1.27.1	Ribonuclease T(2)	KEGG	unmapped
3.1.27.5	Pancreatic ribonuclease	SwissProt and KEGG	unmapped
3.1.27.9	tRNA-intron endonuclease	SwissProt and KEGG	unmapped
3.1.3.1	Alkaline phosphatase	SwissProt and KEGG	map00790
3.1.3.11	Fructose-bisphosphatase	SwissProt and KEGG	map00010;map00030;map00051
3.1.3.13	Bisphosphoglycerate phosphatase	SwissProt and KEGG	map00010
3.1.3.16	Phosphoprotein phosphatase	SwissProt and KEGG	unmapped
3.1.3.18	Phosphoglycolate phosphatase	SwissProt and KEGG	map00630
3.1.3.2	Acid phosphatase	SwissProt and KEGG	map00740
3.1.3.25	Inositol-phosphate phosphatase	SwissProt and KEGG	map00562
3.1.3.27	Phosphatidylglycerophosphatase	SwissProt	map00564
3.1.3.29	N-acylneuraminate-9-phosphatase	SwissProt and KEGG	map00520
3.1.3.3	Phosphoserine phosphatase	SwissProt and KEGG	map00260
3.1.3.32	Polynucleotide 3'-phosphatase	SwissProt and KEGG	unmapped
3.1.3.33	Polynucleotide 5'-phosphatase	SwissProt and KEGG	unmapped
3.1.3.36	Phosphoinositide 5-phosphatase	SwissProt and KEGG	map00562
3.1.3.4	Phosphatidate phosphatase	SwissProt and KEGG	map00561;map00564
3.1.3.43	[Pyruvate dehydrogenase (acetyl-transferring)]-phosphatase	SwissProt and KEGG	unmapped
3.1.3.46	Fructose-2,6-bisphosphate 2-phosphatase	SwissProt and KEGG	map00051
3.1.3.48	Protein-tyrosine-phosphatase	SwissProt and KEGG	unmapped
3.1.3.5	5'-nucleotidase	SwissProt and KEGG	map00230;map00240;map00760
3.1.3.53	[Myosin-light-chain] phosphatase	SwissProt	unmapped
3.1.3.56	Inositol-polyphosphate 5-phosphatase	SwissProt and KEGG	map00562
3.1.3.57	Inositol-1,4-bisphosphate 1-phosphatase	SwissProt and KEGG	map00562
3.1.3.62	Multiple inositol-polyphosphate phosphatase	SwissProt and KEGG	map00562
3.1.3.64	Phosphatidylinositol-3-phosphatase	SwissProt and KEGG	map00562
3.1.3.66	Phosphatidylinositol-3,4-bisphosphate 4-phosphatase	SwissProt and KEGG	map00562
3.1.3.67	Phosphatidylinositol-3,4,5-trisphosphate 3-phosphatase	SwissProt and KEGG	map00562
3.1.3.7	3'(2'),5'-bisphosphate nucleotidase	SwissProt and KEGG	map00920
3.1.3.74	Pyridoxal phosphatase	SwissProt and KEGG	map00750
3.1.3.75	Phosphoethanolamine/phosphocholine phosphatase	SwissProt and KEGG	map00564
3.1.3.76	Lipid-phosphate phosphatase	SwissProt	unmapped
3.1.3.77	Acireductone synthase	SwissProt and KEGG	map00270
3.1.3.78	Phosphatidylinositol-4,5-bisphosphate 4-phosphatase	SwissProt and KEGG	unmapped
3.1.3.80	2,3-bisphosphoglycerate 3-phosphatase	SwissProt	unmapped
3.1.3.86	Phosphatidylinositol-3,4,5-trisphosphate 5-phosphatase	SwissProt and KEGG	map00562
3.1.3.9	Glucose-6-phosphatase	SwissProt and KEGG	map00010;map00052;map00500
3.1.3.91	7-methylguanosine nucleotidase	SwissProt	unmapped
3.1.4.1	Phosphodiesterase I	SwissProt and KEGG	unmapped
3.1.4.11	Phosphoinositide phospholipase C	SwissProt and KEGG	map00562
3.1.4.12	Sphingomyelin phosphodiesterase	SwissProt and KEGG	unmapped
3.1.4.17	3',5'-cyclic-nucleotide phosphodiesterase	SwissProt and KEGG	map00230
3.1.4.2	Glycerophosphocholine phosphodiesterase	SwissProt	map00564
3.1.4.35	3',5'-cyclic-GMP phosphodiesterase	SwissProt and KEGG	map00230
3.1.4.37	2',3'-cyclic-nucleotide 3'-phosphodiesterase	SwissProt and KEGG	unmapped
3.1.4.38	Glycerophosphocholine cholinephosphodiesterase	SwissProt	unmapped
3.1.4.39	Alkylglycerophosphoethanolamine phosphodiesterase	SwissProt and KEGG	unmapped
3.1.4.4	Phospholipase D	SwissProt and KEGG	map00564
3.1.4.43	Glycerophosphoinositol inositolphosphodiesterase	SwissProt and KEGG	unmapped
3.1.4.44	Glycerophosphoinositol glycerophosphodiesterase	SwissProt	unmapped
3.1.4.45	N-acetylglucosamine-1-phosphodiester alpha-N-acetylglucosaminidase	SwissProt and KEGG	unmapped
3.1.4.50	Glycosylphosphatidylinositol phospholipase D	SwissProt and KEGG	unmapped
3.1.4.53	3',5'-cyclic-AMP phosphodiesterase	SwissProt	map00230
3.1.4.54	N-acetylphosphatidylethanolamine-hydrolyzing phospholipase D	SwissProt and KEGG	unmapped
3.1.6.12	N-acetylgalactosamine-4-sulfatase	SwissProt and KEGG	unmapped
3.1.6.13	Iduronate-2-sulfatase	SwissProt and KEGG	unmapped
3.1.6.14	N-acetylglucosamine-6-sulfatase	SwissProt and KEGG	unmapped
3.1.6.2	Steryl-sulfatase	SwissProt and KEGG	unmapped
3.1.6.4	N-acetylgalactosamine-6-sulfatase	SwissProt and KEGG	unmapped
3.1.6.8	Cerebroside-sulfatase	SwissProt and KEGG	unmapped
3.1.7.2	Guanosine-3',5'-bis(diphosphate) 3'-diphosphatase	SwissProt and KEGG	map00230
3.1.8.1	Aryldialkylphosphatase	SwissProt and KEGG	unmapped
3.10.1.1	N-sulfoglucosamine sulfohydrolase	SwissProt and KEGG	unmapped
3.2.1.1	Alpha-amylase	SwissProt and KEGG	map00500
3.2.1.10	Oligo-1,6-glucosidase	SwissProt and KEGG	map00052;map00500
3.2.1.106	Mannosyl-oligosaccharide glucosidase	SwissProt and KEGG	unmapped
3.2.1.108	Lactase	SwissProt and KEGG	map00052
3.2.1.113	Mannosyl-oligosaccharide 1,2-alpha-mannosidase	SwissProt and KEGG	unmapped
3.2.1.114	Mannosyl-oligosaccharide 1,3-1,6-alpha-mannosidase	SwissProt and KEGG	unmapped
3.2.1.130	Glycoprotein endo-alpha-1,2-mannosidase	SwissProt and KEGG	unmapped
3.2.1.14	Chitinase	SwissProt and KEGG	map00520
3.2.1.143	Poly(ADP-ribose) glycohydrolase	SwissProt and KEGG	unmapped
3.2.1.166	Heparanase	SwissProt and KEGG	unmapped
3.2.1.169	Protein O-GlcNAcase	SwissProt and KEGG	unmapped
3.2.1.17	Lysozyme	SwissProt and KEGG	unmapped
3.2.1.18	Exo-alpha-sialidase	SwissProt and KEGG	unmapped
3.2.1.183	UDP-N-acetylglucosamine 2-epimerase (hydrolyzing)	SwissProt	unmapped
3.2.1.20	Alpha-glucosidase	SwissProt and KEGG	map00052;map00500
3.2.1.21	Beta-glucosidase	SwissProt and KEGG	map00460;map00500
3.2.1.22	Alpha-galactosidase	SwissProt and KEGG	map00052;map00561
3.2.1.23	Beta-galactosidase	SwissProt and KEGG	map00052
3.2.1.24	Alpha-mannosidase	SwissProt and KEGG	unmapped
3.2.1.25	Beta-mannosidase	SwissProt and KEGG	unmapped
3.2.1.28	Alpha,alpha-trehalase	SwissProt and KEGG	map00500
3.2.1.3	Glucan 1,4-alpha-glucosidase	SwissProt and KEGG	map00500
3.2.1.31	Beta-glucuronidase	SwissProt and KEGG	map00040;map00500;map00860
3.2.1.33	Amylo-alpha-1,6-glucosidase	SwissProt and KEGG	map00500
3.2.1.35	Hyaluronoglucosaminidase	SwissProt and KEGG	unmapped
3.2.1.45	Glucosylceramidase	SwissProt and KEGG	unmapped
3.2.1.46	Galactosylceramidase	SwissProt and KEGG	unmapped
3.2.1.48	Sucrose alpha-glucosidase	SwissProt and KEGG	map00500
3.2.1.49	Alpha-N-acetylgalactosaminidase	SwissProt and KEGG	unmapped
3.2.1.50	Alpha-N-acetylglucosaminidase	SwissProt and KEGG	unmapped
3.2.1.51	Alpha-L-fucosidase	SwissProt and KEGG	unmapped
3.2.1.52	Beta-N-acetylhexosaminidase	SwissProt and KEGG	map00520
3.2.1.62	Glycosylceramidase	SwissProt and KEGG	unmapped
3.2.1.76	L-iduronidase	SwissProt and KEGG	unmapped
3.2.1.84	Glucan 1,3-alpha-glucosidase	SwissProt and KEGG	unmapped
3.2.1.96	Mannosyl-glycoprotein endo-beta-N-acetylglucosaminidase	SwissProt and KEGG	unmapped
3.2.2.19	[Protein ADP-ribosylarginine] hydrolase	SwissProt and KEGG	unmapped
3.2.2.21	DNA-3-methyladenine glycosylase II	SwissProt and KEGG	unmapped
3.2.2.27	Uracil-DNA glycosylase	SwissProt and KEGG	unmapped
3.2.2.29	Thymine-DNA glycosylase	SwissProt	unmapped
3.2.2.5	NAD(+) nucleosidase	SwissProt and KEGG	map00760
3.3.1.1	Adenosylhomocysteinase	SwissProt and KEGG	map00270
3.3.2.10	Soluble epoxide hydrolase	SwissProt and KEGG	unmapped
3.3.2.2	Alkenylglycerophosphocholine hydrolase	SwissProt	unmapped
3.3.2.5	Alkenylglycerophosphoethanolamine hydrolase	SwissProt	unmapped
3.3.2.6	Leukotriene-A(4) hydrolase	SwissProt and KEGG	unmapped
3.3.2.9	Microsomal epoxide hydrolase	SwissProt and KEGG	unmapped
3.4.11.1	Leucyl aminopeptidase	SwissProt and KEGG	unmapped
3.4.11.14	Cytosol alanyl aminopeptidase	SwissProt	unmapped
3.4.11.18	Methionyl aminopeptidase	SwissProt and KEGG	unmapped
3.4.11.2	Membrane alanyl aminopeptidase	SwissProt and KEGG	unmapped
3.4.11.21	Aspartyl aminopeptidase	SwissProt and KEGG	unmapped
3.4.11.3	Cystinyl aminopeptidase	SwissProt and KEGG	unmapped
3.4.11.5	Prolyl aminopeptidase	SwissProt and KEGG	map00330
3.4.11.6	Aminopeptidase B	SwissProt and KEGG	unmapped
3.4.11.7	Glutamyl aminopeptidase	SwissProt and KEGG	unmapped
3.4.11.9	Xaa-Pro aminopeptidase	SwissProt and KEGG	unmapped
3.4.13.18	Cytosol nonspecific dipeptidase	SwissProt and KEGG	map00330;map00340;map00410
3.4.13.19	Membrane dipeptidase	SwissProt and KEGG	unmapped
3.4.13.20	Beta-Ala-His dipeptidase	SwissProt and KEGG	map00330;map00340;map00410
3.4.13.9	Xaa-Pro dipeptidase	SwissProt and KEGG	unmapped
3.4.14.1	Dipeptidyl-peptidase I	SwissProt and KEGG	unmapped
3.4.14.10	Tripeptidyl-peptidase II	SwissProt and KEGG	unmapped
3.4.14.2	Dipeptidyl-peptidase II	SwissProt and KEGG	unmapped
3.4.14.4	Dipeptidyl-peptidase III	SwissProt and KEGG	unmapped
3.4.14.5	Dipeptidyl-peptidase IV	SwissProt and KEGG	unmapped
3.4.14.9	Tripeptidyl-peptidase I	SwissProt and KEGG	unmapped
3.4.15.1	Peptidyl-dipeptidase A	SwissProt and KEGG	unmapped
3.4.16.2	Lysosomal Pro-Xaa carboxypeptidase	SwissProt and KEGG	unmapped
3.4.16.5	Carboxypeptidase C	SwissProt and KEGG	unmapped
3.4.17.1	Carboxypeptidase A	SwissProt and KEGG	unmapped
3.4.17.10	Carboxypeptidase E	SwissProt and KEGG	unmapped
3.4.17.12	Carboxypeptidase M	SwissProt and KEGG	unmapped
3.4.17.15	Carboxypeptidase A2	SwissProt and KEGG	unmapped
3.4.17.2	Carboxypeptidase B	SwissProt and KEGG	unmapped
3.4.17.20	Carboxypeptidase U	SwissProt and KEGG	unmapped
3.4.17.21	Glutamate carboxypeptidase II	SwissProt and KEGG	unmapped
3.4.17.22	Metallocarboxypeptidase D	SwissProt and KEGG	unmapped
3.4.17.23	Angiotensin-converting enzyme 2	SwissProt and KEGG	unmapped
3.4.17.3	Lysine carboxypeptidase	SwissProt and KEGG	unmapped
3.4.18.1	Cathepsin X	SwissProt and KEGG	unmapped
3.4.19.1	Acylaminoacyl-peptidase	SwissProt and KEGG	unmapped
3.4.19.12	Ubiquitinyl hydrolase 1	SwissProt and KEGG	unmapped
3.4.19.13	Glutathione hydrolase	SwissProt	unmapped
3.4.19.14	Leukotriene-C(4) hydrolase	SwissProt	unmapped
3.4.19.3	Pyroglutamyl-peptidase I	SwissProt and KEGG	unmapped
3.4.19.5	Beta-aspartyl-peptidase	SwissProt and KEGG	unmapped
3.4.19.6	Pyroglutamyl-peptidase II	SwissProt and KEGG	unmapped
3.4.19.9	Gamma-glutamyl hydrolase	SwissProt and KEGG	map00790
3.4.21.1	Chymotrypsin	SwissProt and KEGG	unmapped
3.4.21.10	Acrosin	SwissProt and KEGG	unmapped
3.4.21.104	Mannan-binding lectin-associated serine protease-2	SwissProt and KEGG	unmapped
3.4.21.105	Rhomboid protease	SwissProt and KEGG	unmapped
3.4.21.106	Hepsin	SwissProt	unmapped
3.4.21.108	HtrA2 peptidase	SwissProt and KEGG	unmapped
3.4.21.109	Matriptase	SwissProt and KEGG	unmapped
3.4.21.112	Site-1 protease	SwissProt and KEGG	unmapped
3.4.21.117	Stratum corneum chymotryptic enzyme	SwissProt and KEGG	unmapped
3.4.21.118	Kallikrein 8	SwissProt and KEGG	unmapped
3.4.21.2	Chymotrypsin C	SwissProt and KEGG	unmapped
3.4.21.20	Cathepsin G	SwissProt and KEGG	unmapped
3.4.21.21	Coagulation factor VIIa	SwissProt and KEGG	unmapped
3.4.21.22	Coagulation factor IXa	SwissProt and KEGG	unmapped
3.4.21.26	Prolyl oligopeptidase	SwissProt and KEGG	unmapped
3.4.21.27	Coagulation factor XIa	SwissProt and KEGG	unmapped
3.4.21.34	Plasma kallikrein	SwissProt and KEGG	unmapped
3.4.21.35	Tissue kallikrein	SwissProt and KEGG	unmapped
3.4.21.36	Pancreatic elastase	SwissProt and KEGG	unmapped
3.4.21.37	Leukocyte elastase	SwissProt and KEGG	unmapped
3.4.21.38	Coagulation factor XIIa	SwissProt and KEGG	unmapped
3.4.21.39	Chymase	SwissProt and KEGG	unmapped
3.4.21.4	Trypsin	SwissProt and KEGG	unmapped
3.4.21.41	Complement subcomponent C1r	SwissProt and KEGG	unmapped
3.4.21.42	Complement subcomponent C1s	SwissProt and KEGG	unmapped
3.4.21.43	Classical-complement-pathway C3/C5 convertase	SwissProt and KEGG	unmapped
3.4.21.45	Complement factor I	SwissProt and KEGG	unmapped
3.4.21.46	Complement factor D	SwissProt and KEGG	unmapped
3.4.21.47	Alternative-complement-pathway C3/C5 convertase	SwissProt and KEGG	unmapped
3.4.21.5	Thrombin	SwissProt and KEGG	unmapped
3.4.21.53	Endopeptidase La	KEGG	unmapped
3.4.21.59	Tryptase	SwissProt and KEGG	unmapped
3.4.21.6	Coagulation factor Xa	SwissProt and KEGG	unmapped
3.4.21.68	T-plasminogen activator	SwissProt and KEGG	unmapped
3.4.21.69	Protein C (activated)	SwissProt and KEGG	unmapped
3.4.21.7	Plasmin	SwissProt and KEGG	unmapped
3.4.21.70	Pancreatic endopeptidase E	SwissProt and KEGG	unmapped
3.4.21.71	Pancreatic elastase II	SwissProt and KEGG	unmapped
3.4.21.73	U-plasminogen activator	SwissProt and KEGG	unmapped
3.4.21.75	Furin	SwissProt and KEGG	unmapped
3.4.21.76	Myeloblastin	SwissProt and KEGG	unmapped
3.4.21.77	Semenogelase	SwissProt and KEGG	unmapped
3.4.21.78	Granzyme A	SwissProt and KEGG	unmapped
3.4.21.79	Granzyme B	SwissProt and KEGG	unmapped
3.4.21.89	Signal peptidase I	SwissProt	unmapped
3.4.21.9	Enteropeptidase	SwissProt and KEGG	unmapped
3.4.21.92	Endopeptidase Clp	SwissProt and KEGG	unmapped
3.4.21.93	Proprotein convertase 1	SwissProt and KEGG	unmapped
3.4.21.94	Proprotein convertase 2	SwissProt and KEGG	unmapped
3.4.22.1	Cathepsin B	SwissProt and KEGG	unmapped
3.4.22.15	Cathepsin L	SwissProt and KEGG	unmapped
3.4.22.16	Cathepsin H	SwissProt and KEGG	unmapped
3.4.22.27	Cathepsin S	SwissProt and KEGG	unmapped
3.4.22.34	Legumain	SwissProt and KEGG	unmapped
3.4.22.36	Caspase-1	SwissProt and KEGG	unmapped
3.4.22.38	Cathepsin K	SwissProt and KEGG	unmapped
3.4.22.40	Bleomycin hydrolase	SwissProt and KEGG	unmapped
3.4.22.41	Cathepsin F	SwissProt and KEGG	unmapped
3.4.22.42	Cathepsin O	SwissProt and KEGG	unmapped
3.4.22.43	Cathepsin V	SwissProt and KEGG	unmapped
3.4.22.49	Separase	SwissProt and KEGG	unmapped
3.4.22.52	Calpain-1	SwissProt and KEGG	unmapped
3.4.22.53	Calpain-2	SwissProt and KEGG	unmapped
3.4.22.54	Calpain-3	SwissProt and KEGG	unmapped
3.4.22.55	Caspase-2	SwissProt and KEGG	unmapped
3.4.22.56	Caspase-3	SwissProt and KEGG	unmapped
3.4.22.57	Caspase-4	SwissProt and KEGG	unmapped
3.4.22.58	Caspase-5	SwissProt and KEGG	unmapped
3.4.22.59	Caspase-6	SwissProt and KEGG	unmapped
3.4.22.60	Caspase-7	SwissProt and KEGG	unmapped
3.4.22.61	Caspase-8	SwissProt and KEGG	unmapped
3.4.22.62	Caspase-9	SwissProt and KEGG	unmapped
3.4.22.63	Caspase-10	SwissProt and KEGG	unmapped
3.4.22.68	Ulp1 peptidase	SwissProt and KEGG	unmapped
3.4.23.1	Pepsin A	SwissProt and KEGG	unmapped
3.4.23.15	Renin	SwissProt and KEGG	unmapped
3.4.23.3	Gastricsin	SwissProt and KEGG	unmapped
3.4.23.34	Cathepsin E	SwissProt and KEGG	unmapped
3.4.23.45	Memapsin 1	SwissProt and KEGG	unmapped
3.4.23.46	Memapsin 2	SwissProt and KEGG	unmapped
3.4.23.5	Cathepsin D	SwissProt and KEGG	unmapped
3.4.23.50	Human endogenous retrovirus K endopeptidase	SwissProt	unmapped
3.4.24.11	Neprilysin	SwissProt and KEGG	unmapped
3.4.24.14	Procollagen N-endopeptidase	SwissProt and KEGG	unmapped
3.4.24.15	Thimet oligopeptidase	SwissProt and KEGG	unmapped
3.4.24.16	Neurolysin	SwissProt and KEGG	unmapped
3.4.24.17	Stromelysin 1	SwissProt and KEGG	unmapped
3.4.24.18	Meprin A	SwissProt and KEGG	unmapped
3.4.24.19	Procollagen C-endopeptidase	SwissProt and KEGG	unmapped
3.4.24.22	Stromelysin 2	SwissProt and KEGG	unmapped
3.4.24.23	Matrilysin	SwissProt and KEGG	unmapped
3.4.24.24	Gelatinase A	SwissProt and KEGG	unmapped
3.4.24.34	Neutrophil collagenase	SwissProt and KEGG	unmapped
3.4.24.35	Gelatinase B	SwissProt and KEGG	unmapped
3.4.24.56	Insulysin	SwissProt and KEGG	unmapped
3.4.24.57	O-sialoglycoprotein endopeptidase	KEGG	unmapped
3.4.24.59	Mitochondrial intermediate peptidase	SwissProt and KEGG	unmapped
3.4.24.61	Nardilysin	SwissProt and KEGG	unmapped
3.4.24.63	Meprin B	SwissProt	unmapped
3.4.24.64	Mitochondrial processing peptidase	SwissProt and KEGG	unmapped
3.4.24.65	Macrophage elastase	SwissProt and KEGG	unmapped
3.4.24.7	Interstitial collagenase	SwissProt and KEGG	unmapped
3.4.24.71	Endothelin-converting enzyme 1	SwissProt and KEGG	unmapped
3.4.24.79	Pappalysin-1	SwissProt and KEGG	unmapped
3.4.24.80	Membrane-type matrix metalloproteinase-1	SwissProt and KEGG	unmapped
3.4.24.81	ADAM10 endopeptidase	SwissProt and KEGG	unmapped
3.4.24.82	ADAMTS-4 endopeptidase	SwissProt and KEGG	unmapped
3.4.24.84	Ste24 endopeptidase	SwissProt and KEGG	map00900
3.4.24.85	S2P endopeptidase	SwissProt and KEGG	unmapped
3.4.24.86	ADAM 17 endopeptidase	SwissProt and KEGG	unmapped
3.4.24.87	ADAMTS13 endopeptidase	SwissProt	unmapped
3.4.25.1	Proteasome endopeptidase complex	SwissProt and KEGG	unmapped
3.5.1.1	Asparaginase	SwissProt and KEGG	map00250;map00460;map00910
3.5.1.12	Biotinidase	SwissProt and KEGG	map00780
3.5.1.14	Aminoacylase	SwissProt and KEGG	map00330
3.5.1.15	Aspartoacylase	SwissProt and KEGG	map00250;map00340
3.5.1.2	Glutaminase	SwissProt and KEGG	map00250;map00330;map00471;map00910
3.5.1.23	Ceramidase	SwissProt and KEGG	unmapped
3.5.1.25	N-acetylglucosamine-6-phosphate deacetylase	SwissProt and KEGG	map00052;map00520
3.5.1.26	N(4)-(beta-N-acetylglucosaminyl)-L-asparaginase	SwissProt and KEGG	unmapped
3.5.1.28	N-acetylmuramoyl-L-alanine amidase	SwissProt and KEGG	unmapped
3.5.1.3	Omega-amidase	SwissProt and KEGG	map00250
3.5.1.52	Peptide-N(4)-(N-acetyl-beta-glucosaminyl)asparagine amidase	SwissProt and KEGG	unmapped
3.5.1.6	Beta-ureidopropionase	SwissProt and KEGG	map00240;map00410;map00770
3.5.1.88	Peptide deformylase	SwissProt and KEGG	unmapped
3.5.1.89	N-acetylglucosaminylphosphatidylinositol deacetylase	SwissProt and KEGG	unmapped
3.5.1.9	Arylformamidase	SwissProt and KEGG	map00630
3.5.1.92	Pantetheine hydrolase	SwissProt and KEGG	map00770
3.5.1.98	Histone deacetylase	SwissProt and KEGG	unmapped
3.5.1.99	Fatty acid amide hydrolase	SwissProt and KEGG	unmapped
3.5.2.2	Dihydropyrimidinase	SwissProt and KEGG	map00240;map00410;map00770
3.5.2.3	Dihydroorotase	SwissProt and KEGG	map00240
3.5.2.7	Imidazolonepropionase	SwissProt and KEGG	map00340
3.5.2.9	5-oxoprolinase (ATP-hydrolyzing)	SwissProt and KEGG	unmapped
3.5.3.1	Arginase	SwissProt and KEGG	map00330
3.5.3.11	Agmatinase	SwissProt and KEGG	map00330
3.5.3.15	Protein-arginine deiminase	SwissProt and KEGG	unmapped
3.5.3.18	Dimethylargininase	SwissProt and KEGG	unmapped
3.5.3.4	Allantoicase	SwissProt and KEGG	map00230
3.5.4.10	IMP cyclohydrolase	SwissProt and KEGG	map00230
3.5.4.12	dCMP deaminase	SwissProt and KEGG	map00240
3.5.4.16	GTP cyclohydrolase I	SwissProt and KEGG	map00790
3.5.4.3	Guanine deaminase	SwissProt and KEGG	map00230
3.5.4.34	tRNA(Ala)(adenine(37)) deaminase	SwissProt and KEGG	unmapped
3.5.4.36	mRNA(cytosine(6666)) deaminase	KEGG	unmapped
3.5.4.37	Double-stranded RNA adenine deaminase	SwissProt and KEGG	unmapped
3.5.4.38	Single-stranded DNA cytosine deaminase	SwissProt and KEGG	unmapped
3.5.4.4	Adenosine deaminase	SwissProt and KEGG	map00230
3.5.4.5	Cytidine deaminase	SwissProt and KEGG	map00240
3.5.4.6	AMP deaminase	SwissProt and KEGG	map00230
3.5.4.9	Methenyltetrahydrofolate cyclohydrolase	SwissProt and KEGG	map00670
3.5.99.6	Glucosamine-6-phosphate deaminase	SwissProt and KEGG	map00520
3.6.1.1	Inorganic diphosphatase	SwissProt and KEGG	map00190
3.6.1.11	Exopolyphosphatase	KEGG	map00230
3.6.1.12	dCTP diphosphatase	SwissProt and KEGG	map00240
3.6.1.13	ADP-ribose diphosphatase	SwissProt and KEGG	map00230
3.6.1.15	Nucleoside-triphosphate phosphatase	SwissProt and KEGG	map00230;map00730
3.6.1.16	CDP-glycerol diphosphatase	SwissProt and KEGG	map00564
3.6.1.17	Bis(5'-nucleosyl)-tetraphosphatase (asymmetrical)	SwissProt and KEGG	map00230;map00240
3.6.1.19	Nucleoside-triphosphate diphosphatase	SwissProt and KEGG	map00230;map00240
3.6.1.22	NAD(+) diphosphatase	SwissProt and KEGG	map00760
3.6.1.23	dUTP diphosphatase	SwissProt and KEGG	map00240
3.6.1.28	Thiamine-triphosphatase	SwissProt and KEGG	map00730
3.6.1.29	Bis(5'-adenosyl)-triphosphatase	SwissProt and KEGG	map00230
3.6.1.3	Adenosinetriphosphatase	SwissProt and KEGG	map00230
3.6.1.42	Guanosine-diphosphatase	SwissProt	unmapped
3.6.1.43	Dolichyldiphosphatase	SwissProt and KEGG	unmapped
3.6.1.45	UDP-sugar diphosphatase	SwissProt and KEGG	unmapped
3.6.1.5	Apyrase	SwissProt and KEGG	map00230;map00240
3.6.1.52	Diphosphoinositol-polyphosphate diphosphatase	SwissProt and KEGG	unmapped
3.6.1.53	Mn(2+)-dependent ADP-ribose/CDP-alcohol diphosphatase	SwissProt and KEGG	unmapped
3.6.1.55	8-oxo-dGTP diphosphatase	SwissProt and KEGG	unmapped
3.6.1.56	2-hydroxy-dATP diphosphatase	SwissProt and KEGG	unmapped
3.6.1.58	8-oxo-dGDP phosphatase	SwissProt and KEGG	unmapped
3.6.1.59	5'-(N(7)-methyl 5'-triphosphoguanosine)-(mRNA) diphosphatase	SwissProt	unmapped
3.6.1.6	Nucleoside diphosphate phosphatase	SwissProt and KEGG	map00230;map00240
3.6.1.60	Diadenosine hexaphosphate hydrolase (AMP-forming)	SwissProt	unmapped
3.6.1.62	5'-(N(7)-methylguanosine 5'-triphospho)-(mRNA) hydrolase	SwissProt and KEGG	unmapped
3.6.1.64	Inosine diphosphate phosphatase	KEGG	unmapped
3.6.1.7	Acylphosphatase	SwissProt and KEGG	map00620
3.6.1.9	Nucleotide diphosphatase	SwissProt and KEGG	map00230;map00500;map00740;map00760;map00770
3.6.3.1	Phospholipid-translocating ATPase	SwissProt and KEGG	unmapped
3.6.3.10	Hydrogen/potassium-exchanging ATPase	SwissProt and KEGG	map00190
3.6.3.14	H(+)-transporting two-sector ATPase	SwissProt and KEGG	map00190
3.6.3.16	Arsenite-transporting ATPase	KEGG	unmapped
3.6.3.44	Xenobiotic-transporting ATPase	SwissProt	unmapped
3.6.3.49	Channel-conductance-controlling ATPase	SwissProt and KEGG	unmapped
3.6.3.54	Cu(+) exporting ATPase	SwissProt and KEGG	unmapped
3.6.3.8	Calcium-transporting ATPase	SwissProt and KEGG	unmapped
3.6.3.9	Sodium/potassium-exchanging ATPase	SwissProt and KEGG	unmapped
3.6.4.12	DNA helicase	SwissProt and KEGG	unmapped
3.6.4.13	RNA helicase	SwissProt and KEGG	unmapped
3.6.4.3	Microtubule-severing ATPase	SwissProt and KEGG	unmapped
3.6.4.6	Vesicle-fusing ATPase	SwissProt and KEGG	unmapped
3.6.5.5	Dynamin GTPase	SwissProt and KEGG	unmapped
3.7.1.2	Fumarylacetoacetase	SwissProt and KEGG	unmapped
3.7.1.3	Kynureninase	SwissProt and KEGG	unmapped
3.7.1.5	Acylpyruvate hydrolase	SwissProt and KEGG	unmapped
4.1.1.15	Glutamate decarboxylase	SwissProt and KEGG	map00250;map00410;map00430;map00650
4.1.1.17	Ornithine decarboxylase	SwissProt and KEGG	map00330
4.1.1.19	Arginine decarboxylase	SwissProt and KEGG	map00330
4.1.1.21	Phosphoribosylaminoimidazole carboxylase	SwissProt and KEGG	map00230
4.1.1.22	Histidine decarboxylase	SwissProt and KEGG	map00340
4.1.1.23	Orotidine-5'-phosphate decarboxylase	SwissProt and KEGG	map00240
4.1.1.28	Aromatic-L-amino-acid decarboxylase	SwissProt and KEGG	map00340;map00360
4.1.1.29	Sulfinoalanine decarboxylase	SwissProt and KEGG	map00430
4.1.1.32	Phosphoenolpyruvate carboxykinase (GTP)	SwissProt and KEGG	map00010;map00020;map00620
4.1.1.33	Diphosphomevalonate decarboxylase	SwissProt and KEGG	map00900
4.1.1.35	UDP-glucuronate decarboxylase	SwissProt and KEGG	map00500;map00520
4.1.1.36	Phosphopantothenoylcysteine decarboxylase	SwissProt and KEGG	map00770
4.1.1.37	Uroporphyrinogen decarboxylase	SwissProt and KEGG	map00860
4.1.1.41	Methylmalonyl-CoA decarboxylase	SwissProt	map00640
4.1.1.45	Aminocarboxymuconate-semialdehyde decarboxylase	SwissProt and KEGG	unmapped
4.1.1.50	Adenosylmethionine decarboxylase	SwissProt and KEGG	map00270;map00330
4.1.1.6	Aconitate decarboxylase	SwissProt and KEGG	unmapped
4.1.1.65	Phosphatidylserine decarboxylase	SwissProt and KEGG	map00564
4.1.1.84	D-dopachrome decarboxylase	SwissProt and KEGG	unmapped
4.1.1.9	Malonyl-CoA decarboxylase	SwissProt and KEGG	map00410;map00640
4.1.1.90	Peptidyl-glutamate 4-carboxylase	SwissProt and KEGG	map00130
4.1.1.94	Ethylmalonyl-CoA decarboxylase	SwissProt	unmapped
4.1.2.13	Fructose-bisphosphate aldolase	SwissProt and KEGG	map00010;map00030;map00051
4.1.2.27	Sphinganine-1-phosphate aldolase	SwissProt and KEGG	unmapped
4.1.2.30	17-alpha-hydroxyprogesterone aldolase	SwissProt and KEGG	unmapped
4.1.2.4	Deoxyribose-phosphate aldolase	SwissProt and KEGG	map00030
4.1.2.50	6-carboxytetrahydropterin synthase	KEGG	unmapped
4.1.3.16	4-hydroxy-2-oxoglutarate aldolase	SwissProt	map00330;map00630
4.1.3.3	N-acetylneuraminate lyase	SwissProt and KEGG	map00520
4.1.3.4	Hydroxymethylglutaryl-CoA lyase	SwissProt and KEGG	map00650
4.1.99.18	Cyclic pyranopterin phosphate synthase	SwissProt	unmapped
4.2.1.1	Carbonate dehydratase	SwissProt and KEGG	map00910
4.2.1.107	hydratase	SwissProt and KEGG	unmapped
4.2.1.109	Methylthioribulose 1-phosphate dehydratase	SwissProt and KEGG	map00270
4.2.1.11	Phosphopyruvate hydratase	SwissProt and KEGG	map00010
4.2.1.119	Enoyl-CoA hydratase 2	SwissProt	unmapped
4.2.1.134	Very-long-chain (3R)-3-hydroxyacyl-[acyl-carrier protein] dehydratase	SwissProt and KEGG	unmapped
4.2.1.17	Enoyl-CoA hydratase	SwissProt and KEGG	map00310;map00360;map00410;map00640;map00650
4.2.1.18	Methylglutaconyl-CoA hydratase	SwissProt and KEGG	unmapped
4.2.1.2	Fumarate hydratase	SwissProt and KEGG	map00020
4.2.1.22	Cystathionine beta-synthase	SwissProt and KEGG	map00260;map00270
4.2.1.24	Porphobilinogen synthase	SwissProt and KEGG	map00860
4.2.1.3	Aconitate hydratase	SwissProt and KEGG	map00020;map00630
4.2.1.46	dTDP-glucose 4,6-dehydratase	SwissProt and KEGG	unmapped
4.2.1.47	GDP-mannose 4,6-dehydratase	SwissProt and KEGG	map00051;map00520
4.2.1.49	Urocanate hydratase	SwissProt and KEGG	map00340
4.2.1.59	3-hydroxyacyl-[acyl-carrier-protein] dehydratase	SwissProt	map00061;map00780
4.2.1.75	Uroporphyrinogen-III synthase	SwissProt and KEGG	map00860
4.2.1.77	Trans-L-3-hydroxyproline dehydratase	SwissProt	unmapped
4.2.1.93	ATP-dependent NAD(P)H-hydrate dehydratase	SwissProt and KEGG	unmapped
4.2.1.96	4a-hydroxytetrahydrobiopterin dehydratase	SwissProt and KEGG	unmapped
4.2.3.12	6-pyruvoyltetrahydropterin synthase	SwissProt and KEGG	map00790
4.2.3.134	5-phosphonooxy-L-lysine phospho-lyase	SwissProt	unmapped
4.2.3.2	Ethanolamine-phosphate phospho-lyase	SwissProt	unmapped
4.2.99.18	DNA-(apurinic or apyrimidinic site) lyase	SwissProt and KEGG	unmapped
4.3.1.17	L-serine ammonia-lyase	SwissProt and KEGG	map00260;map00270
4.3.1.18	D-serine ammonia-lyase	SwissProt	map00260
4.3.1.19	Threonine ammonia-lyase	SwissProt	map00260;map00290
4.3.1.3	Histidine ammonia-lyase	SwissProt and KEGG	map00340
4.3.1.4	Formimidoyltetrahydrofolate cyclodeaminase	SwissProt and KEGG	map00670
4.3.2.1	Argininosuccinate lyase	SwissProt and KEGG	map00250;map00330
4.3.2.2	Adenylosuccinate lyase	SwissProt and KEGG	map00230;map00250
4.3.2.5	Peptidylamidoglycolate lyase	SwissProt	unmapped
4.4.1.1	Cystathionine gamma-lyase	SwissProt and KEGG	map00260;map00270
4.4.1.13	Cysteine-S-conjugate beta-lyase	SwissProt and KEGG	unmapped
4.4.1.16	Selenocysteine lyase	SwissProt and KEGG	unmapped
4.4.1.17	Holocytochrome-c synthase	SwissProt and KEGG	map00860
4.4.1.20	Leukotriene-C(4) synthase	SwissProt and KEGG	unmapped
4.4.1.5	Lactoylglutathione lyase	SwissProt and KEGG	map00620
4.6.1.1	Adenylate cyclase	SwissProt and KEGG	map00230
4.6.1.15	FAD-AMP lyase (cyclizing)	SwissProt	unmapped
4.6.1.2	Guanylate cyclase	SwissProt and KEGG	map00230
4.99.1.1	Ferrochelatase	SwissProt and KEGG	map00860
5.1.1.18	Serine racemase	SwissProt and KEGG	map00260
5.1.3.1	Ribulose-phosphate 3-epimerase	SwissProt and KEGG	map00030;map00040
5.1.3.14	UDP-N-acetylglucosamine 2-epimerase (non-hydrolyzing)	KEGG	map00520
5.1.3.17	Heparosan-N-sulfate-glucuronate 5-epimerase	SwissProt and KEGG	unmapped
5.1.3.19	Chondroitin-glucuronate 5-epimerase	SwissProt and KEGG	unmapped
5.1.3.2	UDP-glucose 4-epimerase	SwissProt and KEGG	map00052;map00520
5.1.3.3	Aldose 1-epimerase	SwissProt and KEGG	map00010
5.1.3.8	N-acylglucosamine 2-epimerase	SwissProt and KEGG	map00520
5.1.99.1	Methylmalonyl-CoA epimerase	SwissProt and KEGG	map00630;map00640
5.1.99.4	Alpha-methylacyl-CoA racemase	SwissProt and KEGG	unmapped
5.1.99.6	NAD(P)H-hydrate epimerase	SwissProt and KEGG	unmapped
5.2.1.2	Maleylacetoacetate isomerase	SwissProt and KEGG	unmapped
5.2.1.8	Peptidylprolyl isomerase	SwissProt and KEGG	unmapped
5.3.1.1	Triose-phosphate isomerase	SwissProt and KEGG	map00010;map00051;map00562
5.3.1.22	Hydroxypyruvate isomerase	SwissProt and KEGG	map00630
5.3.1.23	S-methyl-5-thioribose-1-phosphate isomerase	SwissProt and KEGG	map00270
5.3.1.6	Ribose-5-phosphate isomerase	SwissProt and KEGG	map00030
5.3.1.8	Mannose-6-phosphate isomerase	SwissProt and KEGG	map00051;map00520
5.3.1.9	Glucose-6-phosphate isomerase	SwissProt and KEGG	map00010;map00030;map00500;map00520
5.3.2.1	Phenylpyruvate tautomerase	SwissProt and KEGG	map00360
5.3.3.1	Steroid Delta-isomerase	SwissProt and KEGG	unmapped
5.3.3.12	L-dopachrome isomerase	SwissProt and KEGG	unmapped
5.3.3.2	Isopentenyl-diphosphate Delta-isomerase	SwissProt and KEGG	map00900
5.3.3.5	Cholestenol Delta-isomerase	SwissProt and KEGG	unmapped
5.3.3.8	Dodecenoyl-CoA isomerase	SwissProt and KEGG	unmapped
5.3.4.1	Protein disulfide-isomerase	SwissProt and KEGG	unmapped
5.3.99.2	Prostaglandin-D synthase	SwissProt and KEGG	unmapped
5.3.99.3	Prostaglandin-E synthase	SwissProt and KEGG	unmapped
5.3.99.4	Prostaglandin-I synthase	SwissProt and KEGG	unmapped
5.3.99.5	Thromboxane-A synthase	SwissProt and KEGG	unmapped
5.4.2.11	Phosphoglycerate mutase (2,3-diphosphoglycerate-dependent)	SwissProt and KEGG	unmapped
5.4.2.2	Phosphoglucomutase (alpha-D-glucose-1,6-bisphosphate-dependent)	SwissProt and KEGG	map00010;map00030;map00052;map00230;map00500;map00520
5.4.2.3	Phosphoacetylglucosamine mutase	SwissProt and KEGG	map00520
5.4.2.4	Bisphosphoglycerate mutase	SwissProt and KEGG	map00010
5.4.2.7	Phosphopentomutase	SwissProt and KEGG	map00030;map00230
5.4.2.8	Phosphomannomutase	SwissProt and KEGG	map00051;map00520
5.4.99.12	tRNA pseudouridine(38-40) synthase	SwissProt and KEGG	unmapped
5.4.99.2	Methylmalonyl-CoA mutase	SwissProt and KEGG	map00630;map00640
5.4.99.25	tRNA pseudouridine(55) synthase	KEGG	unmapped
5.4.99.27	tRNA pseudouridine(13) synthase	KEGG	unmapped
5.4.99.45	tRNA pseudouridine(38/39) synthase	SwissProt and KEGG	unmapped
5.4.99.7	Lanosterol synthase	SwissProt and KEGG	unmapped
5.5.1.4	Inositol-3-phosphate synthase	SwissProt and KEGG	map00562
5.99.1.2	DNA topoisomerase	SwissProt and KEGG	unmapped
5.99.1.3	DNA topoisomerase (ATP-hydrolyzing)	SwissProt and KEGG	unmapped
6.1.1.1	Tyrosine--tRNA ligase	SwissProt and KEGG	unmapped
6.1.1.10	Methionine--tRNA ligase	SwissProt and KEGG	unmapped
6.1.1.11	Serine--tRNA ligase	SwissProt and KEGG	unmapped
6.1.1.12	Aspartate--tRNA ligase	SwissProt and KEGG	unmapped
6.1.1.14	Glycine--tRNA ligase	SwissProt and KEGG	unmapped
6.1.1.15	Proline--tRNA ligase	SwissProt and KEGG	unmapped
6.1.1.16	Cysteine--tRNA ligase	SwissProt and KEGG	unmapped
6.1.1.17	Glutamate--tRNA ligase	SwissProt and KEGG	map00860
6.1.1.18	Glutamine--tRNA ligase	SwissProt and KEGG	unmapped
6.1.1.19	Arginine--tRNA ligase	SwissProt and KEGG	unmapped
6.1.1.2	Tryptophan--tRNA ligase	SwissProt and KEGG	unmapped
6.1.1.20	Phenylalanine--tRNA ligase	SwissProt and KEGG	unmapped
6.1.1.21	Histidine--tRNA ligase	SwissProt and KEGG	unmapped
6.1.1.22	Asparagine--tRNA ligase	SwissProt and KEGG	unmapped
6.1.1.3	Threonine--tRNA ligase	SwissProt and KEGG	unmapped
6.1.1.4	Leucine--tRNA ligase	SwissProt and KEGG	unmapped
6.1.1.5	Isoleucine--tRNA ligase	SwissProt and KEGG	unmapped
6.1.1.6	Lysine--tRNA ligase	SwissProt and KEGG	unmapped
6.1.1.7	Alanine--tRNA ligase	SwissProt and KEGG	unmapped
6.1.1.9	Valine--tRNA ligase	SwissProt and KEGG	unmapped
6.2.1.1	Acetate--CoA ligase	SwissProt and KEGG	map00010;map00620;map00640
6.2.1.16	Acetoacetate--CoA ligase	SwissProt and KEGG	map00650
6.2.1.17	Propionate--CoA ligase	KEGG	map00640
6.2.1.2	Butyrate--CoA ligase	SwissProt and KEGG	map00650
6.2.1.3	Long-chain-fatty-acid--CoA ligase	SwissProt and KEGG	unmapped
6.2.1.4	Succinate--CoA ligase (GDP-forming)	SwissProt and KEGG	map00020;map00640
6.2.1.5	Succinate--CoA ligase (ADP-forming)	SwissProt and KEGG	map00020;map00640
6.2.1.7	Cholate--CoA ligase	SwissProt and KEGG	unmapped
6.3.1.14	Diphthine--ammonia ligase	SwissProt	unmapped
6.3.1.2	Glutamate--ammonia ligase	SwissProt and KEGG	map00250;map00330;map00630;map00910
6.3.2.11	Carnosine synthase	SwissProt and KEGG	map00330;map00340;map00410
6.3.2.17	Tetrahydrofolate synthase	SwissProt and KEGG	map00790
6.3.2.19	Ubiquitin--protein ligase	SwissProt and KEGG	unmapped
6.3.2.2	Glutamate--cysteine ligase	SwissProt and KEGG	unmapped
6.3.2.25	Tubulin--tyrosine ligase	SwissProt and KEGG	unmapped
6.3.2.3	Glutathione synthase	SwissProt and KEGG	unmapped
6.3.2.5	Phosphopantothenate--cysteine ligase	SwissProt and KEGG	map00770
6.3.2.6	Phosphoribosylaminoimidazolesuccinocarboxamide synthase	SwissProt and KEGG	map00230
6.3.3.1	Phosphoribosylformylglycinamidine cyclo-ligase	SwissProt and KEGG	map00230
6.3.3.2	5-formyltetrahydrofolate cyclo-ligase	SwissProt and KEGG	map00670
6.3.4.10	Biotin--[propionyl-CoA-carboxylase (ATP-hydrolyzing)] ligase	SwissProt and KEGG	map00780
6.3.4.11	Biotin--[methylcrotonoyl-CoA-carboxylase] ligase	SwissProt and KEGG	map00780
6.3.4.13	Phosphoribosylamine--glycine ligase	SwissProt and KEGG	map00230
6.3.4.14	Biotin carboxylase	SwissProt and KEGG	map00061
6.3.4.15	Biotin--[acetyl-CoA-carboxylase] ligase	SwissProt and KEGG	map00780
6.3.4.16	Carbamoyl-phosphate synthase (ammonia)	SwissProt and KEGG	map00250;map00330;map00910
6.3.4.2	CTP synthase (glutamine hydrolyzing)	SwissProt and KEGG	map00240
6.3.4.21	Nicotinate phosphoribosyltransferase	SwissProt and KEGG	unmapped
6.3.4.3	Formate--tetrahydrofolate ligase	SwissProt and KEGG	map00670
6.3.4.4	Adenylosuccinate synthase	SwissProt and KEGG	map00230;map00250
6.3.4.5	Argininosuccinate synthase	SwissProt and KEGG	map00250;map00330
6.3.4.9	Biotin--[methylmalonyl-CoA-carboxytransferase] ligase	SwissProt and KEGG	map00780
6.3.5.1	NAD(+) synthase (glutamine-hydrolyzing)	SwissProt and KEGG	map00760
6.3.5.2	GMP synthase (glutamine-hydrolyzing)	SwissProt and KEGG	map00230
6.3.5.3	Phosphoribosylformylglycinamidine synthase	SwissProt and KEGG	map00230
6.3.5.4	Asparagine synthase (glutamine-hydrolyzing)	SwissProt and KEGG	map00250;map00910
6.3.5.5	Carbamoyl-phosphate synthase (glutamine-hydrolyzing)	SwissProt and KEGG	map00240;map00250
6.3.5.6	Asparaginyl-tRNA synthase (glutamine-hydrolyzing)	KEGG	unmapped
6.3.5.7	Glutaminyl-tRNA synthase (glutamine-hydrolyzing)	KEGG	unmapped
6.4.1.1	Pyruvate carboxylase	SwissProt and KEGG	map00020;map00620
6.4.1.2	Acetyl-CoA carboxylase	SwissProt and KEGG	map00061;map00620;map00640
6.4.1.3	Propionyl-CoA carboxylase	SwissProt and KEGG	map00630;map00640
6.4.1.4	Methylcrotonoyl-CoA carboxylase	SwissProt and KEGG	unmapped
6.5.1.1	DNA ligase (ATP)	SwissProt and KEGG	unmapped
6.5.1.3	RNA ligase (ATP)	SwissProt and KEGG	unmapped
6.5.1.4	RNA 3'-terminal-phosphate cyclase (ATP)	SwissProt and KEGG	unmapped
