# Supplementary material for: Application of a hierarchical enzyme classification method reveals the role of gut microbiome in human metabolism
Source: BMC Genomics. 2015 Jun 11;16(Suppl 7):S16. doi: 10.1186/1471-2164-16-S7-S16 (PMC4474468; doi:10.1186/1471-2164-16-S7-S16)
Supplement: Additional file 10 — Mapped human pathways in major pathway categories. [file 1471-2164-16-S7-S16-S10.xlsx]

## Sheet: 48 HumanPathways
KEGG Pathway ID	KEGG Pathway Name	KEGG Pathway Category	# Total Enzymes	# Human Enzymes	# Bacterial Enzymes
map00010	Glycolysis / Gluconeogenesis	Carbohydrate metabolism	45	27	5
map00020	Citrate cycle (TCA cycle)	Carbohydrate metabolism	22	17	1
map00030	Pentose phosphate pathway	Carbohydrate metabolism	39	19	1
map00040	Pentose and glucuronate interconversions	Carbohydrate metabolism	58	11	5
map00051	Fructose and mannose metabolism	Carbohydrate metabolism	61	18	4
map00052	Galactose metabolism	Carbohydrate metabolism	37	17	4
map00053	Ascorbate and aldarate metabolism	Carbohydrate metabolism	39	6	2
map00061	Fatty acid biosynthesis	Lipid metabolism	14	9	1
map00230	Purine metabolism	Nucleotide metabolism	101	57	4
map00240	Pyrimidine metabolism	Nucleotide metabolism	65	37	5
map00250	Alanine, aspartate and glutamate metabolism	Amino acid metabolism	44	25	4
map00260	Glycine, serine and threonine metabolism	Amino acid metabolism	58	33	4
map00270	Cysteine and methionine metabolism	Amino acid metabolism	65	25	7
map00290	Valine, leucine and isoleucine biosynthesis	Amino acid metabolism	14	2	4
map00330	Arginine and proline metabolism	Amino acid metabolism	98	37	10
map00340	Histidine metabolism	Amino acid metabolism	33	15	8
map00360	Phenylalanine metabolism	Amino acid metabolism	63	14	1
map00410	beta-Alanine metabolism	Metabolism of other amino acids	34	19	3
map00430	Taurine and hypotaurine metabolism	Metabolism of other amino acids	19	6	2
map00460	Cyanoamino acid metabolism	Metabolism of other amino acids	25	4	1
map00471	D-Glutamine and D-glutamate metabolism	Metabolism of other amino acids	12	2	3
map00520	Amino sugar and nucleotide sugar metabolism	Carbohydrate metabolism	102	35	9
map00562	Inositol phosphate metabolism	Carbohydrate metabolism	39	27	1
map00564	Glycerophospholipid metabolism	Lipid metabolism	51	32	1
map00620	Pyruvate metabolism	Carbohydrate metabolism	62	21	8
map00630	Glyoxylate and dicarboxylate metabolism	Carbohydrate metabolism	66	19	3
map00640	Propanoate metabolism	Carbohydrate metabolism	45	19	1
map00650	Butanoate metabolism	Carbohydrate metabolism	48	15	2
map00670	One carbon pool by folate	Metabolism of cofactors and vitamins	24	17	1
map00730	Thiamine metabolism	Metabolism of cofactors and vitamins	16	4	1
map00750	Vitamin B6 metabolism	Metabolism of cofactors and vitamins	24	5	2
map00760	Nicotinate and nicotinamide metabolism	Metabolism of cofactors and vitamins	46	17	2
map00770	Pantothenate and CoA biosynthesis	Metabolism of cofactors and vitamins	30	11	8
map00780	Biotin metabolism	Metabolism of cofactors and vitamins	18	9	2
map00785	Lipoic acid metabolism	Metabolism of cofactors and vitamins	3	2	1
map00790	Folate biosynthesis	Metabolism of cofactors and vitamins	15	8	2
map00900	Terpenoid backbone biosynthesis	Metabolism of terpenoids and polyketides	42	17	4
map00910	Nitrogen metabolism	Energy metabolism	52	12	7
map00920	Sulfur metabolism	Energy metabolism	30	9	3
map00130	Ubiquinone and other terpenoid-quinone biosynthesis	Metabolism of cofactors and vitamins	28	10	4
map00190	Oxidative phosphorylation	Energy metabolism	12	8	2
map00300	Lysine biosynthesis	Amino acid metabolism	26	2	12
map00310	Lysine degradation	Amino acid metabolism	49	19	2
map00400	Phenylalanine, tyrosine and tryptophan biosynthesis	Amino acid metabolism	36	4	12
map00500	Starch and sucrose metabolism	Carbohydrate metabolism	74	24	14
map00561	Glycerolipid metabolism	Lipid metabolism	35	18	2
map00740	Riboflavin metabolism	Metabolism of cofactors and vitamins	21	6	7
map00860	Porphyrin and chlorophyll metabolism	Energy metabolism	74	16	5
