# Supplementary material for: Application of a hierarchical enzyme classification method reveals the role of gut microbiome in human metabolism
Source: BMC Genomics. 2015 Jun 11;16(Suppl 7):S16. doi: 10.1186/1471-2164-16-S7-S16 (PMC4474468; doi:10.1186/1471-2164-16-S7-S16)
Supplement: Additional file 11 — CAZymes found in metagenomic samples using ECemble. [file 1471-2164-16-S7-S16-S11.xlsx]

## Sheet: CAZymes
EC Number	Enzyme Name	CAZyme Group	KEGG Pathway	Pathway Category
3.1.1.11	Pectinesterase	Carbohydrate Esterases	Starch and sucrose metabolism;Pentose and glucuronate interconversions	Carbohydrate metabolism
3.2.1.37	Xylan 1,4-beta-xylosidase	Glycoside Hydrolases	Amino sugar and nucleotide sugar metabolism	Carbohydrate metabolism
3.2.1.58	Glucan 1,3-beta-glucosidase	Glycoside Hydrolases	Glycolysis / Gluconeogenesis	Carbohydrate metabolism
2.4.1.207	Xyloglucan:xyloglucosyl transferase	Glycoside Hydrolases	Starch and sucrose metabolism	Carbohydrate metabolism
3.2.1.15	Polygalacturonase	Glycoside Hydrolases	Starch and sucrose metabolism	Carbohydrate metabolism
3.2.1.26	Beta-fructofuranosidase	Glycoside Hydrolases	Starch and sucrose metabolism	Carbohydrate metabolism
4.2.2.n1	Peptidoglycan lytic exotransglycosylase	Glycoside Hydrolases	Starch and sucrose metabolism	Carbohydrate metabolism
3.2.1.139	Alpha-glucuronidase	Glycoside Hydrolases	Starch and sucrose metabolism;Amino sugar and nucleotide sugar metabolism	Carbohydrate metabolism
3.2.1.4	Cellulase	Glycoside Hydrolases/ Carbohydrate Esterases	Starch and sucrose metabolism;Pentose and glucuronate interconversions	Carbohydrate metabolism
3.1.3.12	Trehalose-phosphatase	GlycosylTransferases	Starch and sucrose metabolism;Galactose metabolism	Carbohydrate metabolism
2.4.1.227	acetylglucosaminyltransferase	GlycosylTransferases	Starch and sucrose metabolism;Pentose and glucuronate interconversions	Carbohydrate metabolism
2.4.1.15	Alpha,alpha-trehalose-phosphate synthase (UDP-forming)	GlycosylTransferases	Starch and sucrose metabolism	Carbohydrate metabolism
2.4.1.46	Monogalactosyldiacylglycerol synthase	GlycosylTransferases	Starch and sucrose metabolism	Carbohydrate metabolism
4.2.2.1	Hyaluronate lyase	Polysaccharide Lyases	Glycerolipid metabolism	Lipid metabolism
3.2.1.8	Endo-1,4-beta-xylanase	Glycoside Hydrolases/ Carbohydrate Esterases	Purine metabolism	Nucleotide metabolism
4.2.2.10	Pectin lyase	Polysaccharide Lyases	-	-
2.4.1.19	Cyclomaltodextrin glucanotransferase	Glycoside Hydrolases	-	-
3.2.1.39	Glucan endo-1,3-beta-D-glucosidase	Glycoside Hydrolases	-	-
3.2.1.55	Non-reducing end alpha-L-arabinofuranosidase	Glycoside Hydrolases	-	-
3.2.1.60	Glucan 1,4-alpha-maltotetraohydrolase	Glycoside Hydrolases	-	-
3.2.1.67	Galacturan 1,4-alpha-galacturonidase	Glycoside Hydrolases	-	-
3.2.1.86	6-phospho-beta-glucosidase	Glycoside Hydrolases	-	-
3.2.1.94	Glucan 1,6-alpha-isomaltosidase	Glycoside Hydrolases	-	-
3.2.1.99	Arabinan endo-1,5-alpha-L-arabinosidase	Glycoside Hydrolases	-	-
3.5.2.17	Hydroxyisourate hydrolase	Glycoside Hydrolases	-	-
2.4.1.182	Lipid-A-disaccharide synthase	GlycosylTransferases	-	-
2.4.1.21	Starch synthase	GlycosylTransferases	-	-
