# Supplementary material for: Application of a hierarchical enzyme classification method reveals the role of gut microbiome in human metabolism
Source: BMC Genomics. 2015 Jun 11;16(Suppl 7):S16. doi: 10.1186/1471-2164-16-S7-S16 (PMC4474468; doi:10.1186/1471-2164-16-S7-S16)
Supplement: Additional file 12 — Known enzymes common in both human and bacteria. [file 1471-2164-16-S7-S16-S12.xlsx]

## Sheet: Known Common_EC
EC Number	Enzyme Name	Database	KEGG Pathway IDs
1.1.1.1	Alcohol dehydrogenase	SwissProt and KEGG	map00010;map00260
1.1.1.100	3-oxoacyl-[acyl-carrier-protein] reductase	SwissProt	map00061;map00780
1.1.1.14	L-iditol 2-dehydrogenase	SwissProt and KEGG	map00051
1.1.1.145	3-beta-hydroxy-Delta(5)-steroid dehydrogenase	SwissProt and KEGG	unmapped
1.1.1.2	Alcohol dehydrogenase (NADP(+))	SwissProt and KEGG	map00010;map00561
1.1.1.205	IMP dehydrogenase	SwissProt and KEGG	map00230
1.1.1.22	UDP-glucose 6-dehydrogenase	SwissProt and KEGG	map00040;map00053;map00500;map00520
1.1.1.27	L-lactate dehydrogenase	SwissProt and KEGG	map00010;map00270;map00620;map00640
1.1.1.271	GDP-L-fucose synthase	SwissProt and KEGG	map00051;map00520
1.1.1.284	S-(hydroxymethyl)glutathione dehydrogenase	SwissProt and KEGG	unmapped
1.1.1.30	3-hydroxybutyrate dehydrogenase	SwissProt and KEGG	map00650
1.1.1.31	3-hydroxyisobutyrate dehydrogenase	SwissProt and KEGG	unmapped
1.1.1.35	3-hydroxyacyl-CoA dehydrogenase	SwissProt and KEGG	map00310;map00650
1.1.1.37	Malate dehydrogenase	SwissProt and KEGG	map00020;map00620;map00630
1.1.1.38	Malate dehydrogenase (oxaloacetate-decarboxylating)	SwissProt and KEGG	map00620
1.1.1.40	Malate dehydrogenase (oxaloacetate-decarboxylating) (NADP(+))	SwissProt and KEGG	map00620
1.1.1.42	Isocitrate dehydrogenase (NADP(+))	SwissProt and KEGG	map00020
1.1.1.44	Phosphogluconate dehydrogenase (NADP(+)-dependent, decarboxylating)	SwissProt and KEGG	map00030
1.1.1.47	Glucose 1-dehydrogenase (NAD(P)(+))	SwissProt and KEGG	map00030
1.1.1.49	Glucose-6-phosphate dehydrogenase (NADP(+))	SwissProt and KEGG	map00030
1.1.1.50	3-alpha-hydroxysteroid 3-dehydrogenase (Si-specific)	KEGG	unmapped
1.1.1.51	3(or 17)-beta-hydroxysteroid dehydrogenase	SwissProt	unmapped
1.1.1.79	Glyoxylate reductase (NADP(+))	SwissProt and KEGG	map00620;map00630
1.1.1.81	Hydroxypyruvate reductase	SwissProt and KEGG	map00260;map00630
1.1.1.95	Phosphoglycerate dehydrogenase	SwissProt and KEGG	map00260
1.1.3.15	(S)-2-hydroxy-acid oxidase	SwissProt and KEGG	map00630
1.1.5.3	Glycerol-3-phosphate dehydrogenase	SwissProt and KEGG	map00564
1.1.99.1	Choline dehydrogenase	SwissProt and KEGG	map00260
1.10.2.2	Ubiquinol--cytochrome-c reductase	SwissProt and KEGG	map00190;map00910
1.11.1.15	Peroxiredoxin	SwissProt and KEGG	unmapped
1.11.1.6	Catalase	SwissProt and KEGG	map00630
1.11.1.9	Glutathione peroxidase	SwissProt and KEGG	unmapped
1.13.11.11	Tryptophan 2,3-dioxygenase	SwissProt and KEGG	unmapped
1.13.11.20	Cysteine dioxygenase	SwissProt and KEGG	map00270;map00430
1.13.11.24	Quercetin 2,3-dioxygenase	SwissProt	unmapped
1.13.11.27	4-hydroxyphenylpyruvate dioxygenase	SwissProt and KEGG	map00130;map00360
1.13.11.33	Arachidonate 15-lipoxygenase	SwissProt and KEGG	unmapped
1.13.11.5	Homogentisate 1,2-dioxygenase	SwissProt and KEGG	unmapped
1.13.11.53	Acireductone dioxygenase (Ni(2+)-requiring)	KEGG	map00270
1.13.11.54	Acireductone dioxygenase (Fe(2+)-requiring)	SwissProt and KEGG	map00270
1.13.11.6	3-hydroxyanthranilate 3,4-dioxygenase	SwissProt and KEGG	unmapped
1.14.11.1	Gamma-butyrobetaine dioxygenase	SwissProt and KEGG	map00310
1.14.11.33	DNA oxidative demethylase	SwissProt	unmapped
1.14.13.15	Cholestanetriol 26-monooxygenase	SwissProt and KEGG	unmapped
1.14.13.48	(S)-limonene 6-monooxygenase	SwissProt and KEGG	unmapped
1.14.13.49	(S)-limonene 7-monooxygenase	SwissProt and KEGG	unmapped
1.14.13.70	Sterol 14-alpha-demethylase	SwissProt and KEGG	unmapped
1.14.13.9	Kynurenine 3-monooxygenase	SwissProt and KEGG	unmapped
1.14.14.1	Unspecific monooxygenase	SwissProt and KEGG	unmapped
1.14.15.3	Alkane 1-monooxygenase	SwissProt and KEGG	unmapped
1.14.16.1	Phenylalanine 4-monooxygenase	SwissProt and KEGG	map00360;map00400
1.14.18.1	Tyrosinase	SwissProt and KEGG	map00740
1.14.99.3	Heme oxygenase (biliverdin-producing)	SwissProt and KEGG	map00860
1.15.1.1	Superoxide dismutase	SwissProt and KEGG	unmapped
1.16.3.1	Ferroxidase	SwissProt and KEGG	map00860
1.17.1.4	Xanthine dehydrogenase	SwissProt and KEGG	map00230
1.17.4.1	Ribonucleoside-diphosphate reductase	SwissProt and KEGG	map00230;map00240
1.18.1.2	Ferredoxin--NADP(+) reductase	KEGG	unmapped
1.2.1.12	Glyceraldehyde-3-phosphate dehydrogenase (phosphorylating)	SwissProt and KEGG	map00010
1.2.1.18	Malonate-semialdehyde dehydrogenase (acetylating)	SwissProt and KEGG	map00410;map00562;map00640
1.2.1.19	Aminobutyraldehyde dehydrogenase	SwissProt	map00330;map00410
1.2.1.24	Succinate-semialdehyde dehydrogenase (NAD(+))	SwissProt and KEGG	map00250;map00650
1.2.1.27	Methylmalonate-semialdehyde dehydrogenase (acylating)	SwissProt and KEGG	map00640
1.2.1.3	Aldehyde dehydrogenase (NAD(+))	SwissProt and KEGG	map00010;map00040;map00053;map00310;map00330;map00340;map00410;map00561;map00620;map00640
1.2.1.41	Glutamate-5-semialdehyde dehydrogenase	SwissProt and KEGG	map00330
1.2.1.5	Aldehyde dehydrogenase (NAD(P)(+))	SwissProt and KEGG	map00010;map00340;map00360;map00410
1.2.1.8	Betaine-aldehyde dehydrogenase	SwissProt and KEGG	map00260
1.2.1.88	L-glutamate gamma-semialdehyde dehydrogenase	SwissProt and KEGG	unmapped
1.2.4.1	Pyruvate dehydrogenase (acetyl-transferring)	SwissProt and KEGG	map00010;map00020;map00620;map00650
1.2.4.2	Oxoglutarate dehydrogenase (succinyl-transferring)	SwissProt and KEGG	map00020;map00310
1.2.4.4	3-methyl-2-oxobutanoate dehydrogenase (2-methylpropanoyl-transferring)	SwissProt and KEGG	unmapped
1.3.1.34	2,4-dienoyl-CoA reductase (NADPH)	SwissProt and KEGG	unmapped
1.3.1.39	Enoyl-[acyl-carrier-protein] reductase (NADPH, Re-specific)	SwissProt	unmapped
1.3.3.3	Coproporphyrinogen oxidase	SwissProt and KEGG	map00860
1.3.3.4	Protoporphyrinogen oxidase	SwissProt and KEGG	map00860
1.3.5.2	Dihydroorotate dehydrogenase (quinone)	SwissProt and KEGG	map00240
1.3.8.1	Short-chain acyl-CoA dehydrogenase	SwissProt and KEGG	map00650
1.4.1.21	Aspartate dehydrogenase	SwissProt	map00760
1.4.1.3	Glutamate dehydrogenase (NAD(P)(+))	SwissProt and KEGG	map00250;map00330;map00471;map00910
1.4.3.2	L-amino-acid oxidase	SwissProt and KEGG	map00250;map00270;map00360;map00400
1.4.3.21	Primary-amine oxidase	SwissProt and KEGG	map00260;map00360;map00410
1.4.3.22	Diamine oxidase	SwissProt and KEGG	map00330;map00340
1.4.3.3	D-amino-acid oxidase	SwissProt and KEGG	map00260;map00330
1.4.3.5	Pyridoxal 5'-phosphate synthase	SwissProt and KEGG	map00750
1.4.4.2	Glycine dehydrogenase (aminomethyl-transferring)	SwissProt and KEGG	map00260
1.5.1.2	Pyrroline-5-carboxylate reductase	SwissProt and KEGG	map00330
1.5.1.20	Methylenetetrahydrofolate reductase (NAD(P)H)	SwissProt and KEGG	map00670
1.5.1.3	Dihydrofolate reductase	SwissProt and KEGG	map00670;map00790
1.5.1.30	Flavin reductase (NADPH)	SwissProt and KEGG	map00740
1.5.1.34	6,7-dihydropteridine reductase	SwissProt and KEGG	map00790
1.5.1.5	Methylenetetrahydrofolate dehydrogenase (NADP(+))	SwissProt and KEGG	map00670
1.5.3.1	Sarcosine oxidase	SwissProt and KEGG	map00260
1.5.5.1	Electron-transferring-flavoprotein dehydrogenase	SwissProt and KEGG	unmapped
1.5.5.2	Proline dehydrogenase	SwissProt	unmapped
1.6.1.2	NAD(P)(+) transhydrogenase (Re/Si-specific)	SwissProt and KEGG	map00760
1.6.2.4	NADPH--hemoprotein reductase	SwissProt and KEGG	unmapped
1.6.5.2	NAD(P)H dehydrogenase (quinone)	SwissProt and KEGG	map00130
1.6.5.5	NADPH:quinone reductase	SwissProt and KEGG	unmapped
1.6.99.3	NADH dehydrogenase	SwissProt and KEGG	map00190;map00910
1.7.1.7	GMP reductase	SwissProt and KEGG	map00230
1.8.1.4	Dihydrolipoyl dehydrogenase	SwissProt and KEGG	map00010;map00020;map00260;map00620
1.8.1.7	Glutathione-disulfide reductase	SwissProt and KEGG	unmapped
1.8.1.8	Protein-disulfide reductase	SwissProt and KEGG	unmapped
1.8.1.9	Thioredoxin-disulfide reductase	SwissProt and KEGG	map00240
1.8.4.11	Peptide-methionine (S)-S-oxide reductase	SwissProt and KEGG	unmapped
1.8.4.12	Peptide-methionine (R)-S-oxide reductase	KEGG	unmapped
1.9.3.1	Cytochrome-c oxidase	SwissProt and KEGG	map00190;map00910
2.1.1.10	Homocysteine S-methyltransferase	SwissProt	map00270
2.1.1.13	Methionine synthase	SwissProt and KEGG	map00270;map00670
2.1.1.166	23S rRNA (uridine(2552)-2'-O)-methyltransferase	KEGG	unmapped
2.1.1.17	Phosphatidylethanolamine N-methyltransferase	SwissProt and KEGG	map00564
2.1.1.201	2-methoxy-6-polyprenyl-1,4-benzoquinol methylase	SwissProt and KEGG	map00130
2.1.1.215	tRNA (guanine(26)-N(2)/guanine(27)-N(2))-dimethyltransferase	KEGG	unmapped
2.1.1.220	tRNA (adenine(58)-N(1))-methyltransferase	SwissProt and KEGG	unmapped
2.1.1.222	2-polyprenyl-6-hydroxyphenol methylase	SwissProt	map00130
2.1.1.228	tRNA (guanine(37)-N(1))-methyltransferase	SwissProt and KEGG	unmapped
2.1.1.33	tRNA (guanine(46)-N(7))-methyltransferase	SwissProt and KEGG	unmapped
2.1.1.35	tRNA (uracil(54)-C(5))-methyltransferase	SwissProt and KEGG	unmapped
2.1.1.37	DNA (cytosine-5-)-methyltransferase	SwissProt and KEGG	map00270
2.1.1.45	Thymidylate synthase	SwissProt and KEGG	map00240;map00670
2.1.1.63	Methylated-DNA--[protein]-cysteine S-methyltransferase	SwissProt and KEGG	unmapped
2.1.1.64	3-demethylubiquinol 3-O-methyltransferase	SwissProt	map00130
2.1.1.67	Thiopurine S-methyltransferase	SwissProt and KEGG	unmapped
2.1.1.72	Site-specific DNA-methyltransferase (adenine-specific)	KEGG	unmapped
2.1.1.77	Protein-L-isoaspartate(D-aspartate) O-methyltransferase	SwissProt and KEGG	unmapped
2.1.2.1	Glycine hydroxymethyltransferase	SwissProt and KEGG	map00260;map00460;map00630;map00670
2.1.2.10	Aminomethyltransferase	SwissProt and KEGG	map00260;map00670;map00910
2.1.2.2	Phosphoribosylglycinamide formyltransferase	SwissProt and KEGG	map00230;map00670
2.1.2.3	Phosphoribosylaminoimidazolecarboxamide formyltransferase	SwissProt and KEGG	map00230;map00670
2.1.2.9	Methionyl-tRNA formyltransferase	SwissProt and KEGG	map00670
2.1.3.2	Aspartate carbamoyltransferase	SwissProt and KEGG	map00240;map00250
2.1.3.3	Ornithine carbamoyltransferase	SwissProt and KEGG	map00330
2.10.1.1	Molybdopterin molybdotransferase	SwissProt and KEGG	unmapped
2.2.1.1	Transketolase	SwissProt and KEGG	map00030
2.2.1.2	Transaldolase	SwissProt and KEGG	map00030
2.3.1.1	Amino-acid N-acetyltransferase	SwissProt and KEGG	map00330
2.3.1.12	Dihydrolipoyllysine-residue acetyltransferase	SwissProt and KEGG	map00010;map00020;map00620
2.3.1.15	Glycerol-3-phosphate 1-O-acyltransferase	SwissProt and KEGG	map00561;map00564
2.3.1.16	Acetyl-CoA C-acyltransferase	SwissProt and KEGG	unmapped
2.3.1.168	Dihydrolipoyllysine-residue (2-methylpropanoyl)transferase	SwissProt and KEGG	unmapped
2.3.1.179	Beta-ketoacyl-[acyl-carrier-protein] synthase II	KEGG	map00061;map00780
2.3.1.181	Lipoyl(octanoyl) transferase	SwissProt and KEGG	map00785
2.3.1.20	Diacylglycerol O-acyltransferase	SwissProt and KEGG	map00561
2.3.1.29	Glycine C-acetyltransferase	SwissProt and KEGG	map00260
2.3.1.37	5-aminolevulinate synthase	SwissProt and KEGG	map00260;map00860
2.3.1.39	[Acyl-carrier-protein] S-malonyltransferase	SwissProt and KEGG	map00061
2.3.1.41	Beta-ketoacyl-[acyl-carrier-protein] synthase I	SwissProt	map00061;map00780
2.3.1.43	Phosphatidylcholine--sterol O-acyltransferase	SwissProt and KEGG	map00564
2.3.1.5	Arylamine N-acetyltransferase	SwissProt and KEGG	unmapped
2.3.1.51	1-acylglycerol-3-phosphate O-acyltransferase	SwissProt and KEGG	map00561;map00564
2.3.1.57	Diamine N-acetyltransferase	SwissProt and KEGG	map00330
2.3.1.61	Dihydrolipoyllysine-residue succinyltransferase	SwissProt and KEGG	map00020;map00310
2.3.1.75	Long-chain-alcohol O-fatty-acyltransferase	SwissProt and KEGG	unmapped
2.3.1.9	Acetyl-CoA C-acetyltransferase	SwissProt and KEGG	map00310;map00620;map00630;map00640;map00650;map00900
2.3.2.13	Protein-glutamine gamma-glutamyltransferase	SwissProt and KEGG	unmapped
2.3.2.2	Gamma-glutamyltransferase	SwissProt and KEGG	map00430;map00460
2.3.2.8	Arginyltransferase	SwissProt and KEGG	unmapped
2.3.3.1	Citrate (Si)-synthase	SwissProt and KEGG	map00020;map00630
2.4.1.1	Glycogen phosphorylase	SwissProt and KEGG	map00500
2.4.1.109	Dolichyl-phosphate-mannose-protein mannosyltransferase	SwissProt and KEGG	unmapped
2.4.1.11	Glycogen(starch) synthase	SwissProt and KEGG	map00500
2.4.1.175	acetylgalactosaminyltransferase	SwissProt and KEGG	unmapped
2.4.1.18	1,4-alpha-glucan branching enzyme	SwissProt and KEGG	map00500
2.4.1.212	Hyaluronan synthase	SwissProt and KEGG	unmapped
2.4.1.226	N-acetylgalactosaminyl-proteoglycan 3-beta-glucuronosyltransferase	SwissProt and KEGG	unmapped
2.4.1.25	4-alpha-glucanotransferase	SwissProt and KEGG	map00500
2.4.2.1	Purine-nucleoside phosphorylase	SwissProt and KEGG	map00230;map00240;map00760
2.4.2.10	Orotate phosphoribosyltransferase	SwissProt and KEGG	map00240
2.4.2.14	Amidophosphoribosyltransferase	SwissProt and KEGG	map00230;map00250
2.4.2.19	Nicotinate-nucleotide diphosphorylase (carboxylating)	SwissProt and KEGG	map00760
2.4.2.28	S-methyl-5'-thioadenosine phosphorylase	SwissProt and KEGG	map00270
2.4.2.29	tRNA-guanine(34) transglycosylase	SwissProt and KEGG	unmapped
2.4.2.3	Uridine phosphorylase	SwissProt and KEGG	map00240
2.4.2.31	NAD(+)--protein-arginine ADP-ribosyltransferase	SwissProt and KEGG	unmapped
2.4.2.4	Thymidine phosphorylase	SwissProt and KEGG	map00240
2.4.2.7	Adenine phosphoribosyltransferase	SwissProt and KEGG	map00230
2.4.2.8	Hypoxanthine phosphoribosyltransferase	SwissProt and KEGG	map00230
2.4.2.9	Uracil phosphoribosyltransferase	KEGG	map00240
2.5.1.10	(2E,6E)-farnesyl diphosphate synthase	SwissProt and KEGG	map00900
2.5.1.16	Spermidine synthase	SwissProt and KEGG	map00270;map00330;map00410
2.5.1.17	Cob(I)yrinic acid a,c-diamide adenosyltransferase	SwissProt and KEGG	map00860
2.5.1.18	Glutathione transferase	SwissProt and KEGG	unmapped
2.5.1.29	Geranylgeranyl diphosphate synthase	SwissProt and KEGG	map00900
2.5.1.6	Methionine adenosyltransferase	SwissProt and KEGG	map00270
2.5.1.61	Hydroxymethylbilane synthase	SwissProt and KEGG	map00860
2.5.1.75	tRNA dimethylallyltransferase	SwissProt and KEGG	unmapped
2.5.1.87	diphosphate specific)	KEGG	map00900
2.6.1.1	Aspartate transaminase	SwissProt and KEGG	map00250;map00270;map00330;map00360;map00400
2.6.1.13	Ornithine aminotransferase	SwissProt and KEGG	map00330
2.6.1.16	Glutamine--fructose-6-phosphate transaminase (isomerizing)	SwissProt and KEGG	map00250;map00520
2.6.1.19	4-aminobutyrate--2-oxoglutarate transaminase	SwissProt and KEGG	map00250;map00410;map00640;map00650
2.6.1.2	Alanine transaminase	SwissProt and KEGG	map00250
2.6.1.22	(S)-3-amino-2-methylpropionate transaminase	SwissProt and KEGG	unmapped
2.6.1.39	2-aminoadipate transaminase	SwissProt and KEGG	map00300;map00310
2.6.1.42	Branched-chain-amino-acid transaminase	SwissProt and KEGG	map00290;map00770
2.6.1.45	Serine--glyoxylate transaminase	KEGG	map00260;map00630
2.6.1.5	Tyrosine transaminase	SwissProt and KEGG	map00130;map00270;map00360;map00400
2.6.1.52	Phosphoserine transaminase	SwissProt and KEGG	map00260;map00750
2.7.1.107	Diacylglycerol kinase	SwissProt and KEGG	map00561;map00564
2.7.1.11	6-phosphofructokinase	SwissProt and KEGG	map00010;map00030;map00051;map00052
2.7.1.113	Deoxyguanosine kinase	SwissProt and KEGG	map00230
2.7.1.12	Gluconokinase	SwissProt	map00030
2.7.1.15	Ribokinase	SwissProt and KEGG	map00030
2.7.1.17	Xylulokinase	SwissProt and KEGG	map00040
2.7.1.2	Glucokinase	SwissProt and KEGG	map00010;map00052;map00500;map00520
2.7.1.20	Adenosine kinase	SwissProt and KEGG	map00230
2.7.1.21	Thymidine kinase	SwissProt and KEGG	map00240
2.7.1.22	Ribosylnicotinamide kinase	SwissProt and KEGG	map00760
2.7.1.23	NAD(+) kinase	SwissProt and KEGG	map00760
2.7.1.24	Dephospho-CoA kinase	SwissProt and KEGG	map00770
2.7.1.25	Adenylyl-sulfate kinase	SwissProt and KEGG	map00230;map00920
2.7.1.26	Riboflavin kinase	SwissProt and KEGG	map00740
2.7.1.29	Glycerone kinase	SwissProt and KEGG	map00561
2.7.1.30	Glycerol kinase	SwissProt and KEGG	map00561
2.7.1.31	Glycerate 3-kinase	SwissProt and KEGG	map00260;map00561;map00630
2.7.1.33	Pantothenate kinase	SwissProt and KEGG	map00770
2.7.1.35	Pyridoxal kinase	SwissProt and KEGG	map00750
2.7.1.40	Pyruvate kinase	SwissProt and KEGG	map00010;map00230;map00620
2.7.1.48	Uridine kinase	SwissProt and KEGG	map00240
2.7.1.59	N-acetylglucosamine kinase	SwissProt and KEGG	map00520
2.7.1.6	Galactokinase	SwissProt and KEGG	map00052;map00520
2.7.1.60	N-acylmannosamine kinase	SwissProt and KEGG	map00520
2.7.1.74	Deoxycytidine kinase	SwissProt and KEGG	map00230;map00240
2.7.10.2	Non-specific protein-tyrosine kinase	SwissProt and KEGG	unmapped
2.7.11.1	Non-specific serine/threonine protein kinase	SwissProt and KEGG	unmapped
2.7.13.3	Histidine kinase	SwissProt	unmapped
2.7.2.11	Glutamate 5-kinase	SwissProt and KEGG	map00330
2.7.2.3	Phosphoglycerate kinase	SwissProt and KEGG	map00010
2.7.4.14	UMP/CMP kinase	SwissProt and KEGG	map00240
2.7.4.3	Adenylate kinase	SwissProt and KEGG	map00230
2.7.4.6	Nucleoside-diphosphate kinase	SwissProt and KEGG	map00230;map00240
2.7.4.8	Guanylate kinase	SwissProt and KEGG	map00230
2.7.4.9	dTMP kinase	SwissProt and KEGG	map00240
2.7.6.1	Ribose-phosphate diphosphokinase	SwissProt and KEGG	map00030;map00230
2.7.6.2	Thiamine diphosphokinase	SwissProt and KEGG	map00730
2.7.7.1	Nicotinamide-nucleotide adenylyltransferase	SwissProt and KEGG	map00760
2.7.7.12	UDP-glucose--hexose-1-phosphate uridylyltransferase	SwissProt and KEGG	map00052;map00520
2.7.7.13	Mannose-1-phosphate guanylyltransferase	SwissProt and KEGG	map00051;map00520
2.7.7.18	Nicotinate-nucleotide adenylyltransferase	SwissProt and KEGG	map00760
2.7.7.19	Polynucleotide adenylyltransferase	SwissProt and KEGG	unmapped
2.7.7.2	FAD synthetase	SwissProt and KEGG	map00740
2.7.7.23	UDP-N-acetylglucosamine diphosphorylase	SwissProt and KEGG	map00520
2.7.7.3	Pantetheine-phosphate adenylyltransferase	SwissProt and KEGG	map00770
2.7.7.4	Sulfate adenylyltransferase	SwissProt and KEGG	map00230;map00920
2.7.7.41	Phosphatidate cytidylyltransferase	SwissProt and KEGG	map00564
2.7.7.43	N-acylneuraminate cytidylyltransferase	SwissProt and KEGG	map00520
2.7.7.49	RNA-directed DNA polymerase	SwissProt and KEGG	unmapped
2.7.7.6	DNA-directed RNA polymerase	SwissProt and KEGG	map00230;map00240
2.7.7.7	DNA-directed DNA polymerase	SwissProt and KEGG	map00230;map00240
2.7.7.72	CCA tRNA nucleotidyltransferase	SwissProt and KEGG	unmapped
2.7.7.75	Molybdopterin adenylyltransferase	SwissProt and KEGG	unmapped
2.7.7.8	Polyribonucleotide nucleotidyltransferase	SwissProt and KEGG	map00230;map00240
2.7.7.80	Molybdopterin-synthase adenylyltransferase	SwissProt	unmapped
2.7.7.86	Cyclic GMP-AMP synthase	SwissProt and KEGG	unmapped
2.7.7.9	UTP--glucose-1-phosphate uridylyltransferase	SwissProt and KEGG	map00040;map00052;map00500;map00520
2.7.8.11	CDP-diacylglycerol--inositol 3-phosphatidyltransferase	SwissProt and KEGG	map00562;map00564
2.7.8.5	CDP-diacylglycerol--glycerol-3-phosphate 3-phosphatidyltransferase	SwissProt and KEGG	map00564
2.7.9.3	Selenide, water dikinase	SwissProt and KEGG	unmapped
2.8.1.1	Thiosulfate sulfurtransferase	SwissProt and KEGG	unmapped
2.8.1.12	Molybdopterin synthase	SwissProt	unmapped
2.8.1.2	3-mercaptopyruvate sulfurtransferase	SwissProt and KEGG	map00270
2.8.1.7	Cysteine desulfurase	SwissProt and KEGG	map00730
2.8.1.8	Lipoyl synthase	SwissProt and KEGG	map00785
2.8.3.5	3-oxoacid CoA-transferase	SwissProt and KEGG	map00650
3.1.1.1	Carboxylesterase	SwissProt and KEGG	unmapped
3.1.1.17	Gluconolactonase	SwissProt and KEGG	map00030;map00053
3.1.1.2	Arylesterase	SwissProt and KEGG	unmapped
3.1.1.23	Acylglycerol lipase	SwissProt and KEGG	map00561
3.1.1.29	Aminoacyl-tRNA hydrolase	SwissProt and KEGG	unmapped
3.1.1.3	Triacylglycerol lipase	SwissProt and KEGG	map00561
3.1.1.31	6-phosphogluconolactonase	SwissProt and KEGG	map00030
3.1.1.32	Phospholipase A(1)	SwissProt and KEGG	map00564
3.1.1.4	Phospholipase A(2)	SwissProt and KEGG	map00564
3.1.1.45	Carboxymethylenebutenolidase	KEGG	unmapped
3.1.1.5	Lysophospholipase	SwissProt and KEGG	map00564
3.1.1.77	Acyloxyacyl hydrolase	SwissProt and KEGG	unmapped
3.1.1.81	Quorum-quenching N-acyl-homoserine lactonase	SwissProt	unmapped
3.1.1.84	Cocaine esterase	SwissProt and KEGG	unmapped
3.1.11.2	Exodeoxyribonuclease III	SwissProt and KEGG	unmapped
3.1.13.1	Exoribonuclease II	SwissProt and KEGG	unmapped
3.1.2.12	S-formylglutathione hydrolase	SwissProt and KEGG	unmapped
3.1.2.2	Palmitoyl-CoA hydrolase	SwissProt and KEGG	unmapped
3.1.2.6	Hydroxyacylglutathione hydrolase	SwissProt and KEGG	map00620
3.1.21.1	Deoxyribonuclease I	SwissProt and KEGG	unmapped
3.1.26.11	Ribonuclease Z	SwissProt and KEGG	unmapped
3.1.26.3	Ribonuclease III	SwissProt and KEGG	unmapped
3.1.26.4	Ribonuclease H	SwissProt and KEGG	unmapped
3.1.26.5	Ribonuclease P	SwissProt and KEGG	unmapped
3.1.3.1	Alkaline phosphatase	SwissProt and KEGG	map00790
3.1.3.11	Fructose-bisphosphatase	SwissProt and KEGG	map00010;map00030;map00051
3.1.3.16	Phosphoprotein phosphatase	SwissProt and KEGG	unmapped
3.1.3.18	Phosphoglycolate phosphatase	SwissProt and KEGG	map00630
3.1.3.2	Acid phosphatase	SwissProt and KEGG	map00740
3.1.3.25	Inositol-phosphate phosphatase	SwissProt and KEGG	map00562
3.1.3.27	Phosphatidylglycerophosphatase	SwissProt	map00564
3.1.3.3	Phosphoserine phosphatase	SwissProt and KEGG	map00260
3.1.3.4	Phosphatidate phosphatase	SwissProt and KEGG	map00561;map00564
3.1.3.48	Protein-tyrosine-phosphatase	SwissProt and KEGG	unmapped
3.1.3.5	5'-nucleotidase	SwissProt and KEGG	map00230;map00240;map00760
3.1.3.7	3'(2'),5'-bisphosphate nucleotidase	SwissProt and KEGG	map00920
3.1.3.74	Pyridoxal phosphatase	SwissProt and KEGG	map00750
3.1.3.77	Acireductone synthase	SwissProt and KEGG	map00270
3.1.3.78	Phosphatidylinositol-4,5-bisphosphate 4-phosphatase	SwissProt and KEGG	unmapped
3.1.4.12	Sphingomyelin phosphodiesterase	SwissProt and KEGG	unmapped
3.1.4.17	3',5'-cyclic-nucleotide phosphodiesterase	SwissProt and KEGG	map00230
3.1.4.4	Phospholipase D	SwissProt and KEGG	map00564
3.1.7.2	Guanosine-3',5'-bis(diphosphate) 3'-diphosphatase	SwissProt and KEGG	map00230
3.1.8.1	Aryldialkylphosphatase	SwissProt and KEGG	unmapped
3.2.1.1	Alpha-amylase	SwissProt and KEGG	map00500
3.2.1.10	Oligo-1,6-glucosidase	SwissProt and KEGG	map00052;map00500
3.2.1.14	Chitinase	SwissProt and KEGG	map00520
3.2.1.169	Protein O-GlcNAcase	SwissProt and KEGG	unmapped
3.2.1.17	Lysozyme	SwissProt and KEGG	unmapped
3.2.1.18	Exo-alpha-sialidase	SwissProt and KEGG	unmapped
3.2.1.183	UDP-N-acetylglucosamine 2-epimerase (hydrolyzing)	SwissProt	unmapped
3.2.1.20	Alpha-glucosidase	SwissProt and KEGG	map00052;map00500
3.2.1.21	Beta-glucosidase	SwissProt and KEGG	map00460;map00500
3.2.1.22	Alpha-galactosidase	SwissProt and KEGG	map00052;map00561
3.2.1.23	Beta-galactosidase	SwissProt and KEGG	map00052
3.2.1.28	Alpha,alpha-trehalase	SwissProt and KEGG	map00500
3.2.1.3	Glucan 1,4-alpha-glucosidase	SwissProt and KEGG	map00500
3.2.1.31	Beta-glucuronidase	SwissProt and KEGG	map00040;map00500;map00860
3.2.1.35	Hyaluronoglucosaminidase	SwissProt and KEGG	unmapped
3.2.1.49	Alpha-N-acetylgalactosaminidase	SwissProt and KEGG	unmapped
3.2.1.52	Beta-N-acetylhexosaminidase	SwissProt and KEGG	map00520
3.2.1.96	Mannosyl-glycoprotein endo-beta-N-acetylglucosaminidase	SwissProt and KEGG	unmapped
3.2.2.21	DNA-3-methyladenine glycosylase II	SwissProt and KEGG	unmapped
3.2.2.27	Uracil-DNA glycosylase	SwissProt and KEGG	unmapped
3.3.1.1	Adenosylhomocysteinase	SwissProt and KEGG	map00270
3.3.2.10	Soluble epoxide hydrolase	SwissProt and KEGG	unmapped
3.4.11.1	Leucyl aminopeptidase	SwissProt and KEGG	unmapped
3.4.11.18	Methionyl aminopeptidase	SwissProt and KEGG	unmapped
3.4.11.2	Membrane alanyl aminopeptidase	SwissProt and KEGG	unmapped
3.4.11.5	Prolyl aminopeptidase	SwissProt and KEGG	map00330
3.4.11.6	Aminopeptidase B	SwissProt and KEGG	unmapped
3.4.11.7	Glutamyl aminopeptidase	SwissProt and KEGG	unmapped
3.4.11.9	Xaa-Pro aminopeptidase	SwissProt and KEGG	unmapped
3.4.13.18	Cytosol nonspecific dipeptidase	SwissProt and KEGG	map00330;map00340;map00410
3.4.13.9	Xaa-Pro dipeptidase	SwissProt and KEGG	unmapped
3.4.19.13	Glutathione hydrolase	SwissProt	unmapped
3.4.19.3	Pyroglutamyl-peptidase I	SwissProt and KEGG	unmapped
3.4.19.5	Beta-aspartyl-peptidase	SwissProt and KEGG	unmapped
3.4.21.105	Rhomboid protease	SwissProt and KEGG	unmapped
3.4.21.26	Prolyl oligopeptidase	SwissProt and KEGG	unmapped
3.4.21.4	Trypsin	SwissProt and KEGG	unmapped
3.4.21.53	Endopeptidase La	KEGG	unmapped
3.4.21.89	Signal peptidase I	SwissProt	unmapped
3.4.21.92	Endopeptidase Clp	SwissProt and KEGG	unmapped
3.4.22.40	Bleomycin hydrolase	SwissProt and KEGG	unmapped
3.4.25.1	Proteasome endopeptidase complex	SwissProt and KEGG	unmapped
3.5.1.1	Asparaginase	SwissProt and KEGG	map00250;map00460;map00910
3.5.1.14	Aminoacylase	SwissProt and KEGG	map00330
3.5.1.15	Aspartoacylase	SwissProt and KEGG	map00250;map00340
3.5.1.2	Glutaminase	SwissProt and KEGG	map00250;map00330;map00471;map00910
3.5.1.23	Ceramidase	SwissProt and KEGG	unmapped
3.5.1.25	N-acetylglucosamine-6-phosphate deacetylase	SwissProt and KEGG	map00052;map00520
3.5.1.26	N(4)-(beta-N-acetylglucosaminyl)-L-asparaginase	SwissProt and KEGG	unmapped
3.5.1.28	N-acetylmuramoyl-L-alanine amidase	SwissProt and KEGG	unmapped
3.5.1.52	Peptide-N(4)-(N-acetyl-beta-glucosaminyl)asparagine amidase	SwissProt and KEGG	unmapped
3.5.1.88	Peptide deformylase	SwissProt and KEGG	unmapped
3.5.1.9	Arylformamidase	SwissProt and KEGG	map00630
3.5.2.2	Dihydropyrimidinase	SwissProt and KEGG	map00240;map00410;map00770
3.5.2.3	Dihydroorotase	SwissProt and KEGG	map00240
3.5.2.7	Imidazolonepropionase	SwissProt and KEGG	map00340
3.5.3.1	Arginase	SwissProt and KEGG	map00330
3.5.3.11	Agmatinase	SwissProt and KEGG	map00330
3.5.3.18	Dimethylargininase	SwissProt and KEGG	unmapped
3.5.3.4	Allantoicase	SwissProt and KEGG	map00230
3.5.4.10	IMP cyclohydrolase	SwissProt and KEGG	map00230
3.5.4.16	GTP cyclohydrolase I	SwissProt and KEGG	map00790
3.5.4.3	Guanine deaminase	SwissProt and KEGG	map00230
3.5.4.4	Adenosine deaminase	SwissProt and KEGG	map00230
3.5.4.5	Cytidine deaminase	SwissProt and KEGG	map00240
3.5.4.9	Methenyltetrahydrofolate cyclohydrolase	SwissProt and KEGG	map00670
3.5.99.6	Glucosamine-6-phosphate deaminase	SwissProt and KEGG	map00520
3.6.1.1	Inorganic diphosphatase	SwissProt and KEGG	map00190
3.6.1.11	Exopolyphosphatase	KEGG	map00230
3.6.1.13	ADP-ribose diphosphatase	SwissProt and KEGG	map00230
3.6.1.15	Nucleoside-triphosphate phosphatase	SwissProt and KEGG	map00230;map00730
3.6.1.17	Bis(5'-nucleosyl)-tetraphosphatase (asymmetrical)	SwissProt and KEGG	map00230;map00240
3.6.1.19	Nucleoside-triphosphate diphosphatase	SwissProt and KEGG	map00230;map00240
3.6.1.22	NAD(+) diphosphatase	SwissProt and KEGG	map00760
3.6.1.23	dUTP diphosphatase	SwissProt and KEGG	map00240
3.6.1.3	Adenosinetriphosphatase	SwissProt and KEGG	map00230
3.6.1.45	UDP-sugar diphosphatase	SwissProt and KEGG	unmapped
3.6.1.55	8-oxo-dGTP diphosphatase	SwissProt and KEGG	unmapped
3.6.1.7	Acylphosphatase	SwissProt and KEGG	map00620
3.6.3.14	H(+)-transporting two-sector ATPase	SwissProt and KEGG	map00190
3.6.3.16	Arsenite-transporting ATPase	KEGG	unmapped
3.6.3.44	Xenobiotic-transporting ATPase	SwissProt	unmapped
3.6.3.54	Cu(+) exporting ATPase	SwissProt and KEGG	unmapped
3.6.3.8	Calcium-transporting ATPase	SwissProt and KEGG	unmapped
3.6.4.12	DNA helicase	SwissProt and KEGG	unmapped
3.6.4.13	RNA helicase	SwissProt and KEGG	unmapped
3.7.1.3	Kynureninase	SwissProt and KEGG	unmapped
4.1.1.15	Glutamate decarboxylase	SwissProt and KEGG	map00250;map00410;map00430;map00650
4.1.1.17	Ornithine decarboxylase	SwissProt and KEGG	map00330
4.1.1.19	Arginine decarboxylase	SwissProt and KEGG	map00330
4.1.1.22	Histidine decarboxylase	SwissProt and KEGG	map00340
4.1.1.23	Orotidine-5'-phosphate decarboxylase	SwissProt and KEGG	map00240
4.1.1.32	Phosphoenolpyruvate carboxykinase (GTP)	SwissProt and KEGG	map00010;map00020;map00620
4.1.1.36	Phosphopantothenoylcysteine decarboxylase	SwissProt and KEGG	map00770
4.1.1.37	Uroporphyrinogen decarboxylase	SwissProt and KEGG	map00860
4.1.1.41	Methylmalonyl-CoA decarboxylase	SwissProt	map00640
4.1.1.50	Adenosylmethionine decarboxylase	SwissProt and KEGG	map00270;map00330
4.1.1.65	Phosphatidylserine decarboxylase	SwissProt and KEGG	map00564
4.1.2.13	Fructose-bisphosphate aldolase	SwissProt and KEGG	map00010;map00030;map00051
4.1.2.27	Sphinganine-1-phosphate aldolase	SwissProt and KEGG	unmapped
4.1.2.4	Deoxyribose-phosphate aldolase	SwissProt and KEGG	map00030
4.1.2.50	6-carboxytetrahydropterin synthase	KEGG	unmapped
4.1.3.16	4-hydroxy-2-oxoglutarate aldolase	SwissProt	map00330;map00630
4.1.3.3	N-acetylneuraminate lyase	SwissProt and KEGG	map00520
4.1.3.4	Hydroxymethylglutaryl-CoA lyase	SwissProt and KEGG	map00650
4.1.99.18	Cyclic pyranopterin phosphate synthase	SwissProt	unmapped
4.2.1.1	Carbonate dehydratase	SwissProt and KEGG	map00910
4.2.1.109	Methylthioribulose 1-phosphate dehydratase	SwissProt and KEGG	map00270
4.2.1.11	Phosphopyruvate hydratase	SwissProt and KEGG	map00010
4.2.1.119	Enoyl-CoA hydratase 2	SwissProt	unmapped
4.2.1.17	Enoyl-CoA hydratase	SwissProt and KEGG	map00310;map00360;map00410;map00640;map00650
4.2.1.2	Fumarate hydratase	SwissProt and KEGG	map00020
4.2.1.22	Cystathionine beta-synthase	SwissProt and KEGG	map00260;map00270
4.2.1.24	Porphobilinogen synthase	SwissProt and KEGG	map00860
4.2.1.3	Aconitate hydratase	SwissProt and KEGG	map00020;map00630
4.2.1.46	dTDP-glucose 4,6-dehydratase	SwissProt and KEGG	unmapped
4.2.1.47	GDP-mannose 4,6-dehydratase	SwissProt and KEGG	map00051;map00520
4.2.1.49	Urocanate hydratase	SwissProt and KEGG	map00340
4.2.1.59	3-hydroxyacyl-[acyl-carrier-protein] dehydratase	SwissProt	map00061;map00780
4.2.1.75	Uroporphyrinogen-III synthase	SwissProt and KEGG	map00860
4.2.1.96	4a-hydroxytetrahydrobiopterin dehydratase	SwissProt and KEGG	unmapped
4.2.99.18	DNA-(apurinic or apyrimidinic site) lyase	SwissProt and KEGG	unmapped
4.3.1.17	L-serine ammonia-lyase	SwissProt and KEGG	map00260;map00270
4.3.1.18	D-serine ammonia-lyase	SwissProt	map00260
4.3.1.19	Threonine ammonia-lyase	SwissProt	map00260;map00290
4.3.1.3	Histidine ammonia-lyase	SwissProt and KEGG	map00340
4.3.2.1	Argininosuccinate lyase	SwissProt and KEGG	map00250;map00330
4.3.2.2	Adenylosuccinate lyase	SwissProt and KEGG	map00230;map00250
4.4.1.1	Cystathionine gamma-lyase	SwissProt and KEGG	map00260;map00270
4.4.1.16	Selenocysteine lyase	SwissProt and KEGG	unmapped
4.4.1.5	Lactoylglutathione lyase	SwissProt and KEGG	map00620
4.6.1.1	Adenylate cyclase	SwissProt and KEGG	map00230
4.99.1.1	Ferrochelatase	SwissProt and KEGG	map00860
5.1.3.1	Ribulose-phosphate 3-epimerase	SwissProt and KEGG	map00030;map00040
5.1.3.14	UDP-N-acetylglucosamine 2-epimerase (non-hydrolyzing)	KEGG	map00520
5.1.3.2	UDP-glucose 4-epimerase	SwissProt and KEGG	map00052;map00520
5.1.3.3	Aldose 1-epimerase	SwissProt and KEGG	map00010
5.1.99.6	NAD(P)H-hydrate epimerase	SwissProt and KEGG	unmapped
5.2.1.2	Maleylacetoacetate isomerase	SwissProt and KEGG	unmapped
5.2.1.8	Peptidylprolyl isomerase	SwissProt and KEGG	unmapped
5.3.1.1	Triose-phosphate isomerase	SwissProt and KEGG	map00010;map00051;map00562
5.3.1.22	Hydroxypyruvate isomerase	SwissProt and KEGG	map00630
5.3.1.23	S-methyl-5-thioribose-1-phosphate isomerase	SwissProt and KEGG	map00270
5.3.1.6	Ribose-5-phosphate isomerase	SwissProt and KEGG	map00030
5.3.1.8	Mannose-6-phosphate isomerase	SwissProt and KEGG	map00051;map00520
5.3.1.9	Glucose-6-phosphate isomerase	SwissProt and KEGG	map00010;map00030;map00500;map00520
5.3.3.1	Steroid Delta-isomerase	SwissProt and KEGG	unmapped
5.3.3.2	Isopentenyl-diphosphate Delta-isomerase	SwissProt and KEGG	map00900
5.3.3.8	Dodecenoyl-CoA isomerase	SwissProt and KEGG	unmapped
5.4.2.11	Phosphoglycerate mutase (2,3-diphosphoglycerate-dependent)	SwissProt and KEGG	unmapped
5.4.2.2	Phosphoglucomutase (alpha-D-glucose-1,6-bisphosphate-dependent)	SwissProt and KEGG	map00010;map00030;map00052;map00230;map00500;map00520
5.4.2.7	Phosphopentomutase	SwissProt and KEGG	map00030;map00230
5.4.2.8	Phosphomannomutase	SwissProt and KEGG	map00051;map00520
5.4.99.12	tRNA pseudouridine(38-40) synthase	SwissProt and KEGG	unmapped
5.4.99.2	Methylmalonyl-CoA mutase	SwissProt and KEGG	map00630;map00640
5.4.99.25	tRNA pseudouridine(55) synthase	KEGG	unmapped
5.4.99.27	tRNA pseudouridine(13) synthase	KEGG	unmapped
5.5.1.4	Inositol-3-phosphate synthase	SwissProt and KEGG	map00562
5.99.1.2	DNA topoisomerase	SwissProt and KEGG	unmapped
5.99.1.3	DNA topoisomerase (ATP-hydrolyzing)	SwissProt and KEGG	unmapped
6.1.1.1	Tyrosine--tRNA ligase	SwissProt and KEGG	unmapped
6.1.1.10	Methionine--tRNA ligase	SwissProt and KEGG	unmapped
6.1.1.11	Serine--tRNA ligase	SwissProt and KEGG	unmapped
6.1.1.12	Aspartate--tRNA ligase	SwissProt and KEGG	unmapped
6.1.1.14	Glycine--tRNA ligase	SwissProt and KEGG	unmapped
6.1.1.15	Proline--tRNA ligase	SwissProt and KEGG	unmapped
6.1.1.16	Cysteine--tRNA ligase	SwissProt and KEGG	unmapped
6.1.1.17	Glutamate--tRNA ligase	SwissProt and KEGG	map00860
6.1.1.18	Glutamine--tRNA ligase	SwissProt and KEGG	unmapped
6.1.1.19	Arginine--tRNA ligase	SwissProt and KEGG	unmapped
6.1.1.2	Tryptophan--tRNA ligase	SwissProt and KEGG	unmapped
6.1.1.20	Phenylalanine--tRNA ligase	SwissProt and KEGG	unmapped
6.1.1.21	Histidine--tRNA ligase	SwissProt and KEGG	unmapped
6.1.1.22	Asparagine--tRNA ligase	SwissProt and KEGG	unmapped
6.1.1.3	Threonine--tRNA ligase	SwissProt and KEGG	unmapped
6.1.1.4	Leucine--tRNA ligase	SwissProt and KEGG	unmapped
6.1.1.5	Isoleucine--tRNA ligase	SwissProt and KEGG	unmapped
6.1.1.6	Lysine--tRNA ligase	SwissProt and KEGG	unmapped
6.1.1.7	Alanine--tRNA ligase	SwissProt and KEGG	unmapped
6.1.1.9	Valine--tRNA ligase	SwissProt and KEGG	unmapped
6.2.1.1	Acetate--CoA ligase	SwissProt and KEGG	map00010;map00620;map00640
6.2.1.17	Propionate--CoA ligase	KEGG	map00640
6.2.1.3	Long-chain-fatty-acid--CoA ligase	SwissProt and KEGG	unmapped
6.2.1.5	Succinate--CoA ligase (ADP-forming)	SwissProt and KEGG	map00020;map00640
6.3.1.2	Glutamate--ammonia ligase	SwissProt and KEGG	map00250;map00330;map00630;map00910
6.3.2.17	Tetrahydrofolate synthase	SwissProt and KEGG	map00790
6.3.2.2	Glutamate--cysteine ligase	SwissProt and KEGG	unmapped
6.3.2.3	Glutathione synthase	SwissProt and KEGG	unmapped
6.3.2.5	Phosphopantothenate--cysteine ligase	SwissProt and KEGG	map00770
6.3.2.6	Phosphoribosylaminoimidazolesuccinocarboxamide synthase	SwissProt and KEGG	map00230
6.3.3.1	Phosphoribosylformylglycinamidine cyclo-ligase	SwissProt and KEGG	map00230
6.3.3.2	5-formyltetrahydrofolate cyclo-ligase	SwissProt and KEGG	map00670
6.3.4.13	Phosphoribosylamine--glycine ligase	SwissProt and KEGG	map00230
6.3.4.14	Biotin carboxylase	SwissProt and KEGG	map00061
6.3.4.15	Biotin--[acetyl-CoA-carboxylase] ligase	SwissProt and KEGG	map00780
6.3.4.2	CTP synthase (glutamine hydrolyzing)	SwissProt and KEGG	map00240
6.3.4.21	Nicotinate phosphoribosyltransferase	SwissProt and KEGG	unmapped
6.3.4.3	Formate--tetrahydrofolate ligase	SwissProt and KEGG	map00670
6.3.4.4	Adenylosuccinate synthase	SwissProt and KEGG	map00230;map00250
6.3.4.5	Argininosuccinate synthase	SwissProt and KEGG	map00250;map00330
6.3.5.1	NAD(+) synthase (glutamine-hydrolyzing)	SwissProt and KEGG	map00760
6.3.5.2	GMP synthase (glutamine-hydrolyzing)	SwissProt and KEGG	map00230
6.3.5.3	Phosphoribosylformylglycinamidine synthase	SwissProt and KEGG	map00230
6.3.5.4	Asparagine synthase (glutamine-hydrolyzing)	SwissProt and KEGG	map00250;map00910
6.3.5.5	Carbamoyl-phosphate synthase (glutamine-hydrolyzing)	SwissProt and KEGG	map00240;map00250
6.4.1.1	Pyruvate carboxylase	SwissProt and KEGG	map00020;map00620
6.4.1.2	Acetyl-CoA carboxylase	SwissProt and KEGG	map00061;map00620;map00640
6.4.1.3	Propionyl-CoA carboxylase	SwissProt and KEGG	map00630;map00640
6.5.1.1	DNA ligase (ATP)	SwissProt and KEGG	unmapped
6.5.1.4	RNA 3'-terminal-phosphate cyclase (ATP)	SwissProt and KEGG	unmapped
