# Supplementary material for: Application of a hierarchical enzyme classification method reveals the role of gut microbiome in human metabolism
Source: BMC Genomics. 2015 Jun 11;16(Suppl 7):S16. doi: 10.1186/1471-2164-16-S7-S16 (PMC4474468; doi:10.1186/1471-2164-16-S7-S16)
Supplement: Additional file 13 — Known bacterial enzyme reactions in the gut microflora predicted by ECemble [file 1471-2164-16-S7-S16-S13.xlsx]

## Sheet: Known Gut Bacterial Enzymes
EC Number	Enzyme Name	KEGG Pathways
1.1.1.133	dTDP-4-dehydrorhamnose reductase	unmapped
1.1.1.169	2-dehydropantoate 2-reductase	Pantothenate and CoA biosynthesis
1.1.1.17	Mannitol-1-phosphate 5-dehydrogenase	Fructose and mannose metabolism
1.1.1.18	Inositol 2-dehydrogenase	Inositol phosphate metabolism
1.1.1.193	5-amino-6-(5-phosphoribosylamino)uracil reductase	Riboflavin metabolism
1.1.1.202	1,3-propanediol dehydrogenase	Glycerolipid metabolism
1.1.1.218	Morphine 6-dehydrogenase	unmapped
1.1.1.23	Histidinol dehydrogenase	Histidine metabolism
1.1.1.25	Shikimate dehydrogenase	Phenylalanine, tyrosine and tryptophan biosynthesis
1.1.1.262	4-hydroxythreonine-4-phosphate dehydrogenase	Vitamin B6 metabolism
1.1.1.267	1-deoxy-D-xylulose-5-phosphate reductoisomerase	Terpenoid backbone biosynthesis
1.1.1.28	D-lactate dehydrogenase	Pyruvate metabolism
1.1.1.290	4-phosphoerythronate dehydrogenase	Vitamin B6 metabolism
1.1.1.3	Homoserine dehydrogenase	Glycine, serine and threonine metabolism;Cysteine and methionine metabolism;Lysine biosynthesis
1.1.1.336	UDP-N-acetyl-D-mannosamine dehydrogenase	Amino sugar and nucleotide sugar metabolism
1.1.1.60	2-hydroxy-3-oxopropionate reductase	Glyoxylate and dicarboxylate metabolism
1.1.1.61	4-hydroxybutyrate dehydrogenase	Butanoate metabolism
1.1.1.85	3-isopropylmalate dehydrogenase	Valine, leucine and isoleucine biosynthesis
1.1.1.86	Ketol-acid reductoisomerase	Valine, leucine and isoleucine biosynthesis;Pantothenate and CoA biosynthesis
1.1.1.88	Hydroxymethylglutaryl-CoA reductase	Terpenoid backbone biosynthesis
1.1.1.94	Glycerol-3-phosphate dehydrogenase (NAD(P)(+))	Glycerophospholipid metabolism
1.13.11.3	Protocatechuate 3,4-dioxygenase	unmapped
1.13.11.39	Biphenyl-2,3-diol 1,2-dioxygenase	unmapped
1.14.13.25	Methane monooxygenase (soluble)	unmapped
1.17.1.2	4-hydroxy-3-methylbut-2-enyl diphosphate reductase	Terpenoid backbone biosynthesis
1.17.1.8	4-hydroxy-tetrahydrodipicolinate reductase	unmapped
1.2.1.10	Acetaldehyde dehydrogenase (acetylating)	Pyruvate metabolism;Butanoate metabolism
1.2.1.11	Aspartate-semialdehyde dehydrogenase	Glycine, serine and threonine metabolism;Cysteine and methionine metabolism;Lysine biosynthesis
1.2.1.2	Formate dehydrogenase	Glyoxylate and dicarboxylate metabolism
1.2.1.38	N-acetyl-gamma-glutamyl-phosphate reductase	Arginine and proline metabolism
1.2.1.59	Glyceraldehyde-3-phosphate dehydrogenase (NAD(P)(+)) (phosphorylating)	Glycolysis / Gluconeogenesis
1.2.1.70	Glutamyl-tRNA reductase	Porphyrin and chlorophyll metabolism
1.2.1.71	Succinylglutamate-semialdehyde dehydrogenase	Arginine and proline metabolism
1.3.1.1	Dihydrouracil dehydrogenase (NAD(+))	Pyrimidine metabolism;beta-Alanine metabolism;Pantothenate and CoA biosynthesis
1.3.1.12	Prephenate dehydrogenase	Phenylalanine, tyrosine and tryptophan biosynthesis
1.3.1.14	Dihydroorotate dehydrogenase (NAD(+))	Pyrimidine metabolism
1.3.1.98	UDP-N-acetylmuramate dehydrogenase	unmapped
1.4.1.1	Alanine dehydrogenase	Alanine, aspartate and glutamate metabolism;Taurine and hypotaurine metabolism
1.4.1.13	Glutamate synthase (NADPH)	Alanine, aspartate and glutamate metabolism
1.4.3.16	L-aspartate oxidase	Alanine, aspartate and glutamate metabolism;Nicotinate and nicotinamide metabolism
1.5.1.38	FMN reductase (NADPH)	Riboflavin metabolism
1.5.1.39	FMN reductase (NAD(P)H)	unmapped
1.5.1.41	Riboflavin reductase (NAD(P)H)	Riboflavin metabolism
1.6.99.5	NADH dehydrogenase (quinone)	Oxidative phosphorylation
1.7.1.13	PreQ(1) synthase	unmapped
1.7.1.4	Nitrite reductase (NAD(P)H)	unmapped
1.8.4.8	Phosphoadenylyl-sulfate reductase (thioredoxin)	Sulfur metabolism
2.1.1.113	Site-specific DNA-methyltransferase (cytosine-N(4)-specific)	unmapped
2.1.1.132	Precorrin-6B C(5,15)-methyltransferase (decarboxylating)	Porphyrin and chlorophyll metabolism
2.1.1.133	Precorrin-4 C(11)-methyltransferase	Porphyrin and chlorophyll metabolism
2.1.1.14	5-methyltetrahydropteroyltriglutamate--homocysteine S-methyltransferase	Cysteine and methionine metabolism
2.1.1.148	Thymidylate synthase (FAD)	Pyrimidine metabolism;One carbon pool by folate
2.1.1.163	Demethylmenaquinone methyltransferase	Ubiquinone and other terpenoid-quinone biosynthesis
2.1.1.170	16S rRNA (guanine(527)-N(7))-methyltransferase	unmapped
2.1.1.171	16S rRNA (guanine(966)-N(2))-methyltransferase	unmapped
2.1.1.172	16S rRNA (guanine(1207)-N(2))-methyltransferase	unmapped
2.1.1.173	23S rRNA (guanine(2445)-N(2))-methyltransferase	unmapped
2.1.1.176	16S rRNA (cytosine(967)-C(5))-methyltransferase	unmapped
2.1.1.181	23S rRNA (adenine(1618)-N(6))-methyltransferase	unmapped
2.1.1.189	23S rRNA (uracil(747)-C(5))-methyltransferase	unmapped
2.1.1.190	23S rRNA (uracil(1939)-C(5))-methyltransferase	unmapped
2.1.1.191	23S rRNA (cytosine(1962)-C(5))-methyltransferase	unmapped
2.1.1.198	16S rRNA (cytidine(1402)-2'-O)-methyltransferase	unmapped
2.1.1.80	Protein-glutamate O-methyltransferase	unmapped
2.1.2.11	3-methyl-2-oxobutanoate hydroxymethyltransferase	Pantothenate and CoA biosynthesis
2.3.1.111	Mycocerosate synthase	unmapped
2.3.1.129	Acyl-[acyl-carrier-protein]--UDP-N-acetylglucosamine O-acyltransferase	unmapped
2.3.1.178	Diaminobutyrate acetyltransferase	Glycine, serine and threonine metabolism
2.3.1.180	Beta-ketoacyl-[acyl-carrier-protein] synthase III	Fatty acid biosynthesis
2.3.1.28	Chloramphenicol O-acetyltransferase	unmapped
2.3.1.30	Serine O-acetyltransferase	Cysteine and methionine metabolism;Sulfur metabolism
2.3.1.35	Glutamate N-acetyltransferase	Arginine and proline metabolism
2.3.1.46	Homoserine O-succinyltransferase	Cysteine and methionine metabolism;Sulfur metabolism
2.3.1.47	8-amino-7-oxononanoate synthase	Biotin metabolism
2.3.1.79	Maltose O-acetyltransferase	unmapped
2.3.1.89	Tetrahydrodipicolinate N-acetyltransferase	Lysine biosynthesis
2.3.2.6	Leucyltransferase	unmapped
2.3.3.13	2-isopropylmalate synthase	Valine, leucine and isoleucine biosynthesis;Pyruvate metabolism
2.3.3.14	Homocitrate synthase	Lysine biosynthesis;Pyruvate metabolism
2.4.1.15	Alpha,alpha-trehalose-phosphate synthase (UDP-forming)	Starch and sucrose metabolism
2.4.1.182	Lipid-A-disaccharide synthase	unmapped
2.4.1.19	Cyclomaltodextrin glucanotransferase	unmapped
2.4.1.21	Starch synthase	Starch and sucrose metabolism
2.4.1.227	acetylglucosaminyltransferase	unmapped
2.4.2.17	ATP phosphoribosyltransferase	Histidine metabolism
2.4.2.18	Anthranilate phosphoribosyltransferase	Phenylalanine, tyrosine and tryptophan biosynthesis
2.4.2.21	Nicotinate-nucleotide--dimethylbenzimidazole phosphoribosyltransferase	Porphyrin and chlorophyll metabolism
2.6.1.11	Acetylornithine transaminase	Arginine and proline metabolism
2.6.1.83	LL-diaminopimelate aminotransferase	Lysine biosynthesis
2.7.1.130	Tetraacyldisaccharide 4'-kinase	unmapped
2.7.1.148	4-(cytidine 5'-diphospho)-2-C-methyl-D-erythritol kinase	Terpenoid backbone biosynthesis
2.7.1.170	Anhydro-N-acetylmuramic acid kinase	unmapped
2.7.1.4	Fructokinase	Fructose and mannose metabolism;Starch and sucrose metabolism;Amino sugar and nucleotide sugar metabolism
2.7.1.50	Hydroxyethylthiazole kinase	Thiamine metabolism
2.7.1.56	1-phosphofructokinase	Fructose and mannose metabolism
2.7.1.66	Undecaprenol kinase	unmapped
2.7.1.69	Protein-N(pi)-phosphohistidine--sugar phosphotransferase	Glycolysis / Gluconeogenesis;Fructose and mannose metabolism;Galactose metabolism;Ascorbate and aldarate metabolism;Starch and sucrose metabolism;Amino sugar and nucleotide sugar metabolism;Amino sugar and nucleotide sugar metabolism
2.7.1.71	Shikimate kinase	Phenylalanine, tyrosine and tryptophan biosynthesis
2.7.1.72	Streptomycin 6-kinase	unmapped
2.7.1.87	Streptomycin 3''-kinase	unmapped
2.7.2.1	Acetate kinase	Taurine and hypotaurine metabolism;Pyruvate metabolism;Propanoate metabolism
2.7.2.4	Aspartate kinase	Glycine, serine and threonine metabolism;Cysteine and methionine metabolism;Lysine biosynthesis
2.7.4.22	UMP kinase	Pyrimidine metabolism
2.7.6.3	2-amino-4-hydroxy-6-hydroxymethyldihydropteridine diphosphokinase	Folate biosynthesis
2.7.6.5	GTP diphosphokinase	Purine metabolism
2.7.7.24	Glucose-1-phosphate thymidylyltransferase	unmapped
2.7.7.27	Glucose-1-phosphate adenylyltransferase	Starch and sucrose metabolism;Amino sugar and nucleotide sugar metabolism
2.7.7.38	3-deoxy-manno-octulosonate cytidylyltransferase	unmapped
2.7.7.42	[Glutamate--ammonia-ligase] adenylyltransferase	unmapped
2.7.7.56	tRNA nucleotidyltransferase	unmapped
2.7.7.59	[Protein-PII] uridylyltransferase	unmapped
2.7.7.63	Lipoate--protein ligase	Lipoic acid metabolism
2.7.8.13	Phospho-N-acetylmuramoyl-pentapeptide-transferase	unmapped
2.7.8.28	2-phospho-L-lactate transferase	unmapped
2.7.8.33	N-acetylglucosaminephosphotransferase	unmapped
2.7.8.7	Holo-[acyl-carrier-protein] synthase	Pantothenate and CoA biosynthesis
2.8.1.6	Biotin synthase	Biotin metabolism
3.1.1.11	Pectinesterase	Pentose and glucuronate interconversions;Starch and sucrose metabolism
3.1.1.61	Protein-glutamate methylesterase	unmapped
3.1.11.5	Exodeoxyribonuclease V	unmapped
3.1.11.6	Exodeoxyribonuclease VII	unmapped
3.1.21.2	Deoxyribonuclease IV (phage-T(4)-induced)	unmapped
3.1.26.12	Ribonuclease E	unmapped
3.1.27.3	Ribonuclease T(1)	unmapped
3.1.3.10	Glucose-1-phosphatase	Glycolysis / Gluconeogenesis
3.1.3.12	Trehalose-phosphatase	Starch and sucrose metabolism
3.1.3.15	Histidinol-phosphatase	Histidine metabolism
3.1.3.71	2-phosphosulfolactate phosphatase	unmapped
3.2.1.15	Polygalacturonase	Pentose and glucuronate interconversions;Starch and sucrose metabolism
3.2.1.26	Beta-fructofuranosidase	Galactose metabolism;Starch and sucrose metabolism
3.2.1.37	Xylan 1,4-beta-xylosidase	Starch and sucrose metabolism;Amino sugar and nucleotide sugar metabolism
3.2.1.39	Glucan endo-1,3-beta-D-glucosidase	Starch and sucrose metabolism
3.2.1.4	Cellulase	Starch and sucrose metabolism
3.2.1.55	Non-reducing end alpha-L-arabinofuranosidase	Amino sugar and nucleotide sugar metabolism
3.2.1.60	Glucan 1,4-alpha-maltotetraohydrolase	unmapped
3.2.1.67	Galacturan 1,4-alpha-galacturonidase	Pentose and glucuronate interconversions;Starch and sucrose metabolism
3.2.1.8	Endo-1,4-beta-xylanase	unmapped
3.2.1.86	6-phospho-beta-glucosidase	Glycolysis / Gluconeogenesis
3.2.1.94	Glucan 1,6-alpha-isomaltosidase	unmapped
3.2.1.99	Arabinan endo-1,5-alpha-L-arabinosidase	unmapped
3.2.2.9	Adenosylhomocysteine nucleosidase	Cysteine and methionine metabolism
3.4.11.10	Bacterial leucyl aminopeptidase	unmapped
3.4.11.4	Tripeptide aminopeptidase	unmapped
3.4.21.88	Repressor LexA	unmapped
3.4.23.36	Signal peptidase II	unmapped
3.4.24.78	GPR endopeptidase	unmapped
3.5.1.103	deacetylase	unmapped
3.5.1.16	Acetylornithine deacetylase	Arginine and proline metabolism
3.5.1.18	Succinyl-diaminopimelate desuccinylase	Lysine biosynthesis
3.5.1.44	Protein-glutamine glutaminase	unmapped
3.5.1.5	Urease	Purine metabolism;Arginine and proline metabolism
3.5.1.96	Succinylglutamate desuccinylase	Arginine and proline metabolism
3.5.2.17	Hydroxyisourate hydrolase	Purine metabolism
3.5.2.6	Beta-lactamase	unmapped
3.5.3.12	Agmatine deiminase	Arginine and proline metabolism
3.5.3.6	Arginine deiminase	Arginine and proline metabolism
3.5.3.8	Formimidoylglutamase	Histidine metabolism
3.5.4.13	dCTP deaminase	Pyrimidine metabolism
3.5.4.19	Phosphoribosyl-AMP cyclohydrolase	Histidine metabolism
3.5.4.25	GTP cyclohydrolase II	Riboflavin metabolism
3.5.4.26	Diaminohydroxyphosphoribosylaminopyrimidine deaminase	Riboflavin metabolism
3.6.1.31	Phosphoribosyl-ATP diphosphatase	Histidine metabolism
3.6.3.12	Potassium-transporting ATPase	unmapped
3.6.3.25	Sulfate-transporting ATPase	unmapped
3.6.3.3	Cadmium-exporting ATPase	unmapped
3.6.3.31	Polyamine-transporting ATPase	unmapped
3.6.3.4	Cu(2+)-exporting ATPase	unmapped
3.6.3.41	Heme-transporting ATPase	unmapped
3.6.3.5	Zinc-exporting ATPase	unmapped
4.1.1.11	Aspartate 1-decarboxylase	beta-Alanine metabolism;Pantothenate and CoA biosynthesis
4.1.1.18	Lysine decarboxylase	Lysine degradation
4.1.1.3	Oxaloacetate decarboxylase	Arginine and proline metabolism;Pyruvate metabolism
4.1.1.39	Ribulose-bisphosphate carboxylase	Glyoxylate and dicarboxylate metabolism
4.1.1.48	Indole-3-glycerol-phosphate synthase	Phenylalanine, tyrosine and tryptophan biosynthesis
4.1.1.49	Phosphoenolpyruvate carboxykinase (ATP)	Glycolysis / Gluconeogenesis;Citrate cycle (TCA cycle);Pyruvate metabolism
4.1.2.25	Dihydroneopterin aldolase	Folate biosynthesis
4.1.2.40	Tagatose-bisphosphate aldolase	Galactose metabolism
4.1.3.27	Anthranilate synthase	Phenylalanine, tyrosine and tryptophan biosynthesis
4.1.3.39	4-hydroxy-2-oxovalerate aldolase	Phenylalanine metabolism
4.1.3.40	Chorismate lyase	Ubiquinone and other terpenoid-quinone biosynthesis
4.1.99.12	3,4-dihydroxy-2-butanone-4-phosphate synthase	Riboflavin metabolism
4.2.1.104	Cyanase	unmapped
4.2.1.113	o-succinylbenzoate synthase	Ubiquinone and other terpenoid-quinone biosynthesis
4.2.1.126	N-acetylmuramic acid 6-phosphate etherase	Amino sugar and nucleotide sugar metabolism
4.2.1.19	Imidazoleglycerol-phosphate dehydratase	Histidine metabolism
4.2.1.36	Homoaconitate hydratase	Lysine biosynthesis
4.2.1.41	5-dehydro-4-deoxyglucarate dehydratase	Ascorbate and aldarate metabolism
4.2.1.51	Prephenate dehydratase	Phenylalanine, tyrosine and tryptophan biosynthesis
4.2.1.8	Mannonate dehydratase	Pentose and glucuronate interconversions
4.2.1.9	Dihydroxy-acid dehydratase	Valine, leucine and isoleucine biosynthesis;Pantothenate and CoA biosynthesis
4.2.2.1	Hyaluronate lyase	unmapped
4.2.2.10	Pectin lyase	unmapped
4.2.2.n1	Peptidoglycan lytic exotransglycosylase	unmapped
4.2.3.3	Methylglyoxal synthase	Pyruvate metabolism
4.2.3.4	3-dehydroquinate synthase	Phenylalanine, tyrosine and tryptophan biosynthesis
4.2.3.5	Chorismate synthase	Phenylalanine, tyrosine and tryptophan biosynthesis
4.3.3.7	4-hydroxy-tetrahydrodipicolinate synthase	Lysine biosynthesis
5.1.1.1	Alanine racemase	unmapped
5.1.1.3	Glutamate racemase	D-Glutamine and D-glutamate metabolism
5.1.1.7	Diaminopimelate epimerase	Lysine biosynthesis
5.1.3.9	N-acylglucosamine-6-phosphate 2-epimerase	Amino sugar and nucleotide sugar metabolism
5.1.3.n3	L-rhamnose mutarotase	unmapped
5.3.1.16	isomerase	Histidine metabolism
5.3.1.24	Phosphoribosylanthranilate isomerase	Phenylalanine, tyrosine and tryptophan biosynthesis
5.3.1.26	Galactose-6-phosphate isomerase	Galactose metabolism
5.3.1.28	D-sedoheptulose 7-phosphate isomerase	unmapped
5.3.1.4	L-arabinose isomerase	Pentose and glucuronate interconversions
5.4.2.10	Phosphoglucosamine mutase	Amino sugar and nucleotide sugar metabolism
5.4.2.12	Phosphoglycerate mutase (2,3-diphosphoglycerate-independent)	unmapped
5.4.99.1	Methylaspartate mutase	unmapped
5.4.99.18	5-(carboxyamino)imidazole ribonucleotide mutase	Purine metabolism
5.4.99.22	23S rRNA pseudouridine(2605) synthase	unmapped
5.4.99.29	23S rRNA pseudouridine(746) synthase	unmapped
5.4.99.5	Chorismate mutase	Phenylalanine, tyrosine and tryptophan biosynthesis
6.3.1.1	Aspartate--ammonia ligase	Alanine, aspartate and glutamate metabolism;Cyanoamino acid metabolism
6.3.1.13	ligase	unmapped
6.3.1.5	NAD(+) synthase	Nicotinate and nicotinamide metabolism
6.3.2.1	Pantoate--beta-alanine ligase	beta-Alanine metabolism;Pantothenate and CoA biosynthesis
6.3.2.13	UDP-N-acetylmuramoyl-L-alanyl-D-glutamate--2,6-diaminopimelate ligase	Lysine biosynthesis
6.3.2.4	D-alanine--D-alanine ligase	unmapped
6.3.2.8	UDP-N-acetylmuramate--L-alanine ligase	D-Glutamine and D-glutamate metabolism
6.3.2.9	UDP-N-acetylmuramoyl-L-alanine--D-glutamate ligase	D-Glutamine and D-glutamate metabolism
