# Supplementary material for: Application of a hierarchical enzyme classification method reveals the role of gut microbiome in human metabolism
Source: BMC Genomics. 2015 Jun 11;16(Suppl 7):S16. doi: 10.1186/1471-2164-16-S7-S16 (PMC4474468; doi:10.1186/1471-2164-16-S7-S16)
Supplement: Additional file 14 — Unknown gut bacterial enzyme reactions that are predicted by ECemble. [file 1471-2164-16-S7-S16-S14.xlsx]

## Sheet: Unknown Gut Bacterial Enzymes
EC Number	Enzyme Name	Comments: Other sequences or species present for the given EC	KEGG Pathways	# Organisms	Organisms
1.1.1.289	Sorbose reductase	candida yeast and fission yeast	unmapped	39	Alicyclobacillus acidocaldarius;Alistipes putredinis;Anaerofustis stercorihominis;Anaerotruncus colihominis;Bacillales;Bacillus;Bacillus subtilis;Bacteroidales;Bacteroides;Bacteroides cellulosilyticus;Bacteroides eggerthii;Bifidobacterium adolescentis;Catenibacterium mitsuokai;Chloroflexus aurantiacus;Chloroherpeton thalassium;Clostridiales;Clostridium;Clostridium asparagiforme;Clostridium boltea…
1.1.1.294	Chlorophyll(ide) b reductase	(brucella: unreview); (rice, arabidopsis: review)	Porphyrin and chlorophyll metabolism	25	Bacillus cereus;Bacteroides;Bacteroides caccae;Bacteroides fragilis;Bacteroides uniformis;Clostridiales;Clostridium;Clostridium bartlettii;Clostridium cellulolyticum;Clostridium difficile;Clostridium leptum;Coprococcus comes;Dorea longicatena;Enterobacteriaceae;Erysipelotrichaceae;Eubacterium hallii;Eubacterium ventriosum;Firmicutes;Fulvimarina pelagi;Helicobacter cinaedi;Oceanobacillus iheyensis…
1.3.1.13	Prephenate dehydrogenase (NADP(+))	(streptococcus, mycobacterium, neisseria: unreview); (yeast: review)	Phenylalanine, tyrosine and tryptophan biosynthesis	5	AlphaproteoAnaeromyxobacter;Clostridiales;Clostridium kluyveri;Cupriavidus pinatubonensis;Rhodospirillum rubrum
1.5.1.7	Saccharopine dehydrogenase (NAD(+), L-lysine-forming)	(aspergillus and yeast: review)	Lysine biosynthesis;Lysine degradation	12	Alistipes putredinis;Bacteroides;Bacteroides uniformis;Bacteroides vulgatus;Carnobacterium;Clostridium hylemonae;Clostridium tetani;Firmicutes;Parabacteroides;Parabacteroides distasonis;Parabacteroides merdae;Psychroflexus torquis
2.1.1.213	tRNA (guanine(10)-N(2))-dimethyltransferase	archea	unmapped	1	Bacteria
2.1.1.55	tRNA (adenine-N(6)-)-methyltransferase	no sequences	unmapped	117	Acholeplasma laidlawii;Aeromonas;Akkermansia muciniphila;Alistipes putredinis;Alkaliphilus;Alkaliphilus metalliredigens;Alkaliphilus oremlandii;AlphaproteoAnaerotruncus colihominis;Anoxybacillus flavithermus;Atopobium rimae;Bacillaceae;Bacteroidales;Bacteroides;Bacteroides caccae;Bacteroides capillosus;Bacteroides cellulosilyticus;Bacteroides coprocola;Bacteroides coprophilus;Bacteroides dorei;Ba…
2.1.1.86	Tetrahydromethanopterin S-methyltransferase	archea	unmapped	220	Actinobacillus pleuropneumoniae;Aeromonas;Akkermansia muciniphila;Alistipes putredinis;Alkaliphilus;Alkaliphilus metalliredigens;Alkaliphilus oremlandii;Anaerococcus hydrogenalis;Anaerofustis stercorihominis;Anaerotruncus colihominis;Anoxybacillus flavithermus;Bacillaceae;Bacillales;Bacilli;Bacillus;Bacillus cereus;Bacillus clausii;Bacillus halodurans;Bacillus licheniformis;Bacillus pumilus;Bacte…
2.4.1.207	Xyloglucan:xyloglucosyl transferase	(arabidopsis: review); (bacteria actinoplanes: unreview)	unmapped	1	Bacteroides
2.4.1.46	Monogalactosyldiacylglycerol synthase	(rice, cucumber, spinach: review); (clostridium and Chlamydomonas: unreviewed)	Glycerolipid metabolism	12	Alkaliphilus oremlandii;Clostridia;Clostridiales;Clostridium;Clostridium cellulolyticum;Clostridium difficile;Clostridium leptum;Clostridium nexile;Clostridium perfringens;Mitsuokella multacida;Roseburia inulinivorans;Ruminococcus gnavus
2.7.1.161	CTP-dependent riboflavin kinase	archeal: halobacterium found in human gut	Riboflavin metabolism	8	Anaerostipes caccae;Bacteroidales;Burkholderiales;Clostridiales;Clostridium thermocellum;Dictyoglomus turgidum;Eubacterium ventriosum;Faecalibacterium prausnitzii
3.1.2.28	1,4-dihydroxy-2-naphthoyl-CoA hydrolase	cyanobacterium	Ubiquinone and other terpenoid-quinone biosynthesis	2	Bacteroides;Firmicutes
3.2.1.139	Alpha-glucuronidase	yeast aspergillus (colon gut)	unmapped	8	Bacillales;Bacteroidales;Bacteroides;Bacteroides eggerthii;Bacteroidetes;Firmicutes;Prevotella copri;Xanthomonas axonopodis
3.2.1.58	Glucan 1,3-beta-glucosidase	yeast	Starch and sucrose metabolism	32	Actinomyces;Actinomycetales;Bacillus;Bacillus subtilis;Bacteroides;Bacteroides cellulosilyticus;Bacteroides coprocola;Bacteroides coprophilus;Bacteroides intestinalis;Bacteroides ovatus;Bacteroides pectinophilus;Bacteroides uniformis;Clostridiales;Clostridium;Clostridium leptum;Clostridium phytofermentans;Coprococcus eutactus;Cytophaga hutchinsonii;Dictyoglomus;Eubacterium siraeum;Firmicutes;Gram…
3.6.3.6	Proton-exporting ATPase	yeast	Oxidative phosphorylation	18	Acholeplasma laidlawii;Alistipes putredinis;Alkaliphilus oremlandii;Bacteroidales;Bacteroides;Clostridia;Clostridiales;Clostridium;Clostridium botulinum;Clostridium leptum;Clostridium sporogenes;Clostridium thermocellum;CyanoEnterobacteriaceae;Eubacterium siraeum;Firmicutes;Lactobacillales;Thermoanaerobacter pseudethanolicus
4.3.1.16	Threo-3-hydroxy-L-aspartate ammonia-lyase	yeast	unmapped	148	Actinobacillus;Actinobacillus pleuropneumoniae;Actinobacillus succinogenes;Alistipes putredinis;Alkaliphilus metalliredigens;Alkaliphilus oremlandii;AlphaproteoAnaerofustis stercorihominis;Anaeromyxobacter;Anaerostipes caccae;Anaerotruncus colihominis;Atopobium rimae;Azoarcus;Bacilli;Bacillus;Bacteroidales;Bacteroides;Bacteroides caccae;Bacteroides capillosus;Bacteroides coprocola;Bacteroides cop…
