# Supplementary material for: Application of a hierarchical enzyme classification method reveals the role of gut microbiome in human metabolism
Source: BMC Genomics. 2015 Jun 11;16(Suppl 7):S16. doi: 10.1186/1471-2164-16-S7-S16 (PMC4474468; doi:10.1186/1471-2164-16-S7-S16)
Supplement: Additional file 15 — ECemble predicted gut bacterial enzymes with subject information. [file 1471-2164-16-S7-S16-S15.xlsx]

## Sheet: Detailed information
ID	Location	Gender	Age	BMI	Obese	IBD	Protein Product	EC Number	Organism
MH0002	Denmark	female	59	27.28	N	N	GL0058513_MH0002_[Lack_3'-end]_[mRNA]_locus=scaffold22243_2:3:473:-	1.1.1.133	root;cellular organisms;Bacteria;Bacteroidetes;Bacteroidia;Bacteroidales;Bacteroidaceae;Bacteroides;Bacteroides finegoldii
MH0002	Denmark	female	59	27.28	N	N	GL0117100_MH0002_[Lack_3'-end]_[mRNA]_locus=scaffold81885_2:1:504:-	1.1.1.133	root;cellular organisms;Bacteria;Bacteroidetes;Bacteroidia;Bacteroidales;Bacteroidaceae;Bacteroides;Bacteroides pectinophilus
MH0002	Denmark	female	59	27.28	N	N	GL0061940_MH0002_[Complete]_[mRNA]_locus=scaffold17655_4:2971:3858:-	1.1.1.133	root;cellular organisms;Bacteria;Bacteroidetes;Bacteroidia;Bacteroidales;Porphyromonadaceae;Parabacteroides;Parabacteroides distasonis
MH0002	Denmark	female	59	27.28	N	N	GL0123782_MH0002_[Lack_3'-end]_[mRNA]_locus=scaffold13792_1:3:428:-	1.1.1.133	root;cellular organisms;Bacteria;Bacteroidetes;Bacteroidia;Bacteroidales;Rikenellaceae;Alistipes;Alistipes putredinis
MH0002	Denmark	female	59	27.28	N	N	GL0031329_MH0002_[Lack_both_end]_[mRNA]_locus=scaffold95171_1:3:884:+	1.1.1.133	root;cellular organisms;Bacteria;Firmicutes;Clostridia;Clostridiales;Clostridiaceae;Clostridium;Clostridium bartlettii
MH0002	Denmark	female	59	27.28	N	N	GL0070189_MH0002_[Lack_3'-end]_[mRNA]_locus=scaffold70185_2:1:252:-	1.1.1.133	root;cellular organisms;Bacteria;Firmicutes;Clostridia;Clostridiales;Ruminococcaceae;Anaerotruncus;Anaerotruncus colihominis
MH0002	Denmark	female	59	27.28	N	N	GL0130026_MH0002_[Lack_3'-end]_[mRNA]_locus=scaffold47792_2:3:266:-	1.1.1.133	root;cellular organisms;Bacteria;Proteobacteria;Deltaproteobacteria;Desulfovibrionales;Desulfovibrionaceae;Desulfovibrio;Desulfovibrio salexigens
MH0003	Denmark	male	69	33.19	Y	N	GL0019134_MH0003_[Complete]_[mRNA]_locus=scaffold67177_2:1415:2242:+	1.1.1.133	root;cellular organisms;Bacteria
MH0003	Denmark	male	69	33.19	Y	N	GL0021189_MH0003_[Complete]_[mRNA]_locus=scaffold19512_6:6103:7272:-	1.1.1.133	root;cellular organisms;Bacteria;Bacteroidetes;Bacteroidia;Bacteroidales;Bacteroidaceae;Bacteroides;Bacteroides uniformis
MH0003	Denmark	male	69	33.19	Y	N	GL0029880_MH0003_[Complete]_[mRNA]_locus=scaffold35949_4:1624:2535:-	1.1.1.133	root;cellular organisms;Bacteria;Bacteroidetes;Bacteroidia;Bacteroidales;Bacteroidaceae;Bacteroides;Bacteroides plebeius
MH0003	Denmark	male	69	33.19	Y	N	GL0070039_MH0003_[Complete]_[mRNA]_locus=scaffold9499_3:8691:9899:-	1.1.1.133	root;cellular organisms;Bacteria;Bacteroidetes;Bacteroidia;Bacteroidales;Bacteroidaceae;Bacteroides;Bacteroides thetaiotaomicron
MH0003	Denmark	male	69	33.19	Y	N	GL0109582_MH0003_[Complete]_[mRNA]_locus=scaffold15701_1:89:1012:+	1.1.1.133	root;cellular organisms;Bacteria;Bacteroidetes;Bacteroidia;Bacteroidales;Bacteroidaceae;Bacteroides;Bacteroides plebeius
MH0003	Denmark	male	69	33.19	Y	N	GL0091837_MH0003_[Complete]_[mRNA]_locus=scaffold45549_1:315:1508:+	1.1.1.133	root;cellular organisms;Bacteria;Bacteroidetes;Bacteroidia;Bacteroidales;Porphyromonadaceae;Parabacteroides;Parabacteroides johnsonii
MH0003	Denmark	male	69	33.19	Y	N	GL0009316_MH0003_[Lack_both_end]_[mRNA]_locus=C3776817_1:3:509:-	1.1.1.133	root;cellular organisms;Bacteria;Firmicutes
MH0003	Denmark	male	69	33.19	Y	N	GL0068991_MH0003_[Lack_5'-end]_[mRNA]_locus=scaffold66479_3:1:939:+	1.1.1.133	root;cellular organisms;Bacteria;Firmicutes
MH0003	Denmark	male	69	33.19	Y	N	GL0010617_MH0003_[Lack_5'-end]_[mRNA]_locus=scaffold31938_1:2:958:+	1.1.1.133	root;cellular organisms;Bacteria;Firmicutes;Clostridia;Clostridiales;Ruminococcaceae;Ruminococcus;Ruminococcus lactaris
MH0003	Denmark	male	69	33.19	Y	N	GL0120633_MH0003_[Lack_both_end]_[mRNA]_locus=scaffold115_3:1:696:-	1.1.1.133	root;cellular organisms;Bacteria;Proteobacteria;Gammaproteobacteria;Oceanospirillales;Hahellaceae;Hahella;Hahella chejuensis
MH0004	Denmark	male	59	31.18	Y	N	GL0013683_MH0004_[Complete]_[mRNA]_locus=C1521092_1:45:914:-	1.1.1.133	root;cellular organisms;Bacteria;Bacteroidetes;Bacteroidia;Bacteroidales;Bacteroidaceae;Bacteroides
MH0004	Denmark	male	59	31.18	Y	N	GL0016516_MH0004_[Lack_5'-end]_[mRNA]_locus=C1507849_1:5:841:-	1.1.1.133	root;cellular organisms;Bacteria;Bacteroidetes;Bacteroidia;Bacteroidales;Bacteroidaceae;Bacteroides;Bacteroides eggerthii
MH0005	Denmark	male	64	21.68	N	N	GL0007591_MH0005_[Complete]_[mRNA]_locus=scaffold17083_20:1324:2421:+	1.1.1.133	root;cellular organisms;Bacteria;Bacteroidetes;Bacteroidia;Bacteroidales
MH0005	Denmark	male	64	21.68	N	N	GL0014432_MH0005_[Complete]_[mRNA]_locus=scaffold30767_2:3890:4846:-	1.1.1.133	root;cellular organisms;Bacteria;Bacteroidetes;Bacteroidia;Bacteroidales;Bacteroidaceae;Bacteroides;Bacteroides fragilis
MH0005	Denmark	male	64	21.68	N	N	GL0010768_MH0005_[Lack_5'-end]_[mRNA]_locus=scaffold11996_7:81:863:-	1.1.1.133	root;cellular organisms;Bacteria;Firmicutes;Bacilli;Lactobacillales;Streptococcaceae;Streptococcus
MH0006	Denmark	female	59	22.38	N	N	GL0135729_MH0006_[Lack_3'-end]_[mRNA]_locus=scaffold132769_3:3:641:-	1.1.1.133	root;cellular organisms;Bacteria
MH0006	Denmark	female	59	22.38	N	N	GL0159152_MH0006_[Complete]_[mRNA]_locus=scaffold257901_1:407:1606:-	1.1.1.133	root;cellular organisms;Bacteria
MH0006	Denmark	female	59	22.38	N	N	GL0298676_MH0006_[Complete]_[mRNA]_locus=scaffold317405_1:679:1722:+	1.1.1.133	root;cellular organisms;Bacteria
MH0006	Denmark	female	59	22.38	N	N	GL0222766_MH0006_[Lack_3'-end]_[mRNA]_locus=scaffold292894_1:3:296:-	1.1.1.133	root;cellular organisms;Bacteria;Actinobacteria;Actinobacteria (class);Coriobacteriales;Coriobacteriaceae;Collinsella;Collinsella stercoris
MH0006	Denmark	female	59	22.38	N	N	GL0186299_MH0006_[Complete]_[mRNA]_locus=scaffold50637_2:22485:23690:-	1.1.1.133	root;cellular organisms;Bacteria;Bacteroidetes;Bacteroidia;Bacteroidales
MH0006	Denmark	female	59	22.38	N	N	GL0063429_MH0006_[Lack_3'-end]_[mRNA]_locus=C14461169_1:2:355:-	1.1.1.133	root;cellular organisms;Bacteria;Bacteroidetes;Bacteroidia;Bacteroidales;Bacteroidaceae;Bacteroides
MH0006	Denmark	female	59	22.38	N	N	GL0214078_MH0006_[Complete]_[mRNA]_locus=scaffold252906_1:660:1613:+	1.1.1.133	root;cellular organisms;Bacteria;Bacteroidetes;Bacteroidia;Bacteroidales;Bacteroidaceae;Bacteroides
MH0006	Denmark	female	59	22.38	N	N	GL0057100_MH0006_[Complete]_[mRNA]_locus=scaffold308120_1:5002:6075:-	1.1.1.133	root;cellular organisms;Bacteria;Bacteroidetes;Bacteroidia;Bacteroidales;Bacteroidaceae;Bacteroides;Bacteroides caccae
MH0006	Denmark	female	59	22.38	N	N	GL0084859_MH0006_[Complete]_[mRNA]_locus=scaffold292096_1:14506:15594:-	1.1.1.133	root;cellular organisms;Bacteria;Bacteroidetes;Bacteroidia;Bacteroidales;Bacteroidaceae;Bacteroides;Bacteroides caccae
MH0006	Denmark	female	59	22.38	N	N	GL0166803_MH0006_[Complete]_[mRNA]_locus=scaffold454_1:20092:20994:-	1.1.1.133	root;cellular organisms;Bacteria;Bacteroidetes;Bacteroidia;Bacteroidales;Bacteroidaceae;Bacteroides;Bacteroides plebeius
MH0006	Denmark	female	59	22.38	N	N	GL0174379_MH0006_[Complete]_[mRNA]_locus=scaffold34827_2:934:1824:+	1.1.1.133	root;cellular organisms;Bacteria;Bacteroidetes;Bacteroidia;Bacteroidales;Bacteroidaceae;Bacteroides;Bacteroides plebeius
MH0006	Denmark	female	59	22.38	N	N	GL0088299_MH0006_[Complete]_[mRNA]_locus=scaffold171914_2:204:1409:-	1.1.1.133	root;cellular organisms;Bacteria;Bacteroidetes;Bacteroidia;Bacteroidales;Porphyromonadaceae;Parabacteroides;Parabacteroides johnsonii
MH0006	Denmark	female	59	22.38	N	N	GL0247750_MH0006_[Complete]_[mRNA]_locus=scaffold121640_1:1308:2321:-	1.1.1.133	root;cellular organisms;Bacteria;Firmicutes
MH0006	Denmark	female	59	22.38	N	N	GL0194770_MH0006_[Complete]_[mRNA]_locus=C14645760_1:931:1971:-	1.1.1.133	root;cellular organisms;Bacteria;Firmicutes;Bacilli;Lactobacillales;Streptococcaceae;Streptococcus;Streptococcus agalactiae
MH0006	Denmark	female	59	22.38	N	N	GL0201640_MH0006_[Complete]_[mRNA]_locus=scaffold9687_2:2941:3840:+	1.1.1.133	root;cellular organisms;Bacteria;Firmicutes;Clostridia
MH0006	Denmark	female	59	22.38	N	N	GL0294966_MH0006_[Lack_3'-end]_[mRNA]_locus=scaffold285957_1:134:520:+	1.1.1.133	root;cellular organisms;Bacteria;Firmicutes;Clostridia;Clostridiales
MH0006	Denmark	female	59	22.38	N	N	GL0055335_MH0006_[Lack_5'-end]_[mRNA]_locus=scaffold223127_1:1:753:+	1.1.1.133	root;cellular organisms;Bacteria;Firmicutes;Clostridia;Clostridiales;Clostridiaceae;Clostridium;Clostridium methylpentosum
MH0006	Denmark	female	59	22.38	N	N	GL0069563_MH0006_[Lack_both_end]_[mRNA]_locus=scaffold213383_1:2:742:+	1.1.1.133	root;cellular organisms;Bacteria;Firmicutes;Clostridia;Clostridiales;Clostridiaceae;Clostridium;Clostridium bartlettii
MH0006	Denmark	female	59	22.38	N	N	GL0128085_MH0006_[Complete]_[mRNA]_locus=scaffold13877_1:4615:5610:-	1.1.1.133	root;cellular organisms;Bacteria;Firmicutes;Clostridia;Clostridiales;Clostridiaceae;Clostridium;Clostridium methylpentosum
MH0006	Denmark	female	59	22.38	N	N	GL0160053_MH0006_[Lack_3'-end]_[mRNA]_locus=scaffold62895_4:37:600:+	1.1.1.133	root;cellular organisms;Bacteria;Firmicutes;Clostridia;Clostridiales;Clostridiaceae;Clostridium;Clostridium bolteae
MH0006	Denmark	female	59	22.38	N	N	GL0215771_MH0006_[Complete]_[mRNA]_locus=scaffold251624_1:1165:2022:-	1.1.1.133	root;cellular organisms;Bacteria;Firmicutes;Clostridia;Clostridiales;Clostridiaceae;Clostridium;Clostridium nexile
MH0006	Denmark	female	59	22.38	N	N	GL0234681_MH0006_[Complete]_[mRNA]_locus=scaffold37417_3:807:1820:-	1.1.1.133	root;cellular organisms;Bacteria;Firmicutes;Clostridia;Clostridiales;Eubacteriaceae;Eubacterium;Eubacterium hallii
MH0006	Denmark	female	59	22.38	N	N	GL0038975_MH0006_[Lack_both_end]_[mRNA]_locus=scaffold43935_3:2:649:-	1.1.1.133	root;cellular organisms;Bacteria;Firmicutes;Clostridia;Clostridiales;Lachnospiraceae;Roseburia;Roseburia intestinalis
MH0006	Denmark	female	59	22.38	N	N	GL0015158_MH0006_[Lack_3'-end]_[mRNA]_locus=C14450346_1:82:609:+	1.1.1.133	root;cellular organisms;Bacteria;Firmicutes;Clostridia;Clostridiales;Ruminococcaceae;Faecalibacterium;Faecalibacterium prausnitzii
MH0006	Denmark	female	59	22.38	N	N	GL0192255_MH0006_[Complete]_[mRNA]_locus=scaffold35677_4:356:1372:+	1.1.1.133	root;cellular organisms;Bacteria;Firmicutes;Clostridia;Clostridiales;Ruminococcaceae;Faecalibacterium;Faecalibacterium prausnitzii
MH0006	Denmark	female	59	22.38	N	N	GL0269534_MH0006_[Complete]_[mRNA]_locus=C14594065_1:191:1027:+	1.1.1.133	root;cellular organisms;Bacteria;Firmicutes;Clostridia;Clostridiales;Ruminococcaceae;Faecalibacterium;Faecalibacterium prausnitzii
MH0006	Denmark	female	59	22.38	N	N	GL0285750_MH0006_[Complete]_[mRNA]_locus=scaffold31190_5:18418:19623:-	1.1.1.133	root;cellular organisms;Bacteria;Firmicutes;Erysipelotrichi;Erysipelotrichales;Erysipelotrichaceae
MH0006	Denmark	female	59	22.38	N	N	GL0291420_MH0006_[Lack_both_end]_[mRNA]_locus=C14434018_1:1:582:+	1.1.1.133	root;cellular organisms;Bacteria;Lentisphaerae
MH0006	Denmark	female	59	22.38	N	N	GL0103953_MH0006_[Complete]_[mRNA]_locus=scaffold16012_5:1524:2669:+	1.1.1.133	root;cellular organisms;Bacteria;Proteobacteria;Deltaproteobacteria;Desulfovibrionales;Desulfovibrionaceae;Desulfovibrio;Desulfovibrio desulfuricans
MH0007	Denmark	male	69	33.6	Y	N	GL0046492_MH0007_[Complete]_[mRNA]_locus=scaffold20621_1:5588:7180:-	1.1.1.133	root;cellular organisms;Bacteria;Firmicutes;Clostridia;Clostridiales;Lachnospiraceae;Roseburia;Roseburia intestinalis
MH0007	Denmark	male	69	33.6	Y	N	GL0050476_MH0007_[Complete]_[mRNA]_locus=C1981814_1:1625:2557:-	1.1.1.133	root;cellular organisms;Bacteria;Firmicutes;Clostridia;Clostridiales;Lachnospiraceae;Roseburia;Roseburia inulinivorans
MH0008	Denmark	male	59	24.35	N	N	GL0044882_MH0008_[Lack_3'-end]_[mRNA]_locus=scaffold12058_3:1:528:-	1.1.1.133	root;cellular organisms;Bacteria;Proteobacteria;Gammaproteobacteria;Enterobacteriales;Enterobacteriaceae;Klebsiella;Klebsiella pneumoniae
MH0009	Denmark	male	64	29.04	N	N	GL0011739_MH0009_[Complete]_[mRNA]_locus=scaffold54077_3:34523:35722:+	1.1.1.133	root;cellular organisms;Bacteria
MH0009	Denmark	male	64	29.04	N	N	GL0138626_MH0009_[Complete]_[mRNA]_locus=scaffold4211_2:5258:6106:+	1.1.1.133	root;cellular organisms;Bacteria;Bacteroidetes;Bacteroidia;Bacteroidales;Bacteroidaceae;Bacteroides
MH0009	Denmark	male	64	29.04	N	N	GL0029445_MH0009_[Complete]_[mRNA]_locus=scaffold3838_3:18994:19920:+	1.1.1.133	root;cellular organisms;Bacteria;Bacteroidetes;Bacteroidia;Bacteroidales;Bacteroidaceae;Bacteroides;Bacteroides plebeius
MH0009	Denmark	male	64	29.04	N	N	GL0085153_MH0009_[Complete]_[mRNA]_locus=scaffold2526_4:2763:3629:-	1.1.1.133	root;cellular organisms;Bacteria;Bacteroidetes;Bacteroidia;Bacteroidales;Bacteroidaceae;Bacteroides;Bacteroides stercoris
MH0009	Denmark	male	64	29.04	N	N	GL0085243_MH0009_[Complete]_[mRNA]_locus=scaffold38103_1:7504:7824:+	1.1.1.133	root;cellular organisms;Bacteria;Bacteroidetes;Bacteroidia;Bacteroidales;Bacteroidaceae;Bacteroides;Bacteroides thetaiotaomicron
MH0009	Denmark	male	64	29.04	N	N	GL0085251_MH0009_[Complete]_[mRNA]_locus=scaffold38103_1:15965:16810:+	1.1.1.133	root;cellular organisms;Bacteria;Bacteroidetes;Bacteroidia;Bacteroidales;Bacteroidaceae;Bacteroides;Bacteroides plebeius
MH0009	Denmark	male	64	29.04	N	N	GL0118974_MH0009_[Complete]_[mRNA]_locus=scaffold17304_4:482:1438:+	1.1.1.133	root;cellular organisms;Bacteria;Bacteroidetes;Bacteroidia;Bacteroidales;Bacteroidaceae;Bacteroides;Bacteroides eggerthii
MH0009	Denmark	male	64	29.04	N	N	GL0130496_MH0009_[Complete]_[mRNA]_locus=scaffold12354_1:578:1492:-	1.1.1.133	root;cellular organisms;Bacteria;Bacteroidetes;Bacteroidia;Bacteroidales;Bacteroidaceae;Bacteroides;Bacteroides plebeius
MH0009	Denmark	male	64	29.04	N	N	GL0026290_MH0009_[Complete]_[mRNA]_locus=scaffold45343_1:601:1467:-	1.1.1.133	root;cellular organisms;Bacteria;Bacteroidetes;Bacteroidia;Bacteroidales;Prevotellaceae;Prevotella;Prevotella copri
MH0009	Denmark	male	64	29.04	N	N	GL0135038_MH0009_[Complete]_[mRNA]_locus=scaffold38183_2:57:929:-	1.1.1.133	root;cellular organisms;Bacteria;Bacteroidetes;Bacteroidia;Bacteroidales;Prevotellaceae;Prevotella;Prevotella copri
MH0009	Denmark	male	64	29.04	N	N	GL0123258_MH0009_[Complete]_[mRNA]_locus=scaffold7633_2:117:1313:-	1.1.1.133	root;cellular organisms;Bacteria;Firmicutes
MH0009	Denmark	male	64	29.04	N	N	GL0055945_MH0009_[Lack_3'-end]_[mRNA]_locus=scaffold16445_1:3:245:-	1.1.1.133	root;cellular organisms;Bacteria;Firmicutes;Clostridia;Clostridiales
MH0009	Denmark	male	64	29.04	N	N	GL0147085_MH0009_[Lack_5'-end]_[mRNA]_locus=scaffold16306_10:3:821:+	1.1.1.133	root;cellular organisms;Bacteria;Firmicutes;Clostridia;Clostridiales;Clostridiaceae;Clostridium;Clostridium leptum
MH0009	Denmark	male	64	29.04	N	N	GL0087959_MH0009_[Complete]_[mRNA]_locus=scaffold51180_1:1144:2163:-	1.1.1.133	root;cellular organisms;Bacteria;Firmicutes;Clostridia;Clostridiales;Ruminococcaceae
MH0009	Denmark	male	64	29.04	N	N	GL0064339_MH0009_[Lack_3'-end]_[mRNA]_locus=scaffold4937_2:1:666:-	1.1.1.133	root;cellular organisms;Bacteria;Firmicutes;Clostridia;Clostridiales;Ruminococcaceae;Ruminococcus
MH0009	Denmark	male	64	29.04	N	N	GL0005202_MH0009_[Complete]_[mRNA]_locus=scaffold13555_1:326:1342:+	1.1.1.133	root;cellular organisms;Bacteria;Firmicutes;Clostridia;Clostridiales;Ruminococcaceae;Subdoligranulum;Subdoligranulum variabile
MH0010	Denmark	male	64	33.27	Y	N	GL0032168_MH0010_[Complete]_[mRNA]_locus=scaffold11299_1:2050:3264:+	1.1.1.133	root;cellular organisms;Bacteria;Bacteroidetes;Bacteroidia;Bacteroidales
MH0010	Denmark	male	64	33.27	Y	N	GL0002401_MH0010_[Complete]_[mRNA]_locus=scaffold10681_4:5804:6883:-	1.1.1.133	root;cellular organisms;Bacteria;Bacteroidetes;Bacteroidia;Bacteroidales;Bacteroidaceae;Bacteroides;Bacteroides caccae
MH0010	Denmark	male	64	33.27	Y	N	GL0007491_MH0010_[Complete]_[mRNA]_locus=scaffold13436_3:1425:2378:-	1.1.1.133	root;cellular organisms;Bacteria;Bacteroidetes;Bacteroidia;Bacteroidales;Bacteroidaceae;Bacteroides;Bacteroides coprophilus
MH0010	Denmark	male	64	33.27	Y	N	GL0017240_MH0010_[Complete]_[mRNA]_locus=scaffold23024_1:95:1003:+	1.1.1.133	root;cellular organisms;Bacteria;Bacteroidetes;Bacteroidia;Bacteroidales;Bacteroidaceae;Bacteroides;Bacteroides thetaiotaomicron
MH0010	Denmark	male	64	33.27	Y	N	GL0027677_MH0010_[Complete]_[mRNA]_locus=scaffold12732_1:1386:2582:-	1.1.1.133	root;cellular organisms;Bacteria;Firmicutes
MH0010	Denmark	male	64	33.27	Y	N	GL0012163_MH0010_[Complete]_[mRNA]_locus=scaffold22517_6:38:1159:-	1.1.1.133	root;cellular organisms;Bacteria;Firmicutes;Clostridia;Clostridiales;Lachnospiraceae;Roseburia;Roseburia intestinalis
MH0011	Denmark	female	0	22.31	N	N	GL0010472_MH0011_[Complete]_[mRNA]_locus=C5422450_1:17:772:-	1.1.1.133	root;cellular organisms;Bacteria
MH0011	Denmark	female	0	22.31	N	N	GL0163815_MH0011_[Complete]_[mRNA]_locus=scaffold26208_1:562:1788:+	1.1.1.133	root;cellular organisms;Bacteria
MH0011	Denmark	female	0	22.31	N	N	GL0035426_MH0011_[Lack_5'-end]_[mRNA]_locus=scaffold110113_2:3:698:+	1.1.1.133	root;cellular organisms;Bacteria;Actinobacteria;Actinobacteria (class);Coriobacteriales;Coriobacteriaceae;Atopobium;Atopobium rimae
MH0011	Denmark	female	0	22.31	N	N	GL0026703_MH0011_[Complete]_[mRNA]_locus=scaffold10223_12:2825:3904:+	1.1.1.133	root;cellular organisms;Bacteria;Bacteroidetes;Bacteroidia;Bacteroidales
MH0011	Denmark	female	0	22.31	N	N	GL0096576_MH0011_[Complete]_[mRNA]_locus=scaffold1638_8:5169:6125:+	1.1.1.133	root;cellular organisms;Bacteria;Bacteroidetes;Bacteroidia;Bacteroidales;Bacteroidaceae;Bacteroides
MH0011	Denmark	female	0	22.31	N	N	GL0094018_MH0011_[Complete]_[mRNA]_locus=scaffold11270_5:33853:34848:-	1.1.1.133	root;cellular organisms;Bacteria;Bacteroidetes;Bacteroidia;Bacteroidales;Bacteroidaceae;Bacteroides;Bacteroides uniformis
MH0011	Denmark	female	0	22.31	N	N	GL0122114_MH0011_[Complete]_[mRNA]_locus=scaffold53766_1:28:942:-	1.1.1.133	root;cellular organisms;Bacteria;Bacteroidetes;Bacteroidia;Bacteroidales;Bacteroidaceae;Bacteroides;Bacteroides plebeius
MH0011	Denmark	female	0	22.31	N	N	GL0184784_MH0011_[Complete]_[mRNA]_locus=scaffold9527_1:19959:21416:+	1.1.1.133	root;cellular organisms;Bacteria;Bacteroidetes;Bacteroidia;Bacteroidales;Porphyromonadaceae;Parabacteroides;Parabacteroides distasonis
MH0011	Denmark	female	0	22.31	N	N	GL0087233_MH0011_[Lack_both_end]_[mRNA]_locus=scaffold39730_2:1:744:-	1.1.1.133	root;cellular organisms;Bacteria;Firmicutes;Clostridia;Clostridiales
MH0011	Denmark	female	0	22.31	N	N	GL0077203_MH0011_[Complete]_[mRNA]_locus=scaffold12505_1:4822:5838:+	1.1.1.133	root;cellular organisms;Bacteria;Firmicutes;Clostridia;Clostridiales;Clostridiaceae;Clostridium;Clostridium cellulolyticum
MH0011	Denmark	female	0	22.31	N	N	GL0140536_MH0011_[Complete]_[mRNA]_locus=scaffold2420_3:7829:8743:-	1.1.1.133	root;cellular organisms;Bacteria;Firmicutes;Clostridia;Clostridiales;Lachnospiraceae;Roseburia;Roseburia intestinalis
MH0011	Denmark	female	0	22.31	N	N	GL0082859_MH0011_[Complete]_[mRNA]_locus=C5422160_1:282:974:+	1.1.1.133	root;cellular organisms;Bacteria;Firmicutes;Clostridia;Thermoanaerobacterales;Thermoanaerobacteraceae;Thermoanaerobacter;Thermoanaerobacter pseudethanolicus
MH0012	Denmark	female	42	32.1	Y	N	GL0055795_MH0012_[Lack_3'-end]_[mRNA]_locus=scaffold144493_2:1:261:-	1.1.1.133	root;cellular organisms;Bacteria
MH0012	Denmark	female	42	32.1	Y	N	GL0250732_MH0012_[Complete]_[mRNA]_locus=scaffold28051_14:489:1700:-	1.1.1.133	root;cellular organisms;Bacteria
MH0012	Denmark	female	42	32.1	Y	N	GL0316863_MH0012_[Lack_3'-end]_[mRNA]_locus=scaffold65990_4:1:522:-	1.1.1.133	root;cellular organisms;Bacteria
MH0012	Denmark	female	42	32.1	Y	N	GL0235507_MH0012_[Complete]_[mRNA]_locus=scaffold108497_3:1:873:+	1.1.1.133	root;cellular organisms;Bacteria;Aquificae;Aquificae (class);Aquificales;Aquificaceae;Hydrogenobaculum
MH0012	Denmark	female	42	32.1	Y	N	GL0015178_MH0012_[Complete]_[mRNA]_locus=scaffold60311_1:1337:2545:+	1.1.1.133	root;cellular organisms;Bacteria;Bacteroidetes;Bacteroidia;Bacteroidales
MH0012	Denmark	female	42	32.1	Y	N	GL0160785_MH0012_[Complete]_[mRNA]_locus=scaffold115265_3:2410:3291:-	1.1.1.133	root;cellular organisms;Bacteria;Bacteroidetes;Bacteroidia;Bacteroidales
MH0012	Denmark	female	42	32.1	Y	N	GL0155397_MH0012_[Lack_3'-end]_[mRNA]_locus=scaffold47266_1:3:509:-	1.1.1.133	root;cellular organisms;Bacteria;Bacteroidetes;Bacteroidia;Bacteroidales;Bacteroidaceae;Bacteroides
MH0012	Denmark	female	42	32.1	Y	N	GL0102680_MH0012_[Complete]_[mRNA]_locus=scaffold32537_2:823:1731:-	1.1.1.133	root;cellular organisms;Bacteria;Bacteroidetes;Bacteroidia;Bacteroidales;Bacteroidaceae;Bacteroides;Bacteroides plebeius
MH0012	Denmark	female	42	32.1	Y	N	GL0108334_MH0012_[Complete]_[mRNA]_locus=scaffold18187_10:247:1419:+	1.1.1.133	root;cellular organisms;Bacteria;Bacteroidetes;Bacteroidia;Bacteroidales;Porphyromonadaceae;Parabacteroides;Parabacteroides johnsonii
MH0012	Denmark	female	42	32.1	Y	N	GL0239520_MH0012_[Complete]_[mRNA]_locus=scaffold161599_2:1629:2669:+	1.1.1.133	root;cellular organisms;Bacteria;Bacteroidetes;Bacteroidia;Bacteroidales;Porphyromonadaceae;Parabacteroides;Parabacteroides distasonis
MH0012	Denmark	female	42	32.1	Y	N	GL0228019_MH0012_[Complete]_[mRNA]_locus=scaffold138285_1:56:934:-	1.1.1.133	root;cellular organisms;Bacteria;Bacteroidetes;Bacteroidia;Bacteroidales;Prevotellaceae;Prevotella;Prevotella copri
MH0012	Denmark	female	42	32.1	Y	N	GL0244201_MH0012_[Lack_3'-end]_[mRNA]_locus=scaffold5985_2:1295:1816:+	1.1.1.133	root;cellular organisms;Bacteria;Bacteroidetes;Bacteroidia;Bacteroidales;Prevotellaceae;Prevotella;Prevotella copri
MH0012	Denmark	female	42	32.1	Y	N	GL0004114_MH0012_[Lack_3'-end]_[mRNA]_locus=C18845810_1:1:312:-	1.1.1.133	root;cellular organisms;Bacteria;Bacteroidetes;Flavobacteria;Flavobacteriales;Flavobacteriaceae;Flavobacterium;Flavobacterium johnsoniae
MH0012	Denmark	female	42	32.1	Y	N	GL0235679_MH0012_[Complete]_[mRNA]_locus=scaffold60795_4:70:894:-	1.1.1.133	root;cellular organisms;Bacteria;Chlorobi;Chlorobia;Chlorobiales;Chlorobiaceae;Chloroherpeton;Chloroherpeton thalassium
MH0012	Denmark	female	42	32.1	Y	N	GL0298261_MH0012_[Complete]_[mRNA]_locus=scaffold22501_3:437:1339:-	1.1.1.133	root;cellular organisms;Bacteria;Chlorobi;Chlorobia;Chlorobiales;Chlorobiaceae;Chloroherpeton;Chloroherpeton thalassium
MH0012	Denmark	female	42	32.1	Y	N	GL0081112_MH0012_[Lack_3'-end]_[mRNA]_locus=scaffold21913_1:3:536:-	1.1.1.133	root;cellular organisms;Bacteria;Firmicutes
MH0012	Denmark	female	42	32.1	Y	N	GL0032007_MH0012_[Complete]_[mRNA]_locus=scaffold28862_3:727:1728:+	1.1.1.133	root;cellular organisms;Bacteria;Firmicutes;Bacilli;Bacillales;Paenibacillaceae;Paenibacillus
MH0012	Denmark	female	42	32.1	Y	N	GL0278887_MH0012_[Complete]_[mRNA]_locus=scaffold17985_1:2116:3147:-	1.1.1.133	root;cellular organisms;Bacteria;Firmicutes;Clostridia;Clostridiales
MH0012	Denmark	female	42	32.1	Y	N	GL0032595_MH0012_[Complete]_[mRNA]_locus=scaffold173858_1:1869:3362:+	1.1.1.133	root;cellular organisms;Bacteria;Firmicutes;Clostridia;Clostridiales;Clostridiaceae;Clostridium;Clostridium phytofermentans
MH0012	Denmark	female	42	32.1	Y	N	GL0054141_MH0012_[Complete]_[mRNA]_locus=scaffold40057_1:2929:3873:-	1.1.1.133	root;cellular organisms;Bacteria;Firmicutes;Clostridia;Clostridiales;Clostridiaceae;Clostridium;Clostridium butyricum
MH0012	Denmark	female	42	32.1	Y	N	GL0113935_MH0012_[Lack_3'-end]_[mRNA]_locus=scaffold101697_1:3:1133:-	1.1.1.133	root;cellular organisms;Bacteria;Firmicutes;Clostridia;Clostridiales;Clostridiaceae;Clostridium;Clostridium bartlettii
MH0012	Denmark	female	42	32.1	Y	N	GL0114562_MH0012_[Complete]_[mRNA]_locus=scaffold60065_2:539:1552:-	1.1.1.133	root;cellular organisms;Bacteria;Firmicutes;Clostridia;Clostridiales;Clostridiaceae;Clostridium;Clostridium leptum
MH0012	Denmark	female	42	32.1	Y	N	GL0276251_MH0012_[Complete]_[mRNA]_locus=scaffold40057_2:941:1789:-	1.1.1.133	root;cellular organisms;Bacteria;Firmicutes;Clostridia;Clostridiales;Lachnospiraceae;Roseburia;Roseburia inulinivorans
MH0012	Denmark	female	42	32.1	Y	N	GL0139708_MH0012_[Lack_3'-end]_[mRNA]_locus=scaffold124653_1:231:851:+	1.1.1.133	root;cellular organisms;Bacteria;Firmicutes;Clostridia;Clostridiales;Ruminococcaceae;Faecalibacterium;Faecalibacterium prausnitzii
MH0012	Denmark	female	42	32.1	Y	N	GL0161744_MH0012_[Lack_5'-end]_[mRNA]_locus=scaffold106277_4:103:729:-	1.1.1.133	root;cellular organisms;Bacteria;Lentisphaerae
MH0012	Denmark	female	42	32.1	Y	N	GL0183263_MH0012_[Complete]_[mRNA]_locus=scaffold103309_1:7039:7917:+	1.1.1.133	root;cellular organisms;Bacteria;Proteobacteria
MH0012	Denmark	female	42	32.1	Y	N	GL0245613_MH0012_[Lack_3'-end]_[mRNA]_locus=C18726584_1:299:832:+	1.1.1.133	root;cellular organisms;Bacteria;Proteobacteria;Gammaproteobacteria
MH0012	Denmark	female	42	32.1	Y	N	GL0173889_MH0012_[Lack_both_end]_[mRNA]_locus=scaffold164958_1:1:693:+	1.1.1.133	root;cellular organisms;Bacteria;Proteobacteria;Gammaproteobacteria;Aeromonadales;Aeromonadaceae;Aeromonas;Aeromonas hydrophila
MH0012	Denmark	female	42	32.1	Y	N	GL0093771_MH0012_[Lack_3'-end]_[mRNA]_locus=scaffold24462_1:483:806:+	1.1.1.133	root;cellular organisms;Bacteria;Proteobacteria;Gammaproteobacteria;Enterobacteriales;Enterobacteriaceae
MH0014	Denmark	female	54	38.49	Y	N	GL0099061_MH0014_[Complete]_[mRNA]_locus=scaffold68590_1:925:2127:+	1.1.1.133	root;cellular organisms;Bacteria;Bacteroidetes;Bacteroidia;Bacteroidales
MH0014	Denmark	female	54	38.49	Y	N	GL0063531_MH0014_[Complete]_[mRNA]_locus=scaffold6411_4:2507:3586:-	1.1.1.133	root;cellular organisms;Bacteria;Bacteroidetes;Bacteroidia;Bacteroidales;Bacteroidaceae;Bacteroides
MH0014	Denmark	female	54	38.49	Y	N	GL0073697_MH0014_[Complete]_[mRNA]_locus=scaffold69312_4:169:1038:+	1.1.1.133	root;cellular organisms;Bacteria;Bacteroidetes;Bacteroidia;Bacteroidales;Bacteroidaceae;Bacteroides
MH0014	Denmark	female	54	38.49	Y	N	GL0136882_MH0014_[Complete]_[mRNA]_locus=scaffold55580_1:426:1508:-	1.1.1.133	root;cellular organisms;Bacteria;Bacteroidetes;Bacteroidia;Bacteroidales;Bacteroidaceae;Bacteroides
MH0014	Denmark	female	54	38.49	Y	N	GL0140599_MH0014_[Complete]_[mRNA]_locus=scaffold4753_1:6855:7811:+	1.1.1.133	root;cellular organisms;Bacteria;Bacteroidetes;Bacteroidia;Bacteroidales;Bacteroidaceae;Bacteroides
MH0014	Denmark	female	54	38.49	Y	N	GL0155017_MH0014_[Complete]_[mRNA]_locus=scaffold20662_2:39157:40026:+	1.1.1.133	root;cellular organisms;Bacteria;Bacteroidetes;Bacteroidia;Bacteroidales;Bacteroidaceae;Bacteroides
MH0014	Denmark	female	54	38.49	Y	N	GL0018846_MH0014_[Complete]_[mRNA]_locus=scaffold23908_1:517:1383:+	1.1.1.133	root;cellular organisms;Bacteria;Bacteroidetes;Bacteroidia;Bacteroidales;Bacteroidaceae;Bacteroides;Bacteroides coprophilus
MH0014	Denmark	female	54	38.49	Y	N	GL0028468_MH0014_[Complete]_[mRNA]_locus=scaffold219_8:2080:2934:+	1.1.1.133	root;cellular organisms;Bacteria;Bacteroidetes;Bacteroidia;Bacteroidales;Bacteroidaceae;Bacteroides;Bacteroides plebeius
MH0014	Denmark	female	54	38.49	Y	N	GL0122820_MH0014_[Complete]_[mRNA]_locus=scaffold92592_1:2027:2920:-	1.1.1.133	root;cellular organisms;Bacteria;Bacteroidetes;Bacteroidia;Bacteroidales;Bacteroidaceae;Bacteroides;Bacteroides dorei
MH0014	Denmark	female	54	38.49	Y	N	GL0124957_MH0014_[Complete]_[mRNA]_locus=scaffold93023_1:2347:3258:+	1.1.1.133	root;cellular organisms;Bacteria;Bacteroidetes;Bacteroidia;Bacteroidales;Bacteroidaceae;Bacteroides;Bacteroides dorei
MH0014	Denmark	female	54	38.49	Y	N	GL0110100_MH0014_[Lack_both_end]_[mRNA]_locus=scaffold85276_2:2:838:+	1.1.1.133	root;cellular organisms;Bacteria;Bacteroidetes;Bacteroidia;Bacteroidales;Porphyromonadaceae;Parabacteroides;Parabacteroides johnsonii
MH0014	Denmark	female	54	38.49	Y	N	GL0099060_MH0014_[Lack_5'-end]_[mRNA]_locus=scaffold68590_1:2:925:+	1.1.1.133	root;cellular organisms;Bacteria;Bacteroidetes;Bacteroidia;Bacteroidales;Prevotellaceae;Prevotella;Prevotella copri
MH0014	Denmark	female	54	38.49	Y	N	GL0138919_MH0014_[Complete]_[mRNA]_locus=scaffold32847_2:2971:4164:-	1.1.1.133	root;cellular organisms;Bacteria;Firmicutes
MH0014	Denmark	female	54	38.49	Y	N	GL0142316_MH0014_[Lack_both_end]_[mRNA]_locus=scaffold55805_1:3:644:-	1.1.1.133	root;cellular organisms;Bacteria;Firmicutes;Clostridia;Clostridiales
MH0014	Denmark	female	54	38.49	Y	N	GL0090744_MH0014_[Complete]_[mRNA]_locus=scaffold41358_1:842:1705:+	1.1.1.133	root;cellular organisms;Bacteria;Firmicutes;Clostridia;Clostridiales;Lachnospiraceae;Roseburia;Roseburia inulinivorans
MH0014	Denmark	female	54	38.49	Y	N	GL0093988_MH0014_[Complete]_[mRNA]_locus=scaffold60132_2:1045:1989:+	1.1.1.133	root;cellular organisms;Bacteria;Firmicutes;Clostridia;Clostridiales;Lachnospiraceae;Roseburia;Roseburia intestinalis
MH0014	Denmark	female	54	38.49	Y	N	GL0124606_MH0014_[Lack_3'-end]_[mRNA]_locus=scaffold56774_1:637:969:+	1.1.1.133	root;cellular organisms;Bacteria;Firmicutes;Clostridia;Clostridiales;Lachnospiraceae;Roseburia;Roseburia intestinalis
MH0014	Denmark	female	54	38.49	Y	N	GL0102221_MH0014_[Complete]_[mRNA]_locus=scaffold2808_2:7802:8773:+	1.1.1.133	root;cellular organisms;Bacteria;Proteobacteria;Alphaproteobacteria;Rhizobiales
MH0014	Denmark	female	54	38.49	Y	N	GL0151013_MH0014_[Lack_3'-end]_[mRNA]_locus=scaffold7033_2:1:741:-	1.1.1.133	root;cellular organisms;Bacteria;Proteobacteria;Gammaproteobacteria;Enterobacteriales;Enterobacteriaceae;Escherichia;Escherichia coli
MH0015	Denmark	male	59	25.47	N	N	GL0002327_MH0015_[Complete]_[mRNA]_locus=scaffold21380_5:665:1864:-	1.1.1.133	root;cellular organisms;Bacteria
MH0015	Denmark	male	59	25.47	N	N	GL0011471_MH0015_[Lack_both_end]_[mRNA]_locus=scaffold52222_7:1:729:-	1.1.1.133	root;cellular organisms;Bacteria;Bacteroidetes;Bacteroidia;Bacteroidales;Bacteroidaceae;Bacteroides;Bacteroides pectinophilus
MH0016	Denmark	female	49	30.5	Y	N	GL0058583_MH0016_[Complete]_[mRNA]_locus=scaffold5565_2:2523:3722:+	1.1.1.133	root;cellular organisms;Bacteria
MH0016	Denmark	female	49	30.5	Y	N	GL0120888_MH0016_[Complete]_[mRNA]_locus=scaffold56346_1:9175:10014:+	1.1.1.133	root;cellular organisms;Bacteria
MH0016	Denmark	female	49	30.5	Y	N	GL0040328_MH0016_[Complete]_[mRNA]_locus=scaffold194_10:17178:18047:-	1.1.1.133	root;cellular organisms;Bacteria;Bacteroidetes;Bacteroidia;Bacteroidales;Bacteroidaceae;Bacteroides
MH0016	Denmark	female	49	30.5	Y	N	GL0043270_MH0016_[Complete]_[mRNA]_locus=scaffold6381_1:3137:4093:+	1.1.1.133	root;cellular organisms;Bacteria;Bacteroidetes;Bacteroidia;Bacteroidales;Bacteroidaceae;Bacteroides
MH0016	Denmark	female	49	30.5	Y	N	GL0047097_MH0016_[Complete]_[mRNA]_locus=scaffold103_6:1993:3075:-	1.1.1.133	root;cellular organisms;Bacteria;Bacteroidetes;Bacteroidia;Bacteroidales;Bacteroidaceae;Bacteroides
MH0016	Denmark	female	49	30.5	Y	N	GL0065232_MH0016_[Complete]_[mRNA]_locus=scaffold66239_1:4066:5142:-	1.1.1.133	root;cellular organisms;Bacteria;Bacteroidetes;Bacteroidia;Bacteroidales;Bacteroidaceae;Bacteroides
MH0016	Denmark	female	49	30.5	Y	N	GL0071390_MH0016_[Complete]_[mRNA]_locus=scaffold10953_2:427:1503:-	1.1.1.133	root;cellular organisms;Bacteria;Bacteroidetes;Bacteroidia;Bacteroidales;Bacteroidaceae;Bacteroides
MH0016	Denmark	female	49	30.5	Y	N	GL0088066_MH0016_[Lack_3'-end]_[mRNA]_locus=scaffold46027_5:1:489:-	1.1.1.133	root;cellular organisms;Bacteria;Bacteroidetes;Bacteroidia;Bacteroidales;Bacteroidaceae;Bacteroides
MH0016	Denmark	female	49	30.5	Y	N	GL0010712_MH0016_[Complete]_[mRNA]_locus=scaffold7013_3:799:1647:-	1.1.1.133	root;cellular organisms;Bacteria;Bacteroidetes;Bacteroidia;Bacteroidales;Bacteroidaceae;Bacteroides;Bacteroides thetaiotaomicron
MH0016	Denmark	female	49	30.5	Y	N	GL0028407_MH0016_[Complete]_[mRNA]_locus=scaffold10923_2:4443:5534:-	1.1.1.133	root;cellular organisms;Bacteria;Bacteroidetes;Bacteroidia;Bacteroidales;Bacteroidaceae;Bacteroides;Bacteroides caccae
MH0016	Denmark	female	49	30.5	Y	N	GL0031829_MH0016_[Complete]_[mRNA]_locus=scaffold4496_4:1441:2298:+	1.1.1.133	root;cellular organisms;Bacteria;Bacteroidetes;Bacteroidia;Bacteroidales;Bacteroidaceae;Bacteroides;Bacteroides cellulosilyticus
MH0016	Denmark	female	49	30.5	Y	N	GL0051069_MH0016_[Complete]_[mRNA]_locus=scaffold4801_5:3003:3857:+	1.1.1.133	root;cellular organisms;Bacteria;Bacteroidetes;Bacteroidia;Bacteroidales;Bacteroidaceae;Bacteroides;Bacteroides fragilis
MH0016	Denmark	female	49	30.5	Y	N	GL0064469_MH0016_[Complete]_[mRNA]_locus=scaffold31822_8:684:1313:-	1.1.1.133	root;cellular organisms;Bacteria;Bacteroidetes;Bacteroidia;Bacteroidales;Bacteroidaceae;Bacteroides;Bacteroides plebeius
MH0016	Denmark	female	49	30.5	Y	N	GL0075994_MH0016_[Complete]_[mRNA]_locus=scaffold22745_2:8073:8972:+	1.1.1.133	root;cellular organisms;Bacteria;Bacteroidetes;Bacteroidia;Bacteroidales;Bacteroidaceae;Bacteroides;Bacteroides dorei
MH0016	Denmark	female	49	30.5	Y	N	GL0079780_MH0016_[Complete]_[mRNA]_locus=scaffold2263_1:524:1729:+	1.1.1.133	root;cellular organisms;Bacteria;Bacteroidetes;Bacteroidia;Bacteroidales;Bacteroidaceae;Bacteroides;Bacteroides thetaiotaomicron
MH0016	Denmark	female	49	30.5	Y	N	GL0080915_MH0016_[Complete]_[mRNA]_locus=scaffold32212_5:4847:5647:-	1.1.1.133	root;cellular organisms;Bacteria;Bacteroidetes;Bacteroidia;Bacteroidales;Bacteroidaceae;Bacteroides;Bacteroides ovatus
MH0016	Denmark	female	49	30.5	Y	N	GL0096877_MH0016_[Complete]_[mRNA]_locus=scaffold83286_2:3204:4031:-	1.1.1.133	root;cellular organisms;Bacteria;Bacteroidetes;Bacteroidia;Bacteroidales;Porphyromonadaceae;Parabacteroides
MH0016	Denmark	female	49	30.5	Y	N	GL0101295_MH0016_[Lack_3'-end]_[mRNA]_locus=scaffold43901_1:1816:2106:+	1.1.1.133	root;cellular organisms;Bacteria;Bacteroidetes;Bacteroidia;Bacteroidales;Rikenellaceae;Alistipes;Alistipes putredinis
MH0016	Denmark	female	49	30.5	Y	N	GL0048926_MH0016_[Lack_3'-end]_[mRNA]_locus=scaffold63068_1:3:326:-	1.1.1.133	root;cellular organisms;Bacteria;Firmicutes;Clostridia;Clostridiales;Clostridiaceae;Clostridium;Clostridium methylpentosum
MH0016	Denmark	female	49	30.5	Y	N	GL0020897_MH0016_[Complete]_[mRNA]_locus=scaffold1175_5:1703:2785:-	1.1.1.133	root;cellular organisms;Bacteria;Firmicutes;Clostridia;Clostridiales;Eubacteriaceae;Eubacterium;Eubacterium hallii
MH0016	Denmark	female	49	30.5	Y	N	GL0015477_MH0016_[Complete]_[mRNA]_locus=scaffold1707_2:429:1286:-	1.1.1.133	root;cellular organisms;Bacteria;Firmicutes;Clostridia;Clostridiales;Lachnospiraceae;Roseburia;Roseburia inulinivorans
MH0016	Denmark	female	49	30.5	Y	N	GL0018474_MH0016_[Complete]_[mRNA]_locus=scaffold23078_1:47184:48023:-	1.1.1.133	root;cellular organisms;Bacteria;Firmicutes;Erysipelotrichi;Erysipelotrichales;Erysipelotrichaceae
MH0016	Denmark	female	49	30.5	Y	N	GL0055263_MH0016_[Complete]_[mRNA]_locus=scaffold14018_2:5668:6543:+	1.1.1.133	root;cellular organisms;Bacteria;Proteobacteria;Gammaproteobacteria;Thiotrichales;Francisellaceae;Francisella
MH0016	Denmark	female	49	30.5	Y	N	GL0134161_MH0016_[Lack_3'-end]_[mRNA]_locus=scaffold77800_2:3920:4489:+	1.1.1.133	root;cellular organisms;Bacteria;Proteobacteria;Gammaproteobacteria;Vibrionales;Vibrionaceae;Vibrio;Vibrio parahaemolyticus
MH0017	Denmark	male	64	21.81	N	N	GL0014817_MH0017_[Complete]_[mRNA]_locus=scaffold16246_1:1878:2831:-	1.1.1.133	root;cellular organisms;Bacteria;Bacteroidetes;Bacteroidia;Bacteroidales;Bacteroidaceae;Bacteroides
MH0017	Denmark	male	64	21.81	N	N	GL0042410_MH0017_[Complete]_[mRNA]_locus=scaffold210_1:796:1638:-	1.1.1.133	root;cellular organisms;Bacteria;Firmicutes;Clostridia;Clostridiales;Ruminococcaceae;Faecalibacterium;Faecalibacterium prausnitzii
MH0018	Denmark	male	49	31.37	Y	N	GL0018230_MH0018_[Complete]_[mRNA]_locus=C1054878_1:5:859:+	1.1.1.133	root;cellular organisms;Bacteria;Bacteroidetes;Bacteroidia;Bacteroidales;Bacteroidaceae;Bacteroides;Bacteroides fragilis
MH0018	Denmark	male	49	31.37	Y	N	GL0018231_MH0018_[Complete]_[mRNA]_locus=C1054878_1:859:1755:+	1.1.1.133	root;cellular organisms;Bacteria;Bacteroidetes;Bacteroidia;Bacteroidales;Bacteroidaceae;Bacteroides;Bacteroides dorei
MH0018	Denmark	male	49	31.37	Y	N	GL0015848_MH0018_[Complete]_[mRNA]_locus=scaffold22043_1:5360:6448:+	1.1.1.133	root;cellular organisms;Bacteria;Bacteroidetes;Bacteroidia;Bacteroidales;Porphyromonadaceae;Parabacteroides;Parabacteroides distasonis
MH0018	Denmark	male	49	31.37	Y	N	GL0009225_MH0018_[Complete]_[mRNA]_locus=scaffold24950_1:1302:2318:-	1.1.1.133	root;cellular organisms;Bacteria;Firmicutes;Clostridia;Clostridiales
MH0019	Denmark	female	44	20.01	N	N	GL0018871_MH0019_[Complete]_[mRNA]_locus=C1466248_1:1964:3133:-	1.1.1.133	root;cellular organisms;Bacteria;Bacteroidetes;Bacteroidia;Bacteroidales;Bacteroidaceae;Bacteroides;Bacteroides uniformis
MH0019	Denmark	female	44	20.01	N	N	GL0007041_MH0019_[Lack_both_end]_[mRNA]_locus=scaffold19834_2:1:501:+	1.1.1.133	root;cellular organisms;Bacteria;Firmicutes;Clostridia;Clostridiales;Clostridiaceae;Clostridium;Clostridium difficile
MH0020	Denmark	female	63	33.23	Y	N	GL0013906_MH0020_[Lack_3'-end]_[mRNA]_locus=scaffold43524_2:647:2065:+	1.1.1.133	root;cellular organisms;Bacteria;Actinobacteria;Actinobacteria (class)
MH0020	Denmark	female	63	33.23	Y	N	GL0007902_MH0020_[Complete]_[mRNA]_locus=scaffold21545_2:933:2147:+	1.1.1.133	root;cellular organisms;Bacteria;Bacteroidetes;Bacteroidia;Bacteroidales
MH0020	Denmark	female	63	33.23	Y	N	GL0057796_MH0020_[Complete]_[mRNA]_locus=scaffold15323_2:7724:8938:-	1.1.1.133	root;cellular organisms;Bacteria;Bacteroidetes;Bacteroidia;Bacteroidales
MH0020	Denmark	female	63	33.23	Y	N	GL0032259_MH0020_[Complete]_[mRNA]_locus=scaffold1757_2:395:1480:-	1.1.1.133	root;cellular organisms;Bacteria;Bacteroidetes;Bacteroidia;Bacteroidales;Bacteroidaceae;Bacteroides
MH0020	Denmark	female	63	33.23	Y	N	GL0035648_MH0020_[Complete]_[mRNA]_locus=scaffold7914_2:289:1359:-	1.1.1.133	root;cellular organisms;Bacteria;Bacteroidetes;Bacteroidia;Bacteroidales;Bacteroidaceae;Bacteroides
MH0020	Denmark	female	63	33.23	Y	N	GL0052280_MH0020_[Complete]_[mRNA]_locus=scaffold2818_1:22786:23652:-	1.1.1.133	root;cellular organisms;Bacteria;Bacteroidetes;Bacteroidia;Bacteroidales;Bacteroidaceae;Bacteroides
MH0020	Denmark	female	63	33.23	Y	N	GL0056096_MH0020_[Complete]_[mRNA]_locus=scaffold3166_4:3887:4969:+	1.1.1.133	root;cellular organisms;Bacteria;Bacteroidetes;Bacteroidia;Bacteroidales;Bacteroidaceae;Bacteroides
MH0020	Denmark	female	63	33.23	Y	N	GL0082740_MH0020_[Complete]_[mRNA]_locus=scaffold4025_3:29:982:+	1.1.1.133	root;cellular organisms;Bacteria;Bacteroidetes;Bacteroidia;Bacteroidales;Bacteroidaceae;Bacteroides
MH0020	Denmark	female	63	33.23	Y	N	GL0104057_MH0020_[Complete]_[mRNA]_locus=scaffold1081_3:4073:4933:-	1.1.1.133	root;cellular organisms;Bacteria;Bacteroidetes;Bacteroidia;Bacteroidales;Bacteroidaceae;Bacteroides
MH0020	Denmark	female	63	33.23	Y	N	GL0106056_MH0020_[Complete]_[mRNA]_locus=scaffold1510_4:3505:4362:-	1.1.1.133	root;cellular organisms;Bacteria;Bacteroidetes;Bacteroidia;Bacteroidales;Bacteroidaceae;Bacteroides
MH0020	Denmark	female	63	33.23	Y	N	GL0112939_MH0020_[Complete]_[mRNA]_locus=scaffold44931_3:3848:4924:-	1.1.1.133	root;cellular organisms;Bacteria;Bacteroidetes;Bacteroidia;Bacteroidales;Bacteroidaceae;Bacteroides
MH0020	Denmark	female	63	33.23	Y	N	GL0045674_MH0020_[Complete]_[mRNA]_locus=scaffold6924_1:3813:4673:-	1.1.1.133	root;cellular organisms;Bacteria;Bacteroidetes;Bacteroidia;Bacteroidales;Bacteroidaceae;Bacteroides;Bacteroides dorei
MH0020	Denmark	female	63	33.23	Y	N	GL0051966_MH0020_[Complete]_[mRNA]_locus=scaffold3577_2:7346:8206:-	1.1.1.133	root;cellular organisms;Bacteria;Bacteroidetes;Bacteroidia;Bacteroidales;Bacteroidaceae;Bacteroides;Bacteroides plebeius
MH0020	Denmark	female	63	33.23	Y	N	GL0052474_MH0020_[Complete]_[mRNA]_locus=scaffold7233_3:20482:21690:+	1.1.1.133	root;cellular organisms;Bacteria;Bacteroidetes;Bacteroidia;Bacteroidales;Bacteroidaceae;Bacteroides;Bacteroides thetaiotaomicron
MH0020	Denmark	female	63	33.23	Y	N	GL0088656_MH0020_[Complete]_[mRNA]_locus=scaffold4488_4:3961:5022:-	1.1.1.133	root;cellular organisms;Bacteria;Bacteroidetes;Bacteroidia;Bacteroidales;Bacteroidaceae;Bacteroides;Bacteroides caccae
MH0020	Denmark	female	63	33.23	Y	N	GL0105664_MH0020_[Complete]_[mRNA]_locus=scaffold5575_12:2123:3130:+	1.1.1.133	root;cellular organisms;Bacteria;Bacteroidetes;Bacteroidia;Bacteroidales;Bacteroidaceae;Bacteroides;Bacteroides ovatus
MH0020	Denmark	female	63	33.23	Y	N	GL0110386_MH0020_[Complete]_[mRNA]_locus=scaffold1357_3:27574:28428:+	1.1.1.133	root;cellular organisms;Bacteria;Bacteroidetes;Bacteroidia;Bacteroidales;Bacteroidaceae;Bacteroides;Bacteroides uniformis
MH0020	Denmark	female	63	33.23	Y	N	GL0116862_MH0020_[Lack_3'-end]_[mRNA]_locus=scaffold4826_1:3:974:-	1.1.1.133	root;cellular organisms;Bacteria;Bacteroidetes;Bacteroidia;Bacteroidales;Bacteroidaceae;Bacteroides;Bacteroides caccae
MH0020	Denmark	female	63	33.23	Y	N	GL0117693_MH0020_[Complete]_[mRNA]_locus=scaffold17317_3:2495:3400:-	1.1.1.133	root;cellular organisms;Bacteria;Bacteroidetes;Bacteroidia;Bacteroidales;Bacteroidaceae;Bacteroides;Bacteroides plebeius
MH0020	Denmark	female	63	33.23	Y	N	GL0027459_MH0020_[Complete]_[mRNA]_locus=scaffold32350_2:9625:10578:-	1.1.1.133	root;cellular organisms;Bacteria;Bacteroidetes;Bacteroidia;Bacteroidales;Porphyromonadaceae;Parabacteroides
MH0020	Denmark	female	63	33.23	Y	N	GL0115562_MH0020_[Lack_3'-end]_[mRNA]_locus=scaffold7305_2:8156:9229:+	1.1.1.133	root;cellular organisms;Bacteria;Firmicutes
MH0020	Denmark	female	63	33.23	Y	N	GL0018959_MH0020_[Complete]_[mRNA]_locus=scaffold4403_2:3431:4486:-	1.1.1.133	root;cellular organisms;Bacteria;Firmicutes;Bacilli;Lactobacillales;Streptococcaceae;Streptococcus
MH0020	Denmark	female	63	33.23	Y	N	GL0012792_MH0020_[Complete]_[mRNA]_locus=scaffold69_11:575:1417:-	1.1.1.133	root;cellular organisms;Bacteria;Firmicutes;Clostridia;Clostridiales;Ruminococcaceae;Faecalibacterium;Faecalibacterium prausnitzii
MH0020	Denmark	female	63	33.23	Y	N	GL0069788_MH0020_[Lack_3'-end]_[mRNA]_locus=scaffold33420_3:1:1053:-	1.1.1.133	root;cellular organisms;Bacteria;Firmicutes;Clostridia;Clostridiales;Ruminococcaceae;Faecalibacterium;Faecalibacterium prausnitzii
MH0020	Denmark	female	63	33.23	Y	N	GL0078193_MH0020_[Complete]_[mRNA]_locus=scaffold14597_3:69820:71019:+	1.1.1.133	root;cellular organisms;Bacteria;Firmicutes;Erysipelotrichi;Erysipelotrichales;Erysipelotrichaceae
MH0020	Denmark	female	63	33.23	Y	N	GL0110554_MH0020_[Complete]_[mRNA]_locus=scaffold14490_1:8191:8868:+	1.1.1.133	root;cellular organisms;Bacteria;Lentisphaerae
MH0020	Denmark	female	63	33.23	Y	N	GL0020759_MH0020_[Complete]_[mRNA]_locus=scaffold1485_8:10516:11376:+	1.1.1.133	root;cellular organisms;Bacteria;Proteobacteria;Alphaproteobacteria;Rhizobiales;Brucellaceae;Brucella
MH0020	Denmark	female	63	33.23	Y	N	GL0075141_MH0020_[Lack_5'-end]_[mRNA]_locus=scaffold45573_1:3:692:+	1.1.1.133	root;cellular organisms;Bacteria;Proteobacteria;Deltaproteobacteria;Desulfovibrionales;Desulfovibrionaceae;Desulfovibrio;Desulfovibrio vulgaris
MH0020	Denmark	female	63	33.23	Y	N	GL0093000_MH0020_[Lack_5'-end]_[mRNA]_locus=scaffold14379_8:652:1515:-	1.1.1.133	root;cellular organisms;Bacteria;Proteobacteria;Deltaproteobacteria;Desulfovibrionales;Desulfovibrionaceae;Desulfovibrio;Desulfovibrio piger
MH0021	Denmark	female	49	25.42	N	N	GL0095985_MH0021_[Complete]_[mRNA]_locus=C2092927_1:2107:3195:+	1.1.1.133	root;cellular organisms;Bacteria;Aquificae;Aquificae (class);Aquificales;Hydrogenothermaceae;Persephonella;Persephonella marina
MH0021	Denmark	female	49	25.42	N	N	GL0097599_MH0021_[Complete]_[mRNA]_locus=C2079135_1:391:1593:-	1.1.1.133	root;cellular organisms;Bacteria;Bacteroidetes;Bacteroidia;Bacteroidales
MH0021	Denmark	female	49	25.42	N	N	GL0005596_MH0021_[Lack_5'-end]_[mRNA]_locus=scaffold68829_3:1:822:+	1.1.1.133	root;cellular organisms;Bacteria;Bacteroidetes;Bacteroidia;Bacteroidales;Bacteroidaceae;Bacteroides
MH0021	Denmark	female	49	25.42	N	N	GL0063730_MH0021_[Complete]_[mRNA]_locus=scaffold46321_1:476:1555:-	1.1.1.133	root;cellular organisms;Bacteria;Bacteroidetes;Bacteroidia;Bacteroidales;Bacteroidaceae;Bacteroides
MH0021	Denmark	female	49	25.42	N	N	GL0079647_MH0021_[Complete]_[mRNA]_locus=scaffold70605_1:1563:2645:+	1.1.1.133	root;cellular organisms;Bacteria;Bacteroidetes;Bacteroidia;Bacteroidales;Bacteroidaceae;Bacteroides
MH0021	Denmark	female	49	25.42	N	N	GL0008473_MH0021_[Complete]_[mRNA]_locus=scaffold69795_1:2058:2384:-	1.1.1.133	root;cellular organisms;Bacteria;Bacteroidetes;Bacteroidia;Bacteroidales;Bacteroidaceae;Bacteroides;Bacteroides ovatus
MH0021	Denmark	female	49	25.42	N	N	GL0047666_MH0021_[Complete]_[mRNA]_locus=scaffold7169_2:12797:13855:+	1.1.1.133	root;cellular organisms;Bacteria;Bacteroidetes;Bacteroidia;Bacteroidales;Bacteroidaceae;Bacteroides;Bacteroides vulgatus
MH0021	Denmark	female	49	25.42	N	N	GL0048779_MH0021_[Lack_5'-end]_[mRNA]_locus=scaffold6667_2:236:1255:-	1.1.1.133	root;cellular organisms;Bacteria;Bacteroidetes;Bacteroidia;Bacteroidales;Bacteroidaceae;Bacteroides;Bacteroides ovatus
MH0021	Denmark	female	49	25.42	N	N	GL0069081_MH0021_[Lack_3'-end]_[mRNA]_locus=scaffold45533_2:90:881:+	1.1.1.133	root;cellular organisms;Bacteria;Bacteroidetes;Bacteroidia;Bacteroidales;Bacteroidaceae;Bacteroides;Bacteroides fragilis
MH0021	Denmark	female	49	25.42	N	N	GL0070175_MH0021_[Complete]_[mRNA]_locus=scaffold65005_1:115:1047:+	1.1.1.133	root;cellular organisms;Bacteria;Bacteroidetes;Bacteroidia;Bacteroidales;Bacteroidaceae;Bacteroides;Bacteroides plebeius
MH0021	Denmark	female	49	25.42	N	N	GL0037058_MH0021_[Lack_3'-end]_[mRNA]_locus=C2059363_1:3:626:-	1.1.1.133	root;cellular organisms;Bacteria;Bacteroidetes;Bacteroidia;Bacteroidales;Prevotellaceae;Prevotella;Prevotella copri
MH0021	Denmark	female	49	25.42	N	N	GL0045526_MH0021_[Complete]_[mRNA]_locus=C2090849_1:535:1731:+	1.1.1.133	root;cellular organisms;Bacteria;Firmicutes
MH0021	Denmark	female	49	25.42	N	N	GL0055096_MH0021_[Complete]_[mRNA]_locus=scaffold71697_2:6622:7818:+	1.1.1.133	root;cellular organisms;Bacteria;Firmicutes
MH0021	Denmark	female	49	25.42	N	N	GL0058383_MH0021_[Lack_3'-end]_[mRNA]_locus=scaffold26725_1:970:1368:+	1.1.1.133	root;cellular organisms;Bacteria;Firmicutes;Bacilli;Lactobacillales
MH0021	Denmark	female	49	25.42	N	N	GL0072221_MH0021_[Complete]_[mRNA]_locus=scaffold71118_1:857:1702:-	1.1.1.133	root;cellular organisms;Bacteria;Firmicutes;Clostridia;Clostridiales
MH0021	Denmark	female	49	25.42	N	N	GL0059853_MH0021_[Lack_3'-end]_[mRNA]_locus=scaffold72737_1:3:413:-	1.1.1.133	root;cellular organisms;Bacteria;Firmicutes;Clostridia;Clostridiales;Clostridiaceae;Clostridium
MH0021	Denmark	female	49	25.42	N	N	GL0085367_MH0021_[Complete]_[mRNA]_locus=scaffold31839_1:391:1314:-	1.1.1.133	root;cellular organisms;Bacteria;Firmicutes;Clostridia;Clostridiales;Clostridiaceae;Clostridium;Clostridium leptum
MH0022	Denmark	male	64	24.42	N	N	GL0030959_MH0022_[Complete]_[mRNA]_locus=scaffold12207_10:719:1672:-	1.1.1.133	root;cellular organisms;Bacteria;Bacteroidetes;Bacteroidia;Bacteroidales;Bacteroidaceae;Bacteroides
MH0022	Denmark	male	64	24.42	N	N	GL0031540_MH0022_[Complete]_[mRNA]_locus=scaffold29216_7:1840:2763:-	1.1.1.133	root;cellular organisms;Bacteria;Bacteroidetes;Bacteroidia;Bacteroidales;Bacteroidaceae;Bacteroides
MH0022	Denmark	male	64	24.42	N	N	GL0007958_MH0022_[Complete]_[mRNA]_locus=C1730114_1:34:948:+	1.1.1.133	root;cellular organisms;Bacteria;Bacteroidetes;Bacteroidia;Bacteroidales;Bacteroidaceae;Bacteroides;Bacteroides plebeius
MH0022	Denmark	male	64	24.42	N	N	GL0032714_MH0022_[Complete]_[mRNA]_locus=scaffold33944_2:1232:2425:+	1.1.1.133	root;cellular organisms;Bacteria;Bacteroidetes;Bacteroidia;Bacteroidales;Porphyromonadaceae;Parabacteroides;Parabacteroides johnsonii
MH0022	Denmark	male	64	24.42	N	N	GL0013912_MH0022_[Complete]_[mRNA]_locus=C1741916_1:1451:2407:-	1.1.1.133	root;cellular organisms;Bacteria;Bacteroidetes;Bacteroidia;Bacteroidales;Rikenellaceae;Alistipes;Alistipes putredinis
MH0023	Denmark	male	69	31.74	Y	N	GL0032723_MH0023_[Complete]_[mRNA]_locus=scaffold27341_2:536:1489:-	1.1.1.133	root;cellular organisms;Bacteria;Bacteroidetes;Bacteroidia;Bacteroidales;Bacteroidaceae;Bacteroides
MH0023	Denmark	male	69	31.74	Y	N	GL0017874_MH0023_[Complete]_[mRNA]_locus=scaffold19086_4:463:1743:-	1.1.1.133	root;cellular organisms;Bacteria;Bacteroidetes;Bacteroidia;Bacteroidales;Bacteroidaceae;Bacteroides;Bacteroides thetaiotaomicron
MH0024	Denmark	female	59	22.72	N	N	GL0000509_MH0024_[Lack_3'-end]_[mRNA]_locus=scaffold36218_1:3:425:-	1.1.1.133	root;cellular organisms;Bacteria;Bacteroidetes;Bacteroidia;Bacteroidales;Bacteroidaceae;Bacteroides;Bacteroides cellulosilyticus
MH0024	Denmark	female	59	22.72	N	N	GL0047215_MH0024_[Complete]_[mRNA]_locus=scaffold1865_3:1704:2660:+	1.1.1.133	root;cellular organisms;Bacteria;Bacteroidetes;Bacteroidia;Bacteroidales;Bacteroidaceae;Bacteroides;Bacteroides stercoris
MH0024	Denmark	female	59	22.72	N	N	GL0071116_MH0024_[Complete]_[mRNA]_locus=scaffold35725_3:425:1570:+	1.1.1.133	root;cellular organisms;Bacteria;Bacteroidetes;Bacteroidia;Bacteroidales;Bacteroidaceae;Bacteroides;Bacteroides uniformis
MH0024	Denmark	female	59	22.72	N	N	GL0081226_MH0024_[Complete]_[mRNA]_locus=scaffold24944_1:303:1394:-	1.1.1.133	root;cellular organisms;Bacteria;Bacteroidetes;Bacteroidia;Bacteroidales;Porphyromonadaceae;Parabacteroides;Parabacteroides distasonis
MH0024	Denmark	female	59	22.72	N	N	GL0010496_MH0024_[Complete]_[mRNA]_locus=scaffold9603_3:1193:2056:+	1.1.1.133	root;cellular organisms;Bacteria;Bacteroidetes;Bacteroidia;Bacteroidales;Rikenellaceae;Alistipes;Alistipes putredinis
MH0024	Denmark	female	59	22.72	N	N	GL0073338_MH0024_[Complete]_[mRNA]_locus=scaffold58799_1:428:1267:+	1.1.1.133	root;cellular organisms;Bacteria;Bacteroidetes;Bacteroidia;Bacteroidales;Rikenellaceae;Alistipes;Alistipes putredinis
MH0024	Denmark	female	59	22.72	N	N	GL0039977_MH0024_[Lack_3'-end]_[mRNA]_locus=scaffold34797_19:2:577:-	1.1.1.133	root;cellular organisms;Bacteria;Firmicutes;Bacilli;Lactobacillales;Streptococcaceae;Streptococcus;Streptococcus sanguinis
MH0024	Denmark	female	59	22.72	N	N	GL0078617_MH0024_[Complete]_[mRNA]_locus=scaffold5291_3:1344:2351:+	1.1.1.133	root;cellular organisms;Bacteria;Proteobacteria;Gammaproteobacteria;Vibrionales;Vibrionaceae;Vibrio
MH0025	Denmark	female	49	34.2	Y	N	GL0082502_MH0025_[Complete]_[mRNA]_locus=scaffold6500_3:2159:2995:-	1.1.1.133	root;cellular organisms;Bacteria;Bacteroidetes;Bacteroidia;Bacteroidales
MH0025	Denmark	female	49	34.2	Y	N	GL0137713_MH0025_[Complete]_[mRNA]_locus=scaffold82390_1:1479:2360:-	1.1.1.133	root;cellular organisms;Bacteria;Bacteroidetes;Bacteroidia;Bacteroidales
MH0025	Denmark	female	49	34.2	Y	N	GL0037638_MH0025_[Complete]_[mRNA]_locus=scaffold36272_1:1205:2107:+	1.1.1.133	root;cellular organisms;Bacteria;Bacteroidetes;Bacteroidia;Bacteroidales;Bacteroidaceae;Bacteroides
MH0025	Denmark	female	49	34.2	Y	N	GL0081964_MH0025_[Complete]_[mRNA]_locus=scaffold59980_1:3011:4084:+	1.1.1.133	root;cellular organisms;Bacteria;Bacteroidetes;Bacteroidia;Bacteroidales;Bacteroidaceae;Bacteroides
MH0025	Denmark	female	49	34.2	Y	N	GL0123344_MH0025_[Complete]_[mRNA]_locus=scaffold19711_2:4284:5360:+	1.1.1.133	root;cellular organisms;Bacteria;Bacteroidetes;Bacteroidia;Bacteroidales;Bacteroidaceae;Bacteroides
MH0025	Denmark	female	49	34.2	Y	N	GL0128676_MH0025_[Lack_5'-end]_[mRNA]_locus=scaffold1643_2:1395:2348:-	1.1.1.133	root;cellular organisms;Bacteria;Bacteroidetes;Bacteroidia;Bacteroidales;Bacteroidaceae;Bacteroides
MH0025	Denmark	female	49	34.2	Y	N	GL0065343_MH0025_[Complete]_[mRNA]_locus=scaffold9411_1:346:1299:+	1.1.1.133	root;cellular organisms;Bacteria;Bacteroidetes;Bacteroidia;Bacteroidales;Bacteroidaceae;Bacteroides;Bacteroides fragilis
MH0025	Denmark	female	49	34.2	Y	N	GL0084574_MH0025_[Lack_3'-end]_[mRNA]_locus=scaffold34804_5:626:1186:+	1.1.1.133	root;cellular organisms;Bacteria;Bacteroidetes;Bacteroidia;Bacteroidales;Bacteroidaceae;Bacteroides;Bacteroides coprophilus
MH0025	Denmark	female	49	34.2	Y	N	GL0093083_MH0025_[Lack_3'-end]_[mRNA]_locus=scaffold3199_4:2:850:-	1.1.1.133	root;cellular organisms;Bacteria;Bacteroidetes;Bacteroidia;Bacteroidales;Bacteroidaceae;Bacteroides;Bacteroides uniformis
MH0025	Denmark	female	49	34.2	Y	N	GL0009073_MH0025_[Lack_3'-end]_[mRNA]_locus=scaffold28996_3:3:518:-	1.1.1.133	root;cellular organisms;Bacteria;Bacteroidetes;Bacteroidia;Bacteroidales;Porphyromonadaceae;Parabacteroides
MH0025	Denmark	female	49	34.2	Y	N	GL0120574_MH0025_[Complete]_[mRNA]_locus=scaffold50496_1:3139:4671:-	1.1.1.133	root;cellular organisms;Bacteria;Bacteroidetes;Bacteroidia;Bacteroidales;Porphyromonadaceae;Parabacteroides;Parabacteroides distasonis
MH0025	Denmark	female	49	34.2	Y	N	GL0122481_MH0025_[Lack_3'-end]_[mRNA]_locus=scaffold5321_1:367:1005:+	1.1.1.133	root;cellular organisms;Bacteria;Bacteroidetes;Bacteroidia;Bacteroidales;Prevotellaceae;Prevotella;Prevotella copri
MH0025	Denmark	female	49	34.2	Y	N	GL0135991_MH0025_[Lack_3'-end]_[mRNA]_locus=scaffold75578_2:2:241:-	1.1.1.133	root;cellular organisms;Bacteria;Firmicutes
MH0025	Denmark	female	49	34.2	Y	N	GL0108112_MH0025_[Lack_3'-end]_[mRNA]_locus=scaffold94936_2:35:658:+	1.1.1.133	root;cellular organisms;Bacteria;Firmicutes;Clostridia;Clostridiales;Clostridiaceae;Clostridium;Clostridium asparagiforme
MH0025	Denmark	female	49	34.2	Y	N	GL0064887_MH0025_[Complete]_[mRNA]_locus=scaffold7563_7:791:1666:+	1.1.1.133	root;cellular organisms;Bacteria;Firmicutes;Clostridia;Clostridiales;Lachnospiraceae;Roseburia;Roseburia intestinalis
MH0025	Denmark	female	49	34.2	Y	N	GL0077706_MH0025_[Complete]_[mRNA]_locus=scaffold62059_1:3710:4546:+	1.1.1.133	root;cellular organisms;Bacteria;Firmicutes;Erysipelotrichi;Erysipelotrichales;Erysipelotrichaceae;Holdemania;Holdemania filiformis
MH0025	Denmark	female	49	34.2	Y	N	GL0007933_MH0025_[Complete]_[mRNA]_locus=scaffold7563_13:2582:3619:+	1.1.1.133	root;cellular organisms;Bacteria;Proteobacteria;Betaproteobacteria;Burkholderiales;Burkholderiaceae;Burkholderia
MH0025	Denmark	female	49	34.2	Y	N	GL0039784_MH0025_[Lack_3'-end]_[mRNA]_locus=scaffold62928_1:2002:2655:+	1.1.1.133	root;cellular organisms;Bacteria;Proteobacteria;Deltaproteobacteria;Desulfovibrionales;Desulfovibrionaceae;Desulfovibrio;Desulfovibrio desulfuricans
MH0025	Denmark	female	49	34.2	Y	N	GL0142650_MH0025_[Complete]_[mRNA]_locus=scaffold31513_6:4147:5046:+	1.1.1.133	root;cellular organisms;Bacteria;Proteobacteria;Gammaproteobacteria;Enterobacteriales;Enterobacteriaceae;Escherichia;Escherichia coli
MH0025	Denmark	female	49	34.2	Y	N	GL0088527_MH0025_[Complete]_[mRNA]_locus=scaffold7068_3:1453:2307:-	1.1.1.133	root;cellular organisms;Bacteria;Proteobacteria;Gammaproteobacteria;Vibrionales;Vibrionaceae;Vibrio
MH0026	Denmark	female	49	37.32	Y	N	GL0051178_MH0026_[Complete]_[mRNA]_locus=scaffold10888_2:4830:6047:-	1.1.1.133	root;cellular organisms;Bacteria;Bacteroidetes;Bacteroidia;Bacteroidales
MH0026	Denmark	female	49	37.32	Y	N	GL0002260_MH0026_[Complete]_[mRNA]_locus=scaffold4084_3:8673:9743:-	1.1.1.133	root;cellular organisms;Bacteria;Bacteroidetes;Bacteroidia;Bacteroidales;Bacteroidaceae;Bacteroides
MH0026	Denmark	female	49	37.32	Y	N	GL0005964_MH0026_[Complete]_[mRNA]_locus=scaffold8174_2:11640:12818:-	1.1.1.133	root;cellular organisms;Bacteria;Bacteroidetes;Bacteroidia;Bacteroidales;Bacteroidaceae;Bacteroides
MH0026	Denmark	female	49	37.32	Y	N	GL0013098_MH0026_[Complete]_[mRNA]_locus=scaffold35021_1:929:1792:-	1.1.1.133	root;cellular organisms;Bacteria;Bacteroidetes;Bacteroidia;Bacteroidales;Bacteroidaceae;Bacteroides
MH0026	Denmark	female	49	37.32	Y	N	GL0044639_MH0026_[Complete]_[mRNA]_locus=scaffold272_19:4325:5281:+	1.1.1.133	root;cellular organisms;Bacteria;Bacteroidetes;Bacteroidia;Bacteroidales;Bacteroidaceae;Bacteroides
MH0026	Denmark	female	49	37.32	Y	N	GL0044857_MH0026_[Complete]_[mRNA]_locus=scaffold4118_2:9054:10124:-	1.1.1.133	root;cellular organisms;Bacteria;Bacteroidetes;Bacteroidia;Bacteroidales;Bacteroidaceae;Bacteroides
MH0026	Denmark	female	49	37.32	Y	N	GL0066904_MH0026_[Complete]_[mRNA]_locus=scaffold1870_11:10:1080:-	1.1.1.133	root;cellular organisms;Bacteria;Bacteroidetes;Bacteroidia;Bacteroidales;Bacteroidaceae;Bacteroides
MH0026	Denmark	female	49	37.32	Y	N	GL0069577_MH0026_[Complete]_[mRNA]_locus=scaffold30447_2:6979:8055:+	1.1.1.133	root;cellular organisms;Bacteria;Bacteroidetes;Bacteroidia;Bacteroidales;Bacteroidaceae;Bacteroides
MH0026	Denmark	female	49	37.32	Y	N	GL0026752_MH0026_[Complete]_[mRNA]_locus=scaffold5374_1:4:870:-	1.1.1.133	root;cellular organisms;Bacteria;Bacteroidetes;Bacteroidia;Bacteroidales;Bacteroidaceae;Bacteroides;Bacteroides ovatus
MH0026	Denmark	female	49	37.32	Y	N	GL0031310_MH0026_[Complete]_[mRNA]_locus=scaffold11744_8:9430:10314:+	1.1.1.133	root;cellular organisms;Bacteria;Bacteroidetes;Bacteroidia;Bacteroidales;Bacteroidaceae;Bacteroides;Bacteroides plebeius
MH0026	Denmark	female	49	37.32	Y	N	GL0039410_MH0026_[Complete]_[mRNA]_locus=scaffold713_2:7864:8721:-	1.1.1.133	root;cellular organisms;Bacteria;Bacteroidetes;Bacteroidia;Bacteroidales;Bacteroidaceae;Bacteroides;Bacteroides vulgatus
MH0026	Denmark	female	49	37.32	Y	N	GL0043159_MH0026_[Complete]_[mRNA]_locus=scaffold14091_4:16614:17819:-	1.1.1.133	root;cellular organisms;Bacteria;Bacteroidetes;Bacteroidia;Bacteroidales;Bacteroidaceae;Bacteroides;Bacteroides thetaiotaomicron
MH0026	Denmark	female	49	37.32	Y	N	GL0055287_MH0026_[Complete]_[mRNA]_locus=scaffold5063_1:1415:2263:+	1.1.1.133	root;cellular organisms;Bacteria;Bacteroidetes;Bacteroidia;Bacteroidales;Bacteroidaceae;Bacteroides;Bacteroides caccae
MH0026	Denmark	female	49	37.32	Y	N	GL0072621_MH0026_[Complete]_[mRNA]_locus=scaffold1781_3:6838:7857:-	1.1.1.133	root;cellular organisms;Bacteria;Bacteroidetes;Bacteroidia;Bacteroidales;Bacteroidaceae;Bacteroides;Bacteroides caccae
MH0026	Denmark	female	49	37.32	Y	N	GL0076012_MH0026_[Complete]_[mRNA]_locus=scaffold3466_20:875:2071:+	1.1.1.133	root;cellular organisms;Bacteria;Firmicutes
MH0028	Denmark	female	44	22.7	N	N	GL0104088_MH0028_[Complete]_[mRNA]_locus=scaffold33671_2:17414:18241:-	1.1.1.133	root;cellular organisms;Bacteria
MH0028	Denmark	female	44	22.7	N	N	GL0048176_MH0028_[Lack_5'-end]_[mRNA]_locus=scaffold2336_16:1:1179:+	1.1.1.133	root;cellular organisms;Bacteria;Firmicutes;Clostridia;Clostridiales;Clostridiaceae;Clostridium
MH0028	Denmark	female	44	22.7	N	N	GL0133052_MH0028_[Complete]_[mRNA]_locus=scaffold70633_1:188:1033:-	1.1.1.133	root;cellular organisms;Bacteria;Firmicutes;Clostridia;Clostridiales;Clostridiaceae;Clostridium;Clostridium acetobutylicum
MH0028	Denmark	female	44	22.7	N	N	GL0005689_MH0028_[Complete]_[mRNA]_locus=scaffold635_1:4840:6252:+	1.1.1.133	root;cellular organisms;Bacteria;Firmicutes;Clostridia;Clostridiales;Ruminococcaceae;Ruminococcus;Ruminococcus gnavus
MH0028	Denmark	female	44	22.7	N	N	GL0076958_MH0028_[Lack_both_end]_[mRNA]_locus=scaffold34540_8:3:533:-	1.1.1.133	root;cellular organisms;Bacteria;Planctomycetes;Planctomycetacia;Planctomycetales
MH0030	Denmark	male	59	35.21	Y	N	GL0042186_MH0030_[Lack_3'-end]_[mRNA]_locus=scaffold71037_1:3:743:-	1.1.1.133	root;cellular organisms;Bacteria;Aquificae;Aquificae (class);Aquificales;Hydrogenothermaceae;Sulfurihydrogenibium
MH0030	Denmark	male	59	35.21	Y	N	GL0003231_MH0030_[Lack_3'-end]_[mRNA]_locus=scaffold2339_12:2274:2606:+	1.1.1.133	root;cellular organisms;Bacteria;Bacteroidetes;Bacteroidia;Bacteroidales;Bacteroidaceae;Bacteroides
MH0030	Denmark	male	59	35.21	Y	N	GL0055585_MH0030_[Complete]_[mRNA]_locus=scaffold9332_6:1263:2345:+	1.1.1.133	root;cellular organisms;Bacteria;Bacteroidetes;Bacteroidia;Bacteroidales;Bacteroidaceae;Bacteroides;Bacteroides caccae
MH0030	Denmark	male	59	35.21	Y	N	GL0055825_MH0030_[Complete]_[mRNA]_locus=scaffold3852_1:627:1595:-	1.1.1.133	root;cellular organisms;Bacteria;Bacteroidetes;Bacteroidia;Bacteroidales;Bacteroidaceae;Bacteroides;Bacteroides plebeius
MH0030	Denmark	male	59	35.21	Y	N	GL0067043_MH0030_[Complete]_[mRNA]_locus=scaffold4411_4:1935:2819:-	1.1.1.133	root;cellular organisms;Bacteria;Bacteroidetes;Bacteroidia;Bacteroidales;Bacteroidaceae;Bacteroides;Bacteroides plebeius
MH0030	Denmark	male	59	35.21	Y	N	GL0068145_MH0030_[Complete]_[mRNA]_locus=scaffold293_1:629:1912:-	1.1.1.133	root;cellular organisms;Bacteria;Bacteroidetes;Bacteroidia;Bacteroidales;Bacteroidaceae;Bacteroides;Bacteroides thetaiotaomicron
MH0030	Denmark	male	59	35.21	Y	N	GL0085098_MH0030_[Lack_3'-end]_[mRNA]_locus=scaffold28492_2:1:606:-	1.1.1.133	root;cellular organisms;Bacteria;Bacteroidetes;Bacteroidia;Bacteroidales;Porphyromonadaceae;Parabacteroides;Parabacteroides distasonis
MH0030	Denmark	male	59	35.21	Y	N	GL0013744_MH0030_[Lack_3'-end]_[mRNA]_locus=scaffold6601_2:1:423:-	1.1.1.133	root;cellular organisms;Bacteria;Firmicutes;Bacilli;Lactobacillales;Lactobacillaceae;Lactobacillus
MH0030	Denmark	male	59	35.21	Y	N	GL0011476_MH0030_[Lack_3'-end]_[mRNA]_locus=scaffold52755_2:157:546:+	1.1.1.133	root;cellular organisms;Bacteria;Firmicutes;Clostridia;Clostridiales;Clostridiaceae;Clostridium
MH0031	Denmark	male	69	22.34	N	N	GL0012031_MH0031_[Lack_3'-end]_[mRNA]_locus=C4175958_1:3:599:-	1.1.1.133	root;cellular organisms;Bacteria;Bacteroidetes;Bacteroidia;Bacteroidales;Bacteroidaceae;Bacteroides
MH0031	Denmark	male	69	22.34	N	N	GL0074954_MH0031_[Complete]_[mRNA]_locus=scaffold10540_4:2295:3251:+	1.1.1.133	root;cellular organisms;Bacteria;Bacteroidetes;Bacteroidia;Bacteroidales;Bacteroidaceae;Bacteroides
MH0031	Denmark	male	69	22.34	N	N	GL0083086_MH0031_[Complete]_[mRNA]_locus=scaffold26421_1:36:950:-	1.1.1.133	root;cellular organisms;Bacteria;Bacteroidetes;Bacteroidia;Bacteroidales;Bacteroidaceae;Bacteroides;Bacteroides plebeius
MH0031	Denmark	male	69	22.34	N	N	GL0098463_MH0031_[Complete]_[mRNA]_locus=scaffold26638_2:266:1279:+	1.1.1.133	root;cellular organisms;Bacteria;Bacteroidetes;Bacteroidia;Bacteroidales;Bacteroidaceae;Bacteroides;Bacteroides thetaiotaomicron
MH0031	Denmark	male	69	22.34	N	N	GL0100089_MH0031_[Complete]_[mRNA]_locus=scaffold15810_1:172:1098:+	1.1.1.133	root;cellular organisms;Bacteria;Bacteroidetes;Bacteroidia;Bacteroidales;Bacteroidaceae;Bacteroides;Bacteroides plebeius
MH0031	Denmark	male	69	22.34	N	N	GL0038741_MH0031_[Complete]_[mRNA]_locus=scaffold14327_1:4252:5130:+	1.1.1.133	root;cellular organisms;Bacteria;Bacteroidetes;Bacteroidia;Bacteroidales;Prevotellaceae;Prevotella;Prevotella copri
MH0031	Denmark	male	69	22.34	N	N	GL0083783_MH0031_[Complete]_[mRNA]_locus=scaffold73960_1:73:570:+	1.1.1.133	root;cellular organisms;Bacteria;Firmicutes;Bacilli;Lactobacillales;Enterococcaceae;Enterococcus;Enterococcus faecium
MH0031	Denmark	male	69	22.34	N	N	GL0062277_MH0031_[Lack_3'-end]_[mRNA]_locus=scaffold67272_1:1111:1329:+	1.1.1.133	root;cellular organisms;Bacteria;Firmicutes;Clostridia;Clostridiales;Ruminococcaceae;Anaerotruncus;Anaerotruncus colihominis
MH0032	Denmark	male	69	35.28	Y	N	GL0075808_MH0032_[Lack_3'-end]_[mRNA]_locus=scaffold15743_1:399:1100:+	1.1.1.133	root;cellular organisms;Bacteria;Bacteroidetes;Bacteroidia;Bacteroidales;Bacteroidaceae;Bacteroides;Bacteroides stercoris
MH0032	Denmark	male	69	35.28	Y	N	GL0032474_MH0032_[Lack_3'-end]_[mRNA]_locus=scaffold39205_2:2:154:-	1.1.1.133	root;cellular organisms;Bacteria;Bacteroidetes;Bacteroidia;Bacteroidales;Porphyromonadaceae;Parabacteroides;Parabacteroides johnsonii
MH0032	Denmark	male	69	35.28	Y	N	GL0032979_MH0032_[Complete]_[mRNA]_locus=scaffold2220_3:288:1343:-	1.1.1.133	root;cellular organisms;Bacteria;Firmicutes;Bacilli;Lactobacillales;Streptococcaceae;Streptococcus
MH0032	Denmark	male	69	35.28	Y	N	GL0073424_MH0032_[Complete]_[mRNA]_locus=scaffold39509_2:10240:11280:-	1.1.1.133	root;cellular organisms;Bacteria;Firmicutes;Clostridia;Clostridiales;Eubacteriaceae;Eubacterium;Eubacterium hallii
MH0033	Denmark	female	59	31.95	Y	N	GL0095741_MH0033_[Lack_both_end]_[mRNA]_locus=scaffold26319_7:1:612:+	1.1.1.133	root;cellular organisms;Bacteria;Bacteroidetes;Bacteroidia;Bacteroidales
MH0033	Denmark	female	59	31.95	Y	N	GL0007409_MH0033_[Lack_3'-end]_[mRNA]_locus=scaffold24414_5:1:588:-	1.1.1.133	root;cellular organisms;Bacteria;Bacteroidetes;Bacteroidia;Bacteroidales;Bacteroidaceae;Bacteroides;Bacteroides intestinalis
MH0033	Denmark	female	59	31.95	Y	N	GL0029008_MH0033_[Lack_both_end]_[mRNA]_locus=scaffold86935_2:2:505:+	1.1.1.133	root;cellular organisms;Bacteria;Bacteroidetes;Bacteroidia;Bacteroidales;Bacteroidaceae;Bacteroides;Bacteroides pectinophilus
MH0033	Denmark	female	59	31.95	Y	N	GL0127196_MH0033_[Complete]_[mRNA]_locus=scaffold70445_1:5691:6791:+	1.1.1.133	root;cellular organisms;Bacteria;Bacteroidetes;Bacteroidia;Bacteroidales;Bacteroidaceae;Bacteroides;Bacteroides caccae
MH0034	Denmark	male	54	39.97	Y	N	GL0030296_MH0034_[Complete]_[mRNA]_locus=scaffold1482_12:3112:4161:-	1.1.1.133	root;cellular organisms;Bacteria
MH0034	Denmark	male	54	39.97	Y	N	GL0047239_MH0034_[Complete]_[mRNA]_locus=scaffold20054_2:2300:3508:+	1.1.1.133	root;cellular organisms;Bacteria;Bacteroidetes;Bacteroidia;Bacteroidales
MH0034	Denmark	male	54	39.97	Y	N	GL0032418_MH0034_[Lack_both_end]_[mRNA]_locus=scaffold7653_10:2:565:+	1.1.1.133	root;cellular organisms;Bacteria;Bacteroidetes;Bacteroidia;Bacteroidales;Bacteroidaceae;Bacteroides;Bacteroides plebeius
MH0034	Denmark	male	54	39.97	Y	N	GL0043696_MH0034_[Complete]_[mRNA]_locus=scaffold7653_9:820:1731:+	1.1.1.133	root;cellular organisms;Bacteria;Bacteroidetes;Bacteroidia;Bacteroidales;Bacteroidaceae;Bacteroides;Bacteroides plebeius
MH0034	Denmark	male	54	39.97	Y	N	GL0052385_MH0034_[Complete]_[mRNA]_locus=scaffold32660_3:487:1563:-	1.1.1.133	root;cellular organisms;Bacteria;Bacteroidetes;Bacteroidia;Bacteroidales;Bacteroidaceae;Bacteroides;Bacteroides fragilis
MH0034	Denmark	male	54	39.97	Y	N	GL0012915_MH0034_[Lack_3'-end]_[mRNA]_locus=scaffold26288_6:3:395:-	1.1.1.133	root;cellular organisms;Bacteria;Bacteroidetes;Bacteroidia;Bacteroidales;Prevotellaceae;Prevotella;Prevotella copri
MH0035	Denmark	male	49	22.66	N	N	GL0020149_MH0035_[Lack_5'-end]_[mRNA]_locus=C4125851_1:496:1431:-	1.1.1.133	root;cellular organisms;Bacteria;Bacteroidetes;Bacteroidia;Bacteroidales;Bacteroidaceae;Bacteroides;Bacteroides pectinophilus
MH0035	Denmark	male	49	22.66	N	N	GL0026337_MH0035_[Lack_both_end]_[mRNA]_locus=scaffold98794_1:3:767:-	1.1.1.133	root;cellular organisms;Bacteria;Bacteroidetes;Bacteroidia;Bacteroidales;Bacteroidaceae;Bacteroides;Bacteroides vulgatus
MH0035	Denmark	male	49	22.66	N	N	GL0064155_MH0035_[Complete]_[mRNA]_locus=scaffold6520_6:5:1201:-	1.1.1.133	root;cellular organisms;Bacteria;Bacteroidetes;Bacteroidia;Bacteroidales;Porphyromonadaceae;Parabacteroides;Parabacteroides johnsonii
MH0035	Denmark	male	49	22.66	N	N	GL0135851_MH0035_[Complete]_[mRNA]_locus=scaffold95828_1:2475:3497:-	1.1.1.133	root;cellular organisms;Bacteria;Firmicutes;Bacilli;Lactobacillales;Streptococcaceae;Streptococcus;Streptococcus gordonii
MH0035	Denmark	male	49	22.66	N	N	GL0104196_MH0035_[Complete]_[mRNA]_locus=scaffold80800_4:78:938:+	1.1.1.133	root;cellular organisms;Bacteria;Firmicutes;Clostridia;Clostridiales;Lachnospiraceae;Roseburia;Roseburia intestinalis
MH0035	Denmark	male	49	22.66	N	N	GL0120287_MH0035_[Lack_3'-end]_[mRNA]_locus=scaffold87677_3:140:511:+	1.1.1.133	root;cellular organisms;Bacteria;Firmicutes;Clostridia;Clostridiales;Lachnospiraceae;Roseburia;Roseburia inulinivorans
MH0036	Denmark	male	64	30.74	Y	N	GL0115039_MH0036_[Complete]_[mRNA]_locus=scaffold54591_1:5358:6581:-	1.1.1.133	root;cellular organisms;Bacteria;Bacteroidetes;Bacteroidia;Bacteroidales
MH0036	Denmark	male	64	30.74	Y	N	GL0087805_MH0036_[Complete]_[mRNA]_locus=scaffold11680_9:449:1534:-	1.1.1.133	root;cellular organisms;Bacteria;Bacteroidetes;Bacteroidia;Bacteroidales;Bacteroidaceae;Bacteroides
MH0036	Denmark	male	64	30.74	Y	N	GL0016512_MH0036_[Lack_3'-end]_[mRNA]_locus=scaffold34788_1:1031:1939:+	1.1.1.133	root;cellular organisms;Bacteria;Bacteroidetes;Bacteroidia;Bacteroidales;Bacteroidaceae;Bacteroides;Bacteroides thetaiotaomicron
MH0036	Denmark	male	64	30.74	Y	N	GL0107390_MH0036_[Lack_5'-end]_[mRNA]_locus=scaffold34687_1:3521:4486:-	1.1.1.133	root;cellular organisms;Bacteria;Bacteroidetes;Bacteroidia;Bacteroidales;Bacteroidaceae;Bacteroides;Bacteroides thetaiotaomicron
MH0036	Denmark	male	64	30.74	Y	N	GL0064579_MH0036_[Complete]_[mRNA]_locus=scaffold28141_1:3741:4970:+	1.1.1.133	root;cellular organisms;Bacteria;Bacteroidetes;Bacteroidia;Bacteroidales;Prevotellaceae;Prevotella;Prevotella copri
MH0036	Denmark	male	64	30.74	Y	N	GL0070066_MH0036_[Complete]_[mRNA]_locus=scaffold78525_2:1484:2515:-	1.1.1.133	root;cellular organisms;Bacteria;Firmicutes;Clostridia;Clostridiales;Clostridiaceae;Clostridium;Clostridium methylpentosum
MH0037	Denmark	male	44	24.02	N	N	GL0002286_MH0037_[Lack_3'-end]_[mRNA]_locus=scaffold24856_1:2215:3291:+	1.1.1.133	root;cellular organisms;Bacteria;Bacteroidetes;Bacteroidia;Bacteroidales;Bacteroidaceae;Bacteroides
MH0037	Denmark	male	44	24.02	N	N	GL0080647_MH0037_[Complete]_[mRNA]_locus=scaffold19800_3:6042:7121:-	1.1.1.133	root;cellular organisms;Bacteria;Bacteroidetes;Bacteroidia;Bacteroidales;Bacteroidaceae;Bacteroides
MH0037	Denmark	male	44	24.02	N	N	GL0006104_MH0037_[Complete]_[mRNA]_locus=scaffold49460_1:1168:2028:-	1.1.1.133	root;cellular organisms;Bacteria;Bacteroidetes;Bacteroidia;Bacteroidales;Bacteroidaceae;Bacteroides;Bacteroides finegoldii
MH0037	Denmark	male	44	24.02	N	N	GL0009608_MH0037_[Complete]_[mRNA]_locus=scaffold5293_3:6800:7945:+	1.1.1.133	root;cellular organisms;Bacteria;Bacteroidetes;Bacteroidia;Bacteroidales;Bacteroidaceae;Bacteroides;Bacteroides cellulosilyticus
MH0037	Denmark	male	44	24.02	N	N	GL0016563_MH0037_[Complete]_[mRNA]_locus=scaffold7868_2:4101:4982:+	1.1.1.133	root;cellular organisms;Bacteria;Bacteroidetes;Bacteroidia;Bacteroidales;Bacteroidaceae;Bacteroides;Bacteroides plebeius
MH0037	Denmark	male	44	24.02	N	N	GL0040120_MH0037_[Lack_3'-end]_[mRNA]_locus=scaffold21389_8:2:700:-	1.1.1.133	root;cellular organisms;Bacteria;Bacteroidetes;Bacteroidia;Bacteroidales;Porphyromonadaceae;Parabacteroides;Parabacteroides johnsonii
MH0037	Denmark	male	44	24.02	N	N	GL0040179_MH0037_[Lack_3'-end]_[mRNA]_locus=scaffold40942_3:1210:1548:+	1.1.1.133	root;cellular organisms;Bacteria;Firmicutes;Clostridia;Clostridiales;Clostridiaceae;Clostridium
MH0037	Denmark	male	44	24.02	N	N	GL0033984_MH0037_[Lack_5'-end]_[mRNA]_locus=scaffold6141_5:3:968:+	1.1.1.133	root;cellular organisms;Bacteria;Firmicutes;Clostridia;Clostridiales;Peptococcaceae;Desulfotomaculum;Desulfotomaculum reducens
MH0038	Denmark	female	54	21.97	N	N	GL0071318_MH0038_[Lack_3'-end]_[mRNA]_locus=scaffold29112_4:3:587:-	1.1.1.133	root;cellular organisms;Bacteria;Actinobacteria;Actinobacteria (class);Bifidobacteriales;Bifidobacteriaceae;Bifidobacterium;Bifidobacterium pseudocatenulatum
MH0038	Denmark	female	54	21.97	N	N	GL0002022_MH0038_[Lack_both_end]_[mRNA]_locus=scaffold53684_1:3:800:-	1.1.1.133	root;cellular organisms;Bacteria;Bacteroidetes;Bacteroidia;Bacteroidales;Bacteroidaceae;Bacteroides;Bacteroides stercoris
MH0038	Denmark	female	54	21.97	N	N	GL0104105_MH0038_[Lack_5'-end]_[mRNA]_locus=scaffold27194_3:1:705:+	1.1.1.133	root;cellular organisms;Bacteria;Bacteroidetes;Bacteroidia;Bacteroidales;Bacteroidaceae;Bacteroides;Bacteroides plebeius
MH0038	Denmark	female	54	21.97	N	N	GL0090685_MH0038_[Complete]_[mRNA]_locus=scaffold19812_1:3917:4996:+	1.1.1.133	root;cellular organisms;Bacteria;Firmicutes;Bacilli;Lactobacillales;Streptococcaceae;Streptococcus
MH0039	Denmark	male	58	23.07	N	N	GL0041127_MH0039_[Lack_3'-end]_[mRNA]_locus=scaffold19983_1:1:1185:-	1.1.1.133	root;cellular organisms;Bacteria;Firmicutes
MH0039	Denmark	male	58	23.07	N	N	GL0066081_MH0039_[Lack_3'-end]_[mRNA]_locus=scaffold79536_1:3:797:-	1.1.1.133	root;cellular organisms;Bacteria;Firmicutes
MH0039	Denmark	male	58	23.07	N	N	GL0014014_MH0039_[Complete]_[mRNA]_locus=scaffold78900_3:997:2076:-	1.1.1.133	root;cellular organisms;Bacteria;Spirochaetes;Spirochaetes (class);Spirochaetales;Spirochaetaceae;Spirochaeta
MH0040	Denmark	female	67	20.87	N	N	GL0049661_MH0040_[Complete]_[mRNA]_locus=scaffold24749_3:706:1905:+	1.1.1.133	root;cellular organisms;Bacteria
MH0040	Denmark	female	67	20.87	N	N	GL0055335_MH0040_[Complete]_[mRNA]_locus=scaffold4695_2:1155:2222:-	1.1.1.133	root;cellular organisms;Bacteria
MH0040	Denmark	female	67	20.87	N	N	GL0045786_MH0040_[Lack_both_end]_[mRNA]_locus=scaffold68375_1:3:815:-	1.1.1.133	root;cellular organisms;Bacteria;Bacteroidetes;Bacteroidia;Bacteroidales;Bacteroidaceae;Bacteroides
MH0040	Denmark	female	67	20.87	N	N	GL0084754_MH0040_[Complete]_[mRNA]_locus=scaffold211_4:8740:9813:-	1.1.1.133	root;cellular organisms;Bacteria;Bacteroidetes;Bacteroidia;Bacteroidales;Bacteroidaceae;Bacteroides;Bacteroides vulgatus
MH0040	Denmark	female	67	20.87	N	N	GL0135308_MH0040_[Complete]_[mRNA]_locus=scaffold32192_2:251:1348:+	1.1.1.133	root;cellular organisms;Bacteria;Bacteroidetes;Bacteroidia;Bacteroidales;Bacteroidaceae;Bacteroides;Bacteroides fragilis
MH0040	Denmark	female	67	20.87	N	N	GL0046907_MH0040_[Complete]_[mRNA]_locus=scaffold24880_5:1636:2019:+	1.1.1.133	root;cellular organisms;Bacteria;Firmicutes;Clostridia;Clostridiales;Clostridiaceae;Clostridium;Clostridium phytofermentans
MH0040	Denmark	female	67	20.87	N	N	GL0028065_MH0040_[Complete]_[mRNA]_locus=scaffold3068_15:5511:6716:-	1.1.1.133	root;cellular organisms;Bacteria;Firmicutes;Erysipelotrichi;Erysipelotrichales;Erysipelotrichaceae
MH0041	Denmark	male	59	23.17	N	N	GL0049762_MH0041_[Complete]_[mRNA]_locus=scaffold7132_1:19650:21092:-	1.1.1.133	root;cellular organisms;Bacteria;Actinobacteria;Actinobacteria (class)
MH0041	Denmark	male	59	23.17	N	N	GL0044966_MH0041_[Complete]_[mRNA]_locus=scaffold60326_1:3217:4416:+	1.1.1.133	root;cellular organisms;Bacteria;Bacteroidetes;Bacteroidia;Bacteroidales
MH0041	Denmark	male	59	23.17	N	N	GL0020657_MH0041_[Lack_3'-end]_[mRNA]_locus=scaffold2837_11:1:447:-	1.1.1.133	root;cellular organisms;Bacteria;Bacteroidetes;Bacteroidia;Bacteroidales;Bacteroidaceae;Bacteroides
MH0041	Denmark	male	59	23.17	N	N	GL0064407_MH0041_[Complete]_[mRNA]_locus=scaffold18461_3:215:1090:-	1.1.1.133	root;cellular organisms;Bacteria;Bacteroidetes;Bacteroidia;Bacteroidales;Bacteroidaceae;Bacteroides
MH0041	Denmark	male	59	23.17	N	N	GL0079329_MH0041_[Complete]_[mRNA]_locus=scaffold1918_1:3644:4717:+	1.1.1.133	root;cellular organisms;Bacteria;Bacteroidetes;Bacteroidia;Bacteroidales;Bacteroidaceae;Bacteroides
MH0041	Denmark	male	59	23.17	N	N	GL0093169_MH0041_[Lack_3'-end]_[mRNA]_locus=scaffold2255_4:8184:8633:+	1.1.1.133	root;cellular organisms;Bacteria;Bacteroidetes;Bacteroidia;Bacteroidales;Bacteroidaceae;Bacteroides
MH0041	Denmark	male	59	23.17	N	N	GL0029895_MH0041_[Lack_3'-end]_[mRNA]_locus=scaffold49072_2:134:907:+	1.1.1.133	root;cellular organisms;Bacteria;Bacteroidetes;Bacteroidia;Bacteroidales;Bacteroidaceae;Bacteroides;Bacteroides caccae
MH0041	Denmark	male	59	23.17	N	N	GL0067008_MH0041_[Complete]_[mRNA]_locus=scaffold18562_19:1126:1986:+	1.1.1.133	root;cellular organisms;Bacteria;Bacteroidetes;Bacteroidia;Bacteroidales;Rikenellaceae;Alistipes;Alistipes putredinis
MH0041	Denmark	male	59	23.17	N	N	GL0002474_MH0041_[Lack_both_end]_[mRNA]_locus=scaffold61254_2:1:603:+	1.1.1.133	root;cellular organisms;Bacteria;Firmicutes;Clostridia;Clostridiales;Lachnospiraceae;Coprococcus;Coprococcus eutactus
MH0041	Denmark	male	59	23.17	N	N	GL0079331_MH0041_[Complete]_[mRNA]_locus=scaffold1918_1:5256:6128:+	1.1.1.133	root;cellular organisms;Bacteria;Firmicutes;Clostridia;Clostridiales;Peptococcaceae;Desulfitobacterium;Desulfitobacterium hafniense
MH0041	Denmark	male	59	23.17	N	N	GL0053193_MH0041_[Lack_3'-end]_[mRNA]_locus=scaffold1033_4:2:439:-	1.1.1.133	root;cellular organisms;Bacteria;Proteobacteria;Deltaproteobacteria;Desulfovibrionales;Desulfovibrionaceae;Desulfovibrio;Desulfovibrio desulfuricans
MH0042	Denmark	male	49	24.46	N	N	GL0038521_MH0042_[Lack_3'-end]_[mRNA]_locus=scaffold2270_22:3:461:-	1.1.1.133	root;cellular organisms;Bacteria;Actinobacteria;Actinobacteria (class);Bifidobacteriales;Bifidobacteriaceae;Bifidobacterium;Bifidobacterium pseudocatenulatum
MH0042	Denmark	male	49	24.46	N	N	GL0046137_MH0042_[Complete]_[mRNA]_locus=scaffold35455_2:4627:5829:-	1.1.1.133	root;cellular organisms;Bacteria;Bacteroidetes;Bacteroidia;Bacteroidales
MH0043	Denmark	male	69	23.72	N	N	GL0016011_MH0043_[Lack_3'-end]_[mRNA]_locus=scaffold85316_2:422:1186:+	1.1.1.133	root;cellular organisms;Bacteria;Bacteroidetes;Bacteroidia;Bacteroidales;Bacteroidaceae;Bacteroides
MH0043	Denmark	male	69	23.72	N	N	GL0012089_MH0043_[Lack_3'-end]_[mRNA]_locus=scaffold89657_2:3:857:-	1.1.1.133	root;cellular organisms;Bacteria;Firmicutes;Clostridia;Clostridiales;Lachnospiraceae;Roseburia;Roseburia intestinalis
MH0043	Denmark	male	69	23.72	N	N	GL0136207_MH0043_[Lack_both_end]_[mRNA]_locus=scaffold112511_2:3:698:+	1.1.1.133	root;cellular organisms;Bacteria;Firmicutes;Clostridia;Clostridiales;Ruminococcaceae
MH0044	Denmark	male	64	24.48	N	N	GL0069171_MH0044_[Complete]_[mRNA]_locus=scaffold1505_3:9532:10734:+	1.1.1.133	root;cellular organisms;Bacteria;Bacteroidetes;Bacteroidia;Bacteroidales
MH0044	Denmark	male	64	24.48	N	N	GL0017481_MH0044_[Complete]_[mRNA]_locus=scaffold8145_1:2231:3502:-	1.1.1.133	root;cellular organisms;Bacteria;Bacteroidetes;Bacteroidia;Bacteroidales;Bacteroidaceae;Bacteroides
MH0044	Denmark	male	64	24.48	N	N	GL0114479_MH0044_[Complete]_[mRNA]_locus=scaffold66774_2:346:573:-	1.1.1.133	root;cellular organisms;Bacteria;Firmicutes;Clostridia;Clostridiales
MH0044	Denmark	male	64	24.48	N	N	GL0083473_MH0044_[Lack_3'-end]_[mRNA]_locus=scaffold42520_2:1:813:-	1.1.1.133	root;cellular organisms;Bacteria;Firmicutes;Clostridia;Clostridiales;Eubacteriaceae;Eubacterium;Eubacterium hallii
MH0044	Denmark	male	64	24.48	N	N	GL0008672_MH0044_[Lack_3'-end]_[mRNA]_locus=scaffold18716_1:3:920:-	1.1.1.133	root;cellular organisms;Bacteria;Firmicutes;Clostridia;Clostridiales;Ruminococcaceae;Faecalibacterium;Faecalibacterium prausnitzii
MH0045	Denmark	male	59	25.11	N	N	GL0047926_MH0045_[Complete]_[mRNA]_locus=scaffold1750_1:4125:5207:+	1.1.1.133	root;cellular organisms;Bacteria;Bacteroidetes;Bacteroidia;Bacteroidales;Bacteroidaceae;Bacteroides
MH0045	Denmark	male	59	25.11	N	N	GL0076825_MH0045_[Complete]_[mRNA]_locus=scaffold37988_1:107:1204:-	1.1.1.133	root;cellular organisms;Bacteria;Bacteroidetes;Bacteroidia;Bacteroidales;Bacteroidaceae;Bacteroides
MH0045	Denmark	male	59	25.11	N	N	GL0115383_MH0045_[Complete]_[mRNA]_locus=scaffold10448_1:240:824:-	1.1.1.133	root;cellular organisms;Bacteria;Bacteroidetes;Bacteroidia;Bacteroidales;Bacteroidaceae;Bacteroides
MH0045	Denmark	male	59	25.11	N	N	GL0013227_MH0045_[Lack_3'-end]_[mRNA]_locus=scaffold19282_3:922:1953:+	1.1.1.133	root;cellular organisms;Bacteria;Bacteroidetes;Bacteroidia;Bacteroidales;Bacteroidaceae;Bacteroides;Bacteroides caccae
MH0045	Denmark	male	59	25.11	N	N	GL0067022_MH0045_[Complete]_[mRNA]_locus=scaffold90813_2:161:1009:+	1.1.1.133	root;cellular organisms;Bacteria;Chlorobi;Chlorobia;Chlorobiales;Chlorobiaceae;Chloroherpeton;Chloroherpeton thalassium
MH0045	Denmark	male	59	25.11	N	N	GL0107868_MH0045_[Complete]_[mRNA]_locus=scaffold20670_1:22258:22614:-	1.1.1.133	root;cellular organisms;Bacteria;Firmicutes;Bacilli
MH0045	Denmark	male	59	25.11	N	N	GL0005377_MH0045_[Lack_3'-end]_[mRNA]_locus=scaffold44313_2:204:737:+	1.1.1.133	root;cellular organisms;Bacteria;Firmicutes;Clostridia;Clostridiales;Eubacteriaceae;Eubacterium;Eubacterium hallii
MH0046	Denmark	male	54	23.74	N	N	GL0050213_MH0046_[Lack_3'-end]_[mRNA]_locus=scaffold66566_2:1320:1853:+	1.1.1.133	root;cellular organisms;Bacteria;Bacteroidetes;Bacteroidia;Bacteroidales;Bacteroidaceae;Bacteroides
MH0046	Denmark	male	54	23.74	N	N	GL0010976_MH0046_[Complete]_[mRNA]_locus=scaffold40160_1:233:1147:-	1.1.1.133	root;cellular organisms;Bacteria;Bacteroidetes;Bacteroidia;Bacteroidales;Bacteroidaceae;Bacteroides;Bacteroides plebeius
MH0046	Denmark	male	54	23.74	N	N	GL0013803_MH0046_[Complete]_[mRNA]_locus=scaffold74927_1:405:1271:-	1.1.1.133	root;cellular organisms;Bacteria;Bacteroidetes;Bacteroidia;Bacteroidales;Bacteroidaceae;Bacteroides;Bacteroides plebeius
MH0046	Denmark	male	54	23.74	N	N	GL0019298_MH0046_[Complete]_[mRNA]_locus=scaffold87151_1:769:1845:+	1.1.1.133	root;cellular organisms;Bacteria;Bacteroidetes;Bacteroidia;Bacteroidales;Bacteroidaceae;Bacteroides;Bacteroides caccae
MH0046	Denmark	male	54	23.74	N	N	GL0053269_MH0046_[Complete]_[mRNA]_locus=C3102595_1:365:1279:+	1.1.1.133	root;cellular organisms;Bacteria;Bacteroidetes;Bacteroidia;Bacteroidales;Bacteroidaceae;Bacteroides;Bacteroides plebeius
MH0046	Denmark	male	54	23.74	N	N	GL0086611_MH0046_[Complete]_[mRNA]_locus=scaffold7941_7:2317:3177:+	1.1.1.133	root;cellular organisms;Bacteria;Bacteroidetes;Bacteroidia;Bacteroidales;Bacteroidaceae;Bacteroides;Bacteroides stercoris
MH0046	Denmark	male	54	23.74	N	N	GL0100120_MH0046_[Lack_both_end]_[mRNA]_locus=scaffold68786_3:3:581:+	1.1.1.133	root;cellular organisms;Bacteria;Bacteroidetes;Bacteroidia;Bacteroidales;Bacteroidaceae;Bacteroides;Bacteroides plebeius
MH0046	Denmark	male	54	23.74	N	N	GL0061655_MH0046_[Complete]_[mRNA]_locus=scaffold18500_1:1063:2028:-	1.1.1.133	root;cellular organisms;Bacteria;Bacteroidetes;Bacteroidia;Bacteroidales;Porphyromonadaceae;Parabacteroides
MH0047	Denmark	female	69	30.4	Y	N	GL0032833_MH0047_[Complete]_[mRNA]_locus=C1914721_1:45:887:-	1.1.1.133	root;cellular organisms;Bacteria
MH0047	Denmark	female	69	30.4	Y	N	GL0050323_MH0047_[Lack_3'-end]_[mRNA]_locus=C1900210_1:406:816:+	1.1.1.133	root;cellular organisms;Bacteria;Bacteroidetes;Bacteroidia;Bacteroidales;Bacteroidaceae;Bacteroides
MH0047	Denmark	female	69	30.4	Y	N	GL0020953_MH0047_[Complete]_[mRNA]_locus=C1913883_1:152:1003:+	1.1.1.133	root;cellular organisms;Bacteria;Bacteroidetes;Bacteroidia;Bacteroidales;Bacteroidaceae;Bacteroides;Bacteroides plebeius
MH0047	Denmark	female	69	30.4	Y	N	GL0064215_MH0047_[Lack_both_end]_[mRNA]_locus=C1901564_1:3:836:-	1.1.1.133	root;cellular organisms;Bacteria;Bacteroidetes;Bacteroidia;Bacteroidales;Bacteroidaceae;Bacteroides;Bacteroides plebeius
MH0047	Denmark	female	69	30.4	Y	N	GL0003025_MH0047_[Lack_3'-end]_[mRNA]_locus=scaffold36085_1:1582:2004:+	1.1.1.133	root;cellular organisms;Bacteria;Bacteroidetes;Bacteroidia;Bacteroidales;Porphyromonadaceae;Parabacteroides
MH0047	Denmark	female	69	30.4	Y	N	GL0015581_MH0047_[Lack_3'-end]_[mRNA]_locus=scaffold35048_1:4415:5572:+	1.1.1.133	root;cellular organisms;Bacteria;Bacteroidetes;Bacteroidia;Bacteroidales;Porphyromonadaceae;Parabacteroides;Parabacteroides distasonis
MH0047	Denmark	female	69	30.4	Y	N	GL0001355_MH0047_[Complete]_[mRNA]_locus=scaffold37583_1:10186:11028:-	1.1.1.133	root;cellular organisms;Bacteria;Bacteroidetes;Flavobacteria;Flavobacteriales;Flavobacteriaceae;Polaribacter;Polaribacter irgensii
MH0048	Denmark	female	54	19.4	N	N	GL0028000_MH0048_[Lack_3'-end]_[mRNA]_locus=scaffold32561_2:2:763:-	1.1.1.133	root;cellular organisms;Bacteria;Firmicutes;Clostridia;Clostridiales;Lachnospiraceae;Anaerostipes;Anaerostipes caccae
MH0048	Denmark	female	54	19.4	N	N	GL0080026_MH0048_[Lack_both_end]_[mRNA]_locus=scaffold63659_3:1:738:+	1.1.1.133	root;cellular organisms;Bacteria;Firmicutes;Clostridia;Clostridiales;Ruminococcaceae
MH0049	Denmark	female	44	35.52	Y	N	GL0025439_MH0049_[Lack_5'-end]_[mRNA]_locus=scaffold1349_2:2:967:+	1.1.1.133	root;cellular organisms;Bacteria;Bacteroidetes;Bacteroidia;Bacteroidales;Bacteroidaceae;Bacteroides;Bacteroides fragilis
MH0049	Denmark	female	44	35.52	Y	N	GL0041411_MH0049_[Lack_both_end]_[mRNA]_locus=C2328751_1:1:873:-	1.1.1.133	root;cellular organisms;Bacteria;Firmicutes;Erysipelotrichi;Erysipelotrichales;Erysipelotrichaceae;Holdemania;Holdemania filiformis
MH0050	Denmark	male	49	25.08	N	N	GL0020660_MH0050_[Complete]_[mRNA]_locus=scaffold21027_1:1624:2538:+	1.1.1.133	root;cellular organisms;Bacteria;Bacteroidetes;Bacteroidia;Bacteroidales;Bacteroidaceae;Bacteroides;Bacteroides plebeius
MH0050	Denmark	male	49	25.08	N	N	GL0062312_MH0050_[Complete]_[mRNA]_locus=scaffold7187_8:1745:2602:-	1.1.1.133	root;cellular organisms;Bacteria;Bacteroidetes;Bacteroidia;Bacteroidales;Bacteroidaceae;Bacteroides;Bacteroides coprocola
MH0050	Denmark	male	49	25.08	N	N	GL0132391_MH0050_[Complete]_[mRNA]_locus=scaffold22915_3:315:1319:-	1.1.1.133	root;cellular organisms;Bacteria;Bacteroidetes;Bacteroidia;Bacteroidales;Bacteroidaceae;Bacteroides;Bacteroides coprophilus
MH0050	Denmark	male	49	25.08	N	N	GL0117073_MH0050_[Lack_3'-end]_[mRNA]_locus=C3958706_1:309:959:+	1.1.1.133	root;cellular organisms;Bacteria;Bacteroidetes;Bacteroidia;Bacteroidales;Porphyromonadaceae;Parabacteroides
MH0050	Denmark	male	49	25.08	N	N	GL0001840_MH0050_[Complete]_[mRNA]_locus=scaffold84375_1:2934:3821:+	1.1.1.133	root;cellular organisms;Bacteria;Bacteroidetes;Bacteroidia;Bacteroidales;Porphyromonadaceae;Parabacteroides;Parabacteroides distasonis
MH0050	Denmark	male	49	25.08	N	N	GL0037076_MH0050_[Complete]_[mRNA]_locus=scaffold5371_8:768:1964:-	1.1.1.133	root;cellular organisms;Bacteria;Firmicutes
MH0050	Denmark	male	49	25.08	N	N	GL0039916_MH0050_[Lack_3'-end]_[mRNA]_locus=scaffold2595_3:8133:8420:+	1.1.1.133	root;cellular organisms;Bacteria;Firmicutes;Clostridia;Clostridiales
MH0050	Denmark	male	49	25.08	N	N	GL0113839_MH0050_[Complete]_[mRNA]_locus=scaffold25008_1:261:1277:-	1.1.1.133	root;cellular organisms;Bacteria;Firmicutes;Clostridia;Clostridiales;Lachnospiraceae
MH0051	Denmark	female	69	23.15	N	N	GL0055609_MH0051_[Complete]_[mRNA]_locus=scaffold9103_2:3501:4427:+	1.1.1.133	root;cellular organisms;Bacteria
MH0051	Denmark	female	69	23.15	N	N	GL0007960_MH0051_[Lack_5'-end]_[mRNA]_locus=scaffold41336_3:2:1090:+	1.1.1.133	root;cellular organisms;Bacteria;Bacteroidetes;Bacteroidia;Bacteroidales;Bacteroidaceae;Bacteroides
MH0051	Denmark	female	69	23.15	N	N	GL0041433_MH0051_[Lack_3'-end]_[mRNA]_locus=scaffold27023_1:3:680:-	1.1.1.133	root;cellular organisms;Bacteria;Bacteroidetes;Bacteroidia;Bacteroidales;Bacteroidaceae;Bacteroides;Bacteroides eggerthii
MH0051	Denmark	female	69	23.15	N	N	GL0069771_MH0051_[Complete]_[mRNA]_locus=scaffold5950_7:1881:2789:+	1.1.1.133	root;cellular organisms;Bacteria;Bacteroidetes;Bacteroidia;Bacteroidales;Bacteroidaceae;Bacteroides;Bacteroides intestinalis
MH0051	Denmark	female	69	23.15	N	N	GL0077716_MH0051_[Complete]_[mRNA]_locus=scaffold8844_3:58:915:-	1.1.1.133	root;cellular organisms;Bacteria;Bacteroidetes;Bacteroidia;Bacteroidales;Bacteroidaceae;Bacteroides;Bacteroides intestinalis
MH0051	Denmark	female	69	23.15	N	N	GL0087563_MH0051_[Lack_both_end]_[mRNA]_locus=scaffold44783_3:2:880:-	1.1.1.133	root;cellular organisms;Bacteria;Bacteroidetes;Bacteroidia;Bacteroidales;Bacteroidaceae;Bacteroides;Bacteroides uniformis
MH0051	Denmark	female	69	23.15	N	N	GL0063472_MH0051_[Lack_3'-end]_[mRNA]_locus=scaffold24968_2:1:429:-	1.1.1.133	root;cellular organisms;Bacteria;Bacteroidetes;Bacteroidia;Bacteroidales;Porphyromonadaceae;Parabacteroides;Parabacteroides distasonis
MH0051	Denmark	female	69	23.15	N	N	GL0028062_MH0051_[Lack_both_end]_[mRNA]_locus=scaffold51364_4:3:515:+	1.1.1.133	root;cellular organisms;Bacteria;Firmicutes;Clostridia;Clostridiales;Ruminococcaceae;Ruminococcus
MH0052	Denmark	female	49	33.18	Y	N	GL0077152_MH0052_[Complete]_[mRNA]_locus=scaffold39008_1:653:1609:-	1.1.1.133	root;cellular organisms;Bacteria;Bacteroidetes;Bacteroidia;Bacteroidales;Bacteroidaceae;Bacteroides;Bacteroides plebeius
MH0052	Denmark	female	49	33.18	Y	N	GL0091301_MH0052_[Complete]_[mRNA]_locus=C2600167_1:195:1073:-	1.1.1.133	root;cellular organisms;Bacteria;Bacteroidetes;Bacteroidia;Bacteroidales;Bacteroidaceae;Bacteroides;Bacteroides plebeius
MH0052	Denmark	female	49	33.18	Y	N	GL0055574_MH0052_[Complete]_[mRNA]_locus=scaffold57454_1:183:1382:-	1.1.1.133	root;cellular organisms;Bacteria;Bacteroidetes;Bacteroidia;Bacteroidales;Porphyromonadaceae;Parabacteroides
MH0052	Denmark	female	49	33.18	Y	N	GL0017349_MH0052_[Lack_3'-end]_[mRNA]_locus=scaffold65185_1:1:324:-	1.1.1.133	root;cellular organisms;Bacteria;Firmicutes
MH0052	Denmark	female	49	33.18	Y	N	GL0019947_MH0052_[Complete]_[mRNA]_locus=scaffold19938_4:2198:3277:-	1.1.1.133	root;cellular organisms;Bacteria;Spirochaetes;Spirochaetes (class);Spirochaetales;Spirochaetaceae;Spirochaeta
MH0053	Denmark	female	49	32.7	Y	N	GL0033467_MH0053_[Complete]_[mRNA]_locus=scaffold48482_1:991:1896:+	1.1.1.133	root;cellular organisms;Bacteria;Bacteroidetes;Bacteroidia;Bacteroidales;Bacteroidaceae;Bacteroides;Bacteroides eggerthii
MH0053	Denmark	female	49	32.7	Y	N	GL0074550_MH0053_[Complete]_[mRNA]_locus=scaffold93457_6:813:1697:-	1.1.1.133	root;cellular organisms;Bacteria;Bacteroidetes;Bacteroidia;Bacteroidales;Bacteroidaceae;Bacteroides;Bacteroides coprocola
MH0053	Denmark	female	49	32.7	Y	N	GL0005836_MH0053_[Lack_3'-end]_[mRNA]_locus=scaffold99231_1:260:973:+	1.1.1.133	root;cellular organisms;Bacteria;Bacteroidetes;Bacteroidia;Bacteroidales;Prevotellaceae;Prevotella;Prevotella copri
MH0053	Denmark	female	49	32.7	Y	N	GL0040380_MH0053_[Complete]_[mRNA]_locus=scaffold67713_1:102:968:+	1.1.1.133	root;cellular organisms;Bacteria;Bacteroidetes;Bacteroidia;Bacteroidales;Prevotellaceae;Prevotella;Prevotella copri
MH0053	Denmark	female	49	32.7	Y	N	GL0038349_MH0053_[Lack_3'-end]_[mRNA]_locus=scaffold13855_14:1:321:-	1.1.1.133	root;cellular organisms;Bacteria;Firmicutes
MH0053	Denmark	female	49	32.7	Y	N	GL0063458_MH0053_[Complete]_[mRNA]_locus=scaffold7105_6:694:3651:+	1.1.1.133	root;cellular organisms;Bacteria;Firmicutes;Clostridia;Clostridiales;Ruminococcaceae;Ruminococcus;Ruminococcus obeum
MH0053	Denmark	female	49	32.7	Y	N	GL0107814_MH0053_[Lack_5'-end]_[mRNA]_locus=scaffold17434_5:2967:3908:-	1.1.1.133	root;cellular organisms;Bacteria;Firmicutes;Clostridia;Clostridiales;Ruminococcaceae;Ruminococcus;Ruminococcus gnavus
MH0054	Denmark	male	49	20.31	N	N	GL0095890_MH0054_[Complete]_[mRNA]_locus=scaffold69038_1:5355:6437:-	1.1.1.133	root;cellular organisms;Bacteria;Bacteroidetes;Bacteroidia;Bacteroidales;Bacteroidaceae;Bacteroides
MH0054	Denmark	male	49	20.31	N	N	GL0073958_MH0054_[Lack_3'-end]_[mRNA]_locus=scaffold64200_4:2:589:+	1.1.1.133	root;cellular organisms;Bacteria;Bacteroidetes;Bacteroidia;Bacteroidales;Bacteroidaceae;Bacteroides;Bacteroides pectinophilus
MH0054	Denmark	male	49	20.31	N	N	GL0064914_MH0054_[Complete]_[mRNA]_locus=scaffold6399_2:69:1265:-	1.1.1.133	root;cellular organisms;Bacteria;Firmicutes
MH0054	Denmark	male	49	20.31	N	N	GL0109357_MH0054_[Lack_3'-end]_[mRNA]_locus=scaffold63525_2:2:691:-	1.1.1.133	root;cellular organisms;Bacteria;Spirochaetes;Spirochaetes (class);Spirochaetales;Brachyspiraceae;Brachyspira;Brachyspira hyodysenteriae
MH0055	Denmark	male	59	30.29	Y	N	GL0033790_MH0055_[Lack_both_end]_[mRNA]_locus=scaffold39395_2:1:549:-	1.1.1.133	root;cellular organisms;Bacteria;Bacteroidetes;Bacteroidia;Bacteroidales;Bacteroidaceae;Bacteroides
MH0055	Denmark	male	59	30.29	Y	N	GL0048497_MH0055_[Complete]_[mRNA]_locus=scaffold21940_4:1306:2169:-	1.1.1.133	root;cellular organisms;Bacteria;Bacteroidetes;Bacteroidia;Bacteroidales;Bacteroidaceae;Bacteroides
MH0055	Denmark	male	59	30.29	Y	N	GL0075437_MH0055_[Lack_3'-end]_[mRNA]_locus=scaffold47520_3:357:917:+	1.1.1.133	root;cellular organisms;Bacteria;Bacteroidetes;Bacteroidia;Bacteroidales;Bacteroidaceae;Bacteroides
MH0055	Denmark	male	59	30.29	Y	N	GL0101797_MH0055_[Complete]_[mRNA]_locus=scaffold54786_1:7105:8196:+	1.1.1.133	root;cellular organisms;Bacteria;Bacteroidetes;Bacteroidia;Bacteroidales;Bacteroidaceae;Bacteroides
MH0055	Denmark	male	59	30.29	Y	N	GL0018300_MH0055_[Lack_both_end]_[mRNA]_locus=scaffold9297_3:1:552:+	1.1.1.133	root;cellular organisms;Bacteria;Bacteroidetes;Bacteroidia;Bacteroidales;Bacteroidaceae;Bacteroides;Bacteroides plebeius
MH0055	Denmark	male	59	30.29	Y	N	GL0046378_MH0055_[Complete]_[mRNA]_locus=scaffold2002_4:3050:3961:+	1.1.1.133	root;cellular organisms;Bacteria;Bacteroidetes;Bacteroidia;Bacteroidales;Bacteroidaceae;Bacteroides;Bacteroides plebeius
MH0055	Denmark	male	59	30.29	Y	N	GL0057617_MH0055_[Complete]_[mRNA]_locus=scaffold13637_2:421:1332:+	1.1.1.133	root;cellular organisms;Bacteria;Bacteroidetes;Bacteroidia;Bacteroidales;Bacteroidaceae;Bacteroides;Bacteroides plebeius
MH0055	Denmark	male	59	30.29	Y	N	GL0126299_MH0055_[Complete]_[mRNA]_locus=scaffold6012_1:34:1032:-	1.1.1.133	root;cellular organisms;Bacteria;Bacteroidetes;Bacteroidia;Bacteroidales;Bacteroidaceae;Bacteroides;Bacteroides finegoldii
MH0055	Denmark	male	59	30.29	Y	N	GL0127865_MH0055_[Complete]_[mRNA]_locus=scaffold81884_1:320:907:-	1.1.1.133	root;cellular organisms;Bacteria;Bacteroidetes;Bacteroidia;Bacteroidales;Bacteroidaceae;Bacteroides;Bacteroides plebeius
MH0055	Denmark	male	59	30.29	Y	N	GL0001477_MH0055_[Complete]_[mRNA]_locus=scaffold21346_2:1304:2500:+	1.1.1.133	root;cellular organisms;Bacteria;Firmicutes
MH0055	Denmark	male	59	30.29	Y	N	GL0112327_MH0055_[Complete]_[mRNA]_locus=scaffold1355_8:10464:11537:-	1.1.1.133	root;cellular organisms;Bacteria;Firmicutes;Clostridia;Clostridiales
MH0056	Denmark	male	54	25.35	N	N	GL0071792_MH0056_[Complete]_[mRNA]_locus=scaffold29122_1:1658:2740:-	1.1.1.133	root;cellular organisms;Bacteria;Bacteroidetes;Bacteroidia;Bacteroidales;Bacteroidaceae;Bacteroides
MH0056	Denmark	male	54	25.35	N	N	GL0054661_MH0056_[Complete]_[mRNA]_locus=scaffold122574_2:257:1114:-	1.1.1.133	root;cellular organisms;Bacteria;Bacteroidetes;Bacteroidia;Bacteroidales;Bacteroidaceae;Bacteroides;Bacteroides coprocola
MH0056	Denmark	male	54	25.35	N	N	GL0127961_MH0056_[Complete]_[mRNA]_locus=C5681111_1:14:832:-	1.1.1.133	root;cellular organisms;Bacteria;Firmicutes;Clostridia;Clostridiales;Clostridiaceae;Clostridium
MH0057	Denmark	female	54	32.98	Y	N	GL0017923_MH0057_[Complete]_[mRNA]_locus=scaffold10378_5:834:1907:+	1.1.1.133	root;cellular organisms;Bacteria;Bacteroidetes;Bacteroidia;Bacteroidales;Bacteroidaceae;Bacteroides
MH0057	Denmark	female	54	32.98	Y	N	GL0005398_MH0057_[Complete]_[mRNA]_locus=scaffold4068_1:39:989:-	1.1.1.133	root;cellular organisms;Bacteria;Bacteroidetes;Bacteroidia;Bacteroidales;Bacteroidaceae;Bacteroides;Bacteroides plebeius
MH0057	Denmark	female	54	32.98	Y	N	GL0060780_MH0057_[Complete]_[mRNA]_locus=scaffold11582_2:3822:4679:+	1.1.1.133	root;cellular organisms;Bacteria;Bacteroidetes;Bacteroidia;Bacteroidales;Bacteroidaceae;Bacteroides;Bacteroides plebeius
MH0057	Denmark	female	54	32.98	Y	N	GL0080718_MH0057_[Complete]_[mRNA]_locus=scaffold17965_7:1926:2840:+	1.1.1.133	root;cellular organisms;Bacteria;Bacteroidetes;Bacteroidia;Bacteroidales;Bacteroidaceae;Bacteroides;Bacteroides plebeius
MH0058	Denmark	female	54	22.04	N	N	GL0010269_MH0058_[Complete]_[mRNA]_locus=C4200473_1:376:1596:-	1.1.1.133	root;cellular organisms;Bacteria;Bacteroidetes;Bacteroidia;Bacteroidales
MH0058	Denmark	female	54	22.04	N	N	GL0066653_MH0058_[Lack_3'-end]_[mRNA]_locus=scaffold24086_4:3:560:-	1.1.1.133	root;cellular organisms;Bacteria;Bacteroidetes;Bacteroidia;Bacteroidales;Bacteroidaceae;Bacteroides
MH0058	Denmark	female	54	22.04	N	N	GL0052631_MH0058_[Complete]_[mRNA]_locus=scaffold55552_6:4423:4749:-	1.1.1.133	root;cellular organisms;Bacteria;Bacteroidetes;Bacteroidia;Bacteroidales;Bacteroidaceae;Bacteroides;Bacteroides ovatus
MH0058	Denmark	female	54	22.04	N	N	GL0117898_MH0058_[Complete]_[mRNA]_locus=scaffold5898_6:1041:1904:-	1.1.1.133	root;cellular organisms;Bacteria;Firmicutes;Clostridia;Clostridiales;Clostridiaceae;Clostridium;Clostridium beijerinckii
MH0058	Denmark	female	54	22.04	N	N	GL0073491_MH0058_[Lack_3'-end]_[mRNA]_locus=scaffold63342_6:3:932:-	1.1.1.133	root;cellular organisms;Bacteria;Firmicutes;Clostridia;Clostridiales;Ruminococcaceae;Faecalibacterium;Faecalibacterium prausnitzii
MH0059	Denmark	male	59	33.27	Y	N	GL0101803_MH0059_[Lack_3'-end]_[mRNA]_locus=scaffold58890_12:1277:1585:+	1.1.1.133	root;cellular organisms;Bacteria;Bacteroidetes;Bacteroidia;Bacteroidales;Bacteroidaceae;Bacteroides
MH0059	Denmark	male	59	33.27	Y	N	GL0157529_MH0059_[Complete]_[mRNA]_locus=scaffold14433_3:1455:2537:+	1.1.1.133	root;cellular organisms;Bacteria;Bacteroidetes;Bacteroidia;Bacteroidales;Bacteroidaceae;Bacteroides
MH0059	Denmark	male	59	33.27	Y	N	GL0118373_MH0059_[Lack_3'-end]_[mRNA]_locus=scaffold75560_1:1863:2366:+	1.1.1.133	root;cellular organisms;Bacteria;Bacteroidetes;Bacteroidia;Bacteroidales;Bacteroidaceae;Bacteroides;Bacteroides cellulosilyticus
MH0059	Denmark	male	59	33.27	Y	N	GL0017210_MH0059_[Lack_3'-end]_[mRNA]_locus=scaffold914_2:607:927:+	1.1.1.133	root;cellular organisms;Bacteria;Bacteroidetes;Bacteroidia;Bacteroidales;Porphyromonadaceae;Parabacteroides;Parabacteroides distasonis
MH0059	Denmark	male	59	33.27	Y	N	GL0052568_MH0059_[Complete]_[mRNA]_locus=scaffold69280_2:5008:5880:-	1.1.1.133	root;cellular organisms;Bacteria;Bacteroidetes;Bacteroidia;Bacteroidales;Rikenellaceae;Alistipes;Alistipes putredinis
MH0059	Denmark	male	59	33.27	Y	N	GL0044331_MH0059_[Complete]_[mRNA]_locus=scaffold27443_2:11613:12476:+	1.1.1.133	root;cellular organisms;Bacteria;Firmicutes;Clostridia;Clostridiales;Lachnospiraceae;Roseburia;Roseburia intestinalis
MH0059	Denmark	male	59	33.27	Y	N	GL0103549_MH0059_[Lack_5'-end]_[mRNA]_locus=scaffold47675_3:2:784:+	1.1.1.133	root;cellular organisms;Bacteria;Proteobacteria;Gammaproteobacteria;Vibrionales;Vibrionaceae;Vibrio
MH0060	Denmark	male	54	23.52	N	N	GL0072853_MH0060_[Lack_3'-end]_[mRNA]_locus=scaffold56711_1:3:284:-	1.1.1.133	root;cellular organisms;Bacteria
MH0060	Denmark	male	54	23.52	N	N	GL0032890_MH0060_[Complete]_[mRNA]_locus=scaffold639_1:4368:5225:+	1.1.1.133	root;cellular organisms;Bacteria;Bacteroidetes;Bacteroidia;Bacteroidales;Bacteroidaceae;Bacteroides
MH0060	Denmark	male	54	23.52	N	N	GL0058005_MH0060_[Lack_5'-end]_[mRNA]_locus=scaffold103218_1:1:672:+	1.1.1.133	root;cellular organisms;Bacteria;Bacteroidetes;Bacteroidia;Bacteroidales;Bacteroidaceae;Bacteroides
MH0060	Denmark	male	54	23.52	N	N	GL0113808_MH0060_[Complete]_[mRNA]_locus=scaffold753_1:142:1218:-	1.1.1.133	root;cellular organisms;Bacteria;Bacteroidetes;Bacteroidia;Bacteroidales;Bacteroidaceae;Bacteroides
MH0060	Denmark	male	54	23.52	N	N	GL0036990_MH0060_[Lack_3'-end]_[mRNA]_locus=scaffold31392_2:232:975:+	1.1.1.133	root;cellular organisms;Bacteria;Bacteroidetes;Bacteroidia;Bacteroidales;Porphyromonadaceae;Parabacteroides;Parabacteroides johnsonii
MH0060	Denmark	male	54	23.52	N	N	GL0118090_MH0060_[Lack_3'-end]_[mRNA]_locus=C3886611_1:1081:1956:+	1.1.1.133	root;cellular organisms;Bacteria;Bacteroidetes;Bacteroidia;Bacteroidales;Porphyromonadaceae;Parabacteroides;Parabacteroides distasonis
MH0060	Denmark	male	54	23.52	N	N	GL0034713_MH0060_[Complete]_[mRNA]_locus=scaffold87076_8:1232:2086:+	1.1.1.133	root;cellular organisms;Bacteria;Firmicutes;Bacilli;Bacillales;Bacillaceae;Geobacillus
MH0060	Denmark	male	54	23.52	N	N	GL0027587_MH0060_[Lack_3'-end]_[mRNA]_locus=scaffold74973_2:1:558:-	1.1.1.133	root;cellular organisms;Bacteria;Firmicutes;Clostridia;Clostridiales
MH0060	Denmark	male	54	23.52	N	N	GL0018419_MH0060_[Lack_3'-end]_[mRNA]_locus=scaffold71541_1:3:278:-	1.1.1.133	root;cellular organisms;Bacteria;Firmicutes;Clostridia;Clostridiales;Clostridiaceae;Clostridium;Clostridium bolteae
MH0060	Denmark	male	54	23.52	N	N	GL0039954_MH0060_[Lack_5'-end]_[mRNA]_locus=scaffold109817_2:2104:3057:-	1.1.1.133	root;cellular organisms;Bacteria;Proteobacteria;Betaproteobacteria;Burkholderiales
MH0061	Denmark	female	69	30.12	Y	N	GL0080267_MH0061_[Lack_3'-end]_[mRNA]_locus=scaffold2197_3:1:570:-	1.1.1.133	root;cellular organisms;Bacteria
MH0061	Denmark	female	69	30.12	Y	N	GL0083531_MH0061_[Complete]_[mRNA]_locus=scaffold7505_1:2848:3717:+	1.1.1.133	root;cellular organisms;Bacteria;Bacteroidetes;Bacteroidia;Bacteroidales;Bacteroidaceae;Bacteroides
MH0061	Denmark	female	69	30.12	Y	N	GL0047460_MH0061_[Lack_3'-end]_[mRNA]_locus=scaffold5038_6:101:718:+	1.1.1.133	root;cellular organisms;Bacteria;Firmicutes;Bacilli;Lactobacillales;Streptococcaceae;Streptococcus
MH0061	Denmark	female	69	30.12	Y	N	GL0061542_MH0061_[Complete]_[mRNA]_locus=scaffold8402_1:249:1265:-	1.1.1.133	root;cellular organisms;Bacteria;Firmicutes;Clostridia;Clostridiales;Lachnospiraceae;Roseburia;Roseburia inulinivorans
MH0061	Denmark	female	69	30.12	Y	N	GL0032522_MH0061_[Complete]_[mRNA]_locus=scaffold19882_6:1543:2652:-	1.1.1.133	root;cellular organisms;Bacteria;Firmicutes;Clostridia;Clostridiales;Peptococcaceae;Desulfotomaculum;Desulfotomaculum reducens
MH0061	Denmark	female	69	30.12	Y	N	GL0056785_MH0061_[Lack_3'-end]_[mRNA]_locus=C3671207_1:3:419:-	1.1.1.133	root;cellular organisms;Bacteria;Proteobacteria
MH0061	Denmark	female	69	30.12	Y	N	GL0045997_MH0061_[Complete]_[mRNA]_locus=scaffold48804_2:601:1476:-	1.1.1.133	root;cellular organisms;Bacteria;Proteobacteria;Gammaproteobacteria;Thiotrichales;Francisellaceae;Francisella
MH0061	Denmark	female	69	30.12	Y	N	GL0002383_MH0061_[Lack_3'-end]_[mRNA]_locus=scaffold27962_3:3:308:-	1.1.1.133	root;cellular organisms;Bacteria;Proteobacteria;Gammaproteobacteria;Vibrionales;Vibrionaceae;Vibrio
MH0062	Denmark	female	49	37.54	Y	N	GL0061350_MH0062_[Lack_3'-end]_[mRNA]_locus=scaffold58314_2:647:868:+	1.1.1.133	root;cellular organisms;Bacteria
MH0062	Denmark	female	49	37.54	Y	N	GL0113790_MH0062_[Complete]_[mRNA]_locus=scaffold64868_1:201:1400:+	1.1.1.133	root;cellular organisms;Bacteria
MH0062	Denmark	female	49	37.54	Y	N	GL0032898_MH0062_[Lack_both_end]_[mRNA]_locus=C5393790_1:1:963:+	1.1.1.133	root;cellular organisms;Bacteria;Actinobacteria;Actinobacteria (class);Coriobacteriales;Coriobacteriaceae;Collinsella;Collinsella aerofaciens
MH0062	Denmark	female	49	37.54	Y	N	GL0041619_MH0062_[Lack_3'-end]_[mRNA]_locus=scaffold49214_6:1:363:-	1.1.1.133	root;cellular organisms;Bacteria;Bacteroidetes;Bacteroidia;Bacteroidales;Porphyromonadaceae;Parabacteroides;Parabacteroides distasonis
MH0062	Denmark	female	49	37.54	Y	N	GL0059228_MH0062_[Lack_3'-end]_[mRNA]_locus=scaffold79969_1:3:479:-	1.1.1.133	root;cellular organisms;Bacteria;Bacteroidetes;Bacteroidia;Bacteroidales;Porphyromonadaceae;Parabacteroides;Parabacteroides johnsonii
MH0062	Denmark	female	49	37.54	Y	N	GL0067344_MH0062_[Complete]_[mRNA]_locus=scaffold86699_1:21:1034:-	1.1.1.133	root;cellular organisms;Bacteria;Firmicutes;Clostridia;Clostridiales;Eubacteriaceae;Eubacterium;Eubacterium hallii
MH0062	Denmark	female	49	37.54	Y	N	GL0016296_MH0062_[Lack_3'-end]_[mRNA]_locus=scaffold89644_2:1083:1619:+	1.1.1.133	root;cellular organisms;Bacteria;Firmicutes;Clostridia;Clostridiales;Ruminococcaceae;Faecalibacterium;Faecalibacterium prausnitzii
MH0062	Denmark	female	49	37.54	Y	N	GL0084157_MH0062_[Complete]_[mRNA]_locus=scaffold31896_1:1:984:+	1.1.1.133	root;cellular organisms;Bacteria;Firmicutes;Clostridia;Clostridiales;Ruminococcaceae;Ruminococcus;Ruminococcus obeum
MH0063	Denmark	male	59	30.23	Y	N	GL0046656_MH0063_[Complete]_[mRNA]_locus=scaffold40644_1:347:691:-	1.1.1.133	root;cellular organisms;Bacteria
MH0063	Denmark	male	59	30.23	Y	N	GL0048964_MH0063_[Lack_3'-end]_[mRNA]_locus=scaffold6553_2:2:874:-	1.1.1.133	root;cellular organisms;Bacteria;Bacteroidetes;Bacteroidia;Bacteroidales;Bacteroidaceae;Bacteroides;Bacteroides plebeius
MH0063	Denmark	male	59	30.23	Y	N	GL0079438_MH0063_[Lack_3'-end]_[mRNA]_locus=scaffold75732_3:2:724:-	1.1.1.133	root;cellular organisms;Bacteria;Bacteroidetes;Bacteroidia;Bacteroidales;Bacteroidaceae;Bacteroides;Bacteroides vulgatus
MH0063	Denmark	male	59	30.23	Y	N	GL0049868_MH0063_[Complete]_[mRNA]_locus=scaffold12883_1:70:909:-	1.1.1.133	root;cellular organisms;Bacteria;Bacteroidetes;Bacteroidia;Bacteroidales;Prevotellaceae;Prevotella;Prevotella copri
MH0063	Denmark	male	59	30.23	Y	N	GL0015431_MH0063_[Lack_5'-end]_[mRNA]_locus=scaffold97512_2:15:713:-	1.1.1.133	root;cellular organisms;Bacteria;Chlorobi;Chlorobia;Chlorobiales;Chlorobiaceae;Chlorobium;Chlorobium ferrooxidans
MH0063	Denmark	male	59	30.23	Y	N	GL0114064_MH0063_[Lack_3'-end]_[mRNA]_locus=scaffold26011_6:1:333:-	1.1.1.133	root;cellular organisms;Bacteria;Firmicutes;Clostridia;Clostridiales;Lachnospiraceae;Roseburia
MH0063	Denmark	male	59	30.23	Y	N	GL0017883_MH0063_[Lack_both_end]_[mRNA]_locus=scaffold73329_2:2:619:+	1.1.1.133	root;cellular organisms;Bacteria;Proteobacteria;Deltaproteobacteria;Desulfovibrionales;Desulfovibrionaceae;Desulfovibrio;Desulfovibrio desulfuricans
MH0064	Denmark	female	54	23.18	N	N	GL0020174_MH0064_[Lack_3'-end]_[mRNA]_locus=scaffold59710_1:250:711:+	1.1.1.133	root;cellular organisms;Bacteria
MH0064	Denmark	female	54	23.18	N	N	GL0038998_MH0064_[Lack_both_end]_[mRNA]_locus=scaffold56837_6:3:683:+	1.1.1.133	root;cellular organisms;Bacteria;Bacteroidetes;Bacteroidia;Bacteroidales;Bacteroidaceae;Bacteroides;Bacteroides thetaiotaomicron
MH0064	Denmark	female	54	23.18	N	N	GL0051118_MH0064_[Lack_3'-end]_[mRNA]_locus=scaffold2252_4:1:285:-	1.1.1.133	root;cellular organisms;Bacteria;Firmicutes;Clostridia;Clostridiales;Clostridiaceae;Clostridium
MH0065	Denmark	male	59	28.23	N	N	GL0058980_MH0065_[Complete]_[mRNA]_locus=scaffold14651_1:5362:6429:-	1.1.1.133
MH0065	Denmark	male	59	28.23	N	N	GL0031354_MH0065_[Lack_3'-end]_[mRNA]_locus=scaffold61808_5:1:528:-	1.1.1.133	root;cellular organisms;Bacteria
MH0065	Denmark	male	59	28.23	N	N	GL0147067_MH0065_[Lack_both_end]_[mRNA]_locus=scaffold65089_3:3:623:+	1.1.1.133	root;cellular organisms;Bacteria;Bacteroidetes;Bacteroidia;Bacteroidales;Bacteroidaceae;Bacteroides;Bacteroides capillosus
MH0065	Denmark	male	59	28.23	N	N	GL0093882_MH0065_[Lack_5'-end]_[mRNA]_locus=scaffold2568_2:1:795:+	1.1.1.133	root;cellular organisms;Bacteria;Bacteroidetes;Bacteroidia;Bacteroidales;Porphyromonadaceae;Parabacteroides;Parabacteroides distasonis
MH0065	Denmark	male	59	28.23	N	N	GL0069792_MH0065_[Complete]_[mRNA]_locus=scaffold7095_2:2823:3689:-	1.1.1.133	root;cellular organisms;Bacteria;Bacteroidetes;Bacteroidia;Bacteroidales;Prevotellaceae;Prevotella;Prevotella copri
MH0065	Denmark	male	59	28.23	N	N	GL0062319_MH0065_[Complete]_[mRNA]_locus=scaffold14145_11:1089:2120:+	1.1.1.133	root;cellular organisms;Bacteria;Firmicutes;Clostridia;Clostridiales;Clostridiaceae;Clostridium;Clostridium phytofermentans
MH0065	Denmark	male	59	28.23	N	N	GL0017182_MH0065_[Complete]_[mRNA]_locus=scaffold52650_1:5073:5924:-	1.1.1.133	root;cellular organisms;Bacteria;Firmicutes;Clostridia;Clostridiales;Lachnospiraceae;Roseburia
MH0065	Denmark	male	59	28.23	N	N	GL0069372_MH0065_[Complete]_[mRNA]_locus=scaffold55038_6:803:1747:-	1.1.1.133	root;cellular organisms;Bacteria;Firmicutes;Clostridia;Clostridiales;Lachnospiraceae;Roseburia;Roseburia intestinalis
MH0065	Denmark	male	59	28.23	N	N	GL0069574_MH0065_[Complete]_[mRNA]_locus=scaffold47478_4:2093:3028:-	1.1.1.133	root;cellular organisms;Bacteria;Firmicutes;Clostridia;Clostridiales;Lachnospiraceae;Roseburia;Roseburia inulinivorans
MH0065	Denmark	male	59	28.23	N	N	GL0114610_MH0065_[Complete]_[mRNA]_locus=scaffold7923_1:1155:2024:+	1.1.1.133	root;cellular organisms;Bacteria;Firmicutes;Clostridia;Clostridiales;Lachnospiraceae;Roseburia;Roseburia intestinalis
MH0066	Denmark	female	44	20.79	N	N	GL0079993_MH0066_[Complete]_[mRNA]_locus=scaffold17815_1:739:1947:-	1.1.1.133	root;cellular organisms;Bacteria
MH0066	Denmark	female	44	20.79	N	N	GL0005723_MH0066_[Complete]_[mRNA]_locus=scaffold27680_1:1795:3018:+	1.1.1.133	root;cellular organisms;Bacteria;Bacteroidetes;Bacteroidia;Bacteroidales
MH0066	Denmark	female	44	20.79	N	N	GL0003196_MH0066_[Complete]_[mRNA]_locus=scaffold6332_4:858:1784:-	1.1.1.133	root;cellular organisms;Bacteria;Bacteroidetes;Bacteroidia;Bacteroidales;Rikenellaceae;Alistipes;Alistipes putredinis
MH0066	Denmark	female	44	20.79	N	N	GL0084043_MH0066_[Lack_5'-end]_[mRNA]_locus=scaffold65180_1:3:788:+	1.1.1.133	root;cellular organisms;Bacteria;Bacteroidetes;Bacteroidia;Bacteroidales;Rikenellaceae;Alistipes;Alistipes putredinis
MH0066	Denmark	female	44	20.79	N	N	GL0046424_MH0066_[Lack_3'-end]_[mRNA]_locus=scaffold18679_3:3:377:-	1.1.1.133	root;cellular organisms;Bacteria;Firmicutes;Clostridia;Clostridiales;Ruminococcaceae;Ruminococcus;Ruminococcus obeum
MH0066	Denmark	female	44	20.79	N	N	GL0085289_MH0066_[Complete]_[mRNA]_locus=scaffold21044_4:10300:11223:+	1.1.1.133	root;cellular organisms;Bacteria;Verrucomicrobia;Verrucomicrobiae;Verrucomicrobiales;Verrucomicrobiaceae;Akkermansia;Akkermansia muciniphila
MH0066	Denmark	female	44	20.79	N	N	GL0110398_MH0066_[Complete]_[mRNA]_locus=scaffold22456_7:5743:6267:-	1.1.1.133	root;cellular organisms;Bacteria;Verrucomicrobia;Verrucomicrobiae;Verrucomicrobiales;Verrucomicrobiaceae;Akkermansia;Akkermansia muciniphila
MH0067	Denmark	male	54	21.07	N	N	GL0105259_MH0067_[Complete]_[mRNA]_locus=scaffold3462_3:1227:2138:-	1.1.1.133	root;cellular organisms;Bacteria;Firmicutes;Clostridia;Clostridiales;Ruminococcaceae;Faecalibacterium;Faecalibacterium prausnitzii
MH0068	Denmark	female	54	28.97	N	N	GL0025349_MH0068_[Complete]_[mRNA]_locus=scaffold1042_6:421:1620:-	1.1.1.133	root;cellular organisms;Bacteria
MH0068	Denmark	female	54	28.97	N	N	GL0058099_MH0068_[Complete]_[mRNA]_locus=scaffold3256_2:6549:7643:+	1.1.1.133	root;cellular organisms;Bacteria;Bacteroidetes;Bacteroidia;Bacteroidales;Bacteroidaceae;Bacteroides
MH0068	Denmark	female	54	28.97	N	N	GL0002679_MH0068_[Lack_3'-end]_[mRNA]_locus=C3580233_1:3:971:-	1.1.1.133	root;cellular organisms;Bacteria;Bacteroidetes;Bacteroidia;Bacteroidales;Bacteroidaceae;Bacteroides;Bacteroides thetaiotaomicron
MH0068	Denmark	female	54	28.97	N	N	GL0098301_MH0068_[Complete]_[mRNA]_locus=scaffold14437_3:4918:6006:-	1.1.1.133	root;cellular organisms;Bacteria;Bacteroidetes;Bacteroidia;Bacteroidales;Bacteroidaceae;Bacteroides;Bacteroides fragilis
MH0068	Denmark	female	54	28.97	N	N	GL0059886_MH0068_[Complete]_[mRNA]_locus=scaffold16692_1:11954:13153:+	1.1.1.133	root;cellular organisms;Bacteria;Bacteroidetes;Bacteroidia;Bacteroidales;Porphyromonadaceae;Parabacteroides
MH0068	Denmark	female	54	28.97	N	N	GL0091742_MH0068_[Lack_5'-end]_[mRNA]_locus=scaffold10813_2:260:997:-	1.1.1.133	root;cellular organisms;Bacteria;Firmicutes;Clostridia;Clostridiales;Clostridiaceae;Clostridium
MH0068	Denmark	female	54	28.97	N	N	GL0035472_MH0068_[Lack_5'-end]_[mRNA]_locus=C3584231_1:1:882:+	1.1.1.133	root;cellular organisms;Bacteria;Proteobacteria;Deltaproteobacteria;Desulfovibrionales;Desulfovibrionaceae;Desulfovibrio;Desulfovibrio desulfuricans
MH0068	Denmark	female	54	28.97	N	N	GL0013100_MH0068_[Complete]_[mRNA]_locus=scaffold53045_2:1255:2181:+	1.1.1.133	root;cellular organisms;Bacteria;Proteobacteria;Gammaproteobacteria;Enterobacteriales;Enterobacteriaceae;Salmonella
MH0069	Denmark	female	59	36.71	Y	N	GL0147231_MH0069_[Lack_3'-end]_[mRNA]_locus=scaffold47057_1:1169:1402:+	1.1.1.133
MH0069	Denmark	female	59	36.71	Y	N	GL0003275_MH0069_[Complete]_[mRNA]_locus=scaffold8218_4:4365:5816:-	1.1.1.133	root;cellular organisms;Bacteria;Actinobacteria;Actinobacteria (class)
MH0069	Denmark	female	59	36.71	Y	N	GL0016361_MH0069_[Complete]_[mRNA]_locus=scaffold34136_1:59:916:-	1.1.1.133	root;cellular organisms;Bacteria;Bacteroidetes;Bacteroidia;Bacteroidales;Bacteroidaceae;Bacteroides;Bacteroides plebeius
MH0069	Denmark	female	59	36.71	Y	N	GL0055706_MH0069_[Lack_both_end]_[mRNA]_locus=scaffold56784_1:2:700:+	1.1.1.133	root;cellular organisms;Bacteria;Bacteroidetes;Bacteroidia;Bacteroidales;Bacteroidaceae;Bacteroides;Bacteroides plebeius
MH0069	Denmark	female	59	36.71	Y	N	GL0056114_MH0069_[Lack_3'-end]_[mRNA]_locus=scaffold118568_2:110:754:+	1.1.1.133	root;cellular organisms;Bacteria;Bacteroidetes;Bacteroidia;Bacteroidales;Bacteroidaceae;Bacteroides;Bacteroides plebeius
MH0069	Denmark	female	59	36.71	Y	N	GL0056189_MH0069_[Complete]_[mRNA]_locus=scaffold83833_1:5829:6782:-	1.1.1.133	root;cellular organisms;Bacteria;Bacteroidetes;Bacteroidia;Bacteroidales;Bacteroidaceae;Bacteroides;Bacteroides plebeius
MH0069	Denmark	female	59	36.71	Y	N	GL0120837_MH0069_[Lack_3'-end]_[mRNA]_locus=scaffold96394_3:543:854:+	1.1.1.133	root;cellular organisms;Bacteria;Bacteroidetes;Bacteroidia;Bacteroidales;Bacteroidaceae;Bacteroides;Bacteroides uniformis
MH0069	Denmark	female	59	36.71	Y	N	GL0025843_MH0069_[Complete]_[mRNA]_locus=scaffold74030_1:2037:3236:-	1.1.1.133	root;cellular organisms;Bacteria;Bacteroidetes;Bacteroidia;Bacteroidales;Porphyromonadaceae;Parabacteroides;Parabacteroides johnsonii
MH0069	Denmark	female	59	36.71	Y	N	GL0042675_MH0069_[Lack_both_end]_[mRNA]_locus=scaffold99149_1:3:521:-	1.1.1.133	root;cellular organisms;Bacteria;Firmicutes;Clostridia;Clostridiales;Clostridiaceae;Clostridium;Clostridium methylpentosum
MH0070	Denmark	male	49	22.69	N	N	GL0062263_MH0070_[Lack_3'-end]_[mRNA]_locus=C4459121_1:117:779:+	1.1.1.133	root;cellular organisms;Bacteria;Bacteroidetes;Bacteroidia;Bacteroidales;Bacteroidaceae;Bacteroides;Bacteroides plebeius
MH0070	Denmark	male	49	22.69	N	N	GL0080399_MH0070_[Lack_3'-end]_[mRNA]_locus=C4454307_1:486:752:+	1.1.1.133	root;cellular organisms;Bacteria;Bacteroidetes;Bacteroidia;Bacteroidales;Bacteroidaceae;Bacteroides;Bacteroides plebeius
MH0070	Denmark	male	49	22.69	N	N	GL0120156_MH0070_[Lack_3'-end]_[mRNA]_locus=scaffold41641_8:1:729:-	1.1.1.133	root;cellular organisms;Bacteria;Bacteroidetes;Bacteroidia;Bacteroidales;Bacteroidaceae;Bacteroides;Bacteroides caccae
MH0070	Denmark	male	49	22.69	N	N	GL0153850_MH0070_[Complete]_[mRNA]_locus=scaffold23093_1:555:1508:+	1.1.1.133	root;cellular organisms;Bacteria;Bacteroidetes;Bacteroidia;Bacteroidales;Bacteroidaceae;Bacteroides;Bacteroides plebeius
MH0070	Denmark	male	49	22.69	N	N	GL0064349_MH0070_[Lack_3'-end]_[mRNA]_locus=scaffold100592_2:399:776:+	1.1.1.133	root;cellular organisms;Bacteria;Proteobacteria;Deltaproteobacteria;Desulfovibrionales;Desulfovibrionaceae;Desulfovibrio;Desulfovibrio desulfuricans
MH0071	Denmark	female	44	25.37	N	N	GL0115249_MH0071_[Complete]_[mRNA]_locus=scaffold72946_2:40:1065:-	1.1.1.133	root;cellular organisms;Bacteria
MH0071	Denmark	female	44	25.37	N	N	GL0034530_MH0071_[Lack_3'-end]_[mRNA]_locus=scaffold22834_3:437:1021:+	1.1.1.133	root;cellular organisms;Bacteria;Actinobacteria;Actinobacteria (class);Coriobacteriales;Coriobacteriaceae;Collinsella;Collinsella stercoris
MH0071	Denmark	female	44	25.37	N	N	GL0009389_MH0071_[Complete]_[mRNA]_locus=scaffold7474_10:7803:8885:+	1.1.1.133	root;cellular organisms;Bacteria;Bacteroidetes;Bacteroidia;Bacteroidales;Bacteroidaceae;Bacteroides
MH0071	Denmark	female	44	25.37	N	N	GL0055627_MH0071_[Lack_3'-end]_[mRNA]_locus=scaffold10080_13:2795:3349:+	1.1.1.133	root;cellular organisms;Bacteria;Firmicutes;Clostridia;Clostridiales
MH0071	Denmark	female	44	25.37	N	N	GL0120561_MH0071_[Lack_3'-end]_[mRNA]_locus=C5488284_1:3:476:-	1.1.1.133	root;cellular organisms;Bacteria;Firmicutes;Clostridia;Clostridiales;Clostridiaceae;Clostridium;Clostridium leptum
MH0071	Denmark	female	44	25.37	N	N	GL0058696_MH0071_[Lack_both_end]_[mRNA]_locus=scaffold38014_3:2:688:-	1.1.1.133	root;cellular organisms;Bacteria;Firmicutes;Clostridia;Clostridiales;Ruminococcaceae;Ruminococcus;Ruminococcus gnavus
MH0072	Denmark	female	64	40.21	Y	N	GL0035222_MH0072_[Complete]_[mRNA]_locus=scaffold15704_1:3541:4764:+	1.1.1.133	root;cellular organisms;Bacteria;Bacteroidetes;Bacteroidia;Bacteroidales
MH0072	Denmark	female	64	40.21	Y	N	GL0062628_MH0072_[Complete]_[mRNA]_locus=scaffold16025_12:3781:4866:+	1.1.1.133	root;cellular organisms;Bacteria;Bacteroidetes;Bacteroidia;Bacteroidales;Bacteroidaceae;Bacteroides
MH0072	Denmark	female	64	40.21	Y	N	GL0027237_MH0072_[Complete]_[mRNA]_locus=scaffold46939_8:1008:2078:-	1.1.1.133	root;cellular organisms;Bacteria;Bacteroidetes;Bacteroidia;Bacteroidales;Bacteroidaceae;Bacteroides;Bacteroides caccae
MH0072	Denmark	female	64	40.21	Y	N	GL0084874_MH0072_[Complete]_[mRNA]_locus=scaffold6375_2:718:1629:-	1.1.1.133	root;cellular organisms;Bacteria;Bacteroidetes;Bacteroidia;Bacteroidales;Bacteroidaceae;Bacteroides;Bacteroides plebeius
MH0072	Denmark	female	64	40.21	Y	N	GL0086832_MH0072_[Lack_5'-end]_[mRNA]_locus=scaffold64423_2:1:933:+	1.1.1.133	root;cellular organisms;Bacteria;Bacteroidetes;Bacteroidia;Bacteroidales;Bacteroidaceae;Bacteroides;Bacteroides stercoris
MH0072	Denmark	female	64	40.21	Y	N	GL0027208_MH0072_[Lack_both_end]_[mRNA]_locus=scaffold54675_2:1:582:+	1.1.1.133	root;cellular organisms;Bacteria;Firmicutes;Clostridia;Clostridiales
MH0072	Denmark	female	64	40.21	Y	N	GL0061350_MH0072_[Complete]_[mRNA]_locus=scaffold1241_10:1325:2530:-	1.1.1.133	root;cellular organisms;Bacteria;Firmicutes;Erysipelotrichi;Erysipelotrichales;Erysipelotrichaceae
MH0073	Denmark	male	54	32.49	Y	N	GL0101093_MH0073_[Lack_5'-end]_[mRNA]_locus=scaffold2272_5:1:678:+	1.1.1.133
MH0073	Denmark	male	54	32.49	Y	N	GL0077759_MH0073_[Complete]_[mRNA]_locus=scaffold23928_1:723:1928:-	1.1.1.133	root;cellular organisms;Bacteria;Bacteroidetes;Bacteroidia;Bacteroidales
MH0073	Denmark	male	54	32.49	Y	N	GL0033403_MH0073_[Complete]_[mRNA]_locus=scaffold44549_1:91:993:-	1.1.1.133	root;cellular organisms;Bacteria;Bacteroidetes;Bacteroidia;Bacteroidales;Bacteroidaceae;Bacteroides
MH0073	Denmark	male	54	32.49	Y	N	GL0100300_MH0073_[Lack_both_end]_[mRNA]_locus=scaffold80476_1:1:684:+	1.1.1.133	root;cellular organisms;Bacteria;Firmicutes;Clostridia;Clostridiales
MH0073	Denmark	male	54	32.49	Y	N	GL0030927_MH0073_[Lack_3'-end]_[mRNA]_locus=scaffold63793_2:159:977:+	1.1.1.133	root;cellular organisms;Bacteria;Firmicutes;Clostridia;Clostridiales;Clostridiaceae;Clostridium
MH0073	Denmark	male	54	32.49	Y	N	GL0115562_MH0073_[Complete]_[mRNA]_locus=scaffold11813_4:210:1064:-	1.1.1.133	root;cellular organisms;Bacteria;Firmicutes;Clostridia;Clostridiales;Ruminococcaceae;Faecalibacterium;Faecalibacterium prausnitzii
MH0073	Denmark	male	54	32.49	Y	N	GL0046450_MH0073_[Lack_both_end]_[mRNA]_locus=scaffold32790_2:2:499:-	1.1.1.133	root;cellular organisms;Bacteria;Proteobacteria;Gammaproteobacteria;Pasteurellales;Pasteurellaceae
MH0074	Denmark	female	49	20.46	N	N	GL0050269_MH0074_[Complete]_[mRNA]_locus=scaffold7286_2:1996:3213:-	1.1.1.133	root;cellular organisms;Bacteria;Bacteroidetes;Bacteroidia;Bacteroidales
MH0074	Denmark	female	49	20.46	N	N	GL0035734_MH0074_[Complete]_[mRNA]_locus=scaffold1335_2:680:1762:-	1.1.1.133	root;cellular organisms;Bacteria;Bacteroidetes;Bacteroidia;Bacteroidales;Bacteroidaceae;Bacteroides
MH0074	Denmark	female	49	20.46	N	N	GL0032693_MH0074_[Lack_3'-end]_[mRNA]_locus=scaffold7543_1:1542:2390:+	1.1.1.133	root;cellular organisms;Bacteria;Bacteroidetes;Bacteroidia;Bacteroidales;Bacteroidaceae;Bacteroides;Bacteroides uniformis
MH0074	Denmark	female	49	20.46	N	N	GL0073161_MH0074_[Lack_both_end]_[mRNA]_locus=scaffold42867_4:3:602:-	1.1.1.133	root;cellular organisms;Bacteria;Bacteroidetes;Bacteroidia;Bacteroidales;Bacteroidaceae;Bacteroides;Bacteroides uniformis
MH0074	Denmark	female	49	20.46	N	N	GL0103456_MH0074_[Complete]_[mRNA]_locus=scaffold44996_1:570:1439:+	1.1.1.133	root;cellular organisms;Bacteria;Bacteroidetes;Bacteroidia;Bacteroidales;Bacteroidaceae;Bacteroides;Bacteroides thetaiotaomicron
MH0074	Denmark	female	49	20.46	N	N	GL0059720_MH0074_[Complete]_[mRNA]_locus=scaffold16129_5:118:1056:+	1.1.1.133	root;cellular organisms;Bacteria;Bacteroidetes;Bacteroidia;Bacteroidales;Rikenellaceae;Alistipes;Alistipes putredinis
MH0074	Denmark	female	49	20.46	N	N	GL0033428_MH0074_[Complete]_[mRNA]_locus=scaffold3815_2:1847:3043:+	1.1.1.133	root;cellular organisms;Bacteria;Firmicutes
MH0074	Denmark	female	49	20.46	N	N	GL0037244_MH0074_[Lack_3'-end]_[mRNA]_locus=scaffold43300_4:23:679:+	1.1.1.133	root;cellular organisms;Bacteria;Firmicutes;Bacilli;Lactobacillales;Streptococcaceae;Streptococcus;Streptococcus gordonii
MH0074	Denmark	female	49	20.46	N	N	GL0028515_MH0074_[Complete]_[mRNA]_locus=scaffold1252_7:1323:2240:+	1.1.1.133	root;cellular organisms;Bacteria;Firmicutes;Clostridia;Clostridiales
MH0074	Denmark	female	49	20.46	N	N	GL0070216_MH0074_[Complete]_[mRNA]_locus=scaffold26539_1:55:1077:-	1.1.1.133	root;cellular organisms;Bacteria;Firmicutes;Clostridia;Clostridiales
MH0074	Denmark	female	49	20.46	N	N	GL0011782_MH0074_[Lack_5'-end]_[mRNA]_locus=scaffold7397_3:473:1498:-	1.1.1.133	root;cellular organisms;Bacteria;Firmicutes;Clostridia;Clostridiales;Clostridiaceae;Clostridium;Clostridium bolteae
MH0074	Denmark	female	49	20.46	N	N	GL0103307_MH0074_[Lack_both_end]_[mRNA]_locus=scaffold47938_2:2:532:+	1.1.1.133	root;cellular organisms;Bacteria;Firmicutes;Clostridia;Clostridiales;Clostridiaceae;Clostridium;Clostridium bolteae
MH0074	Denmark	female	49	20.46	N	N	GL0000416_MH0074_[Complete]_[mRNA]_locus=scaffold30_3:2711:3754:+	1.1.1.133	root;cellular organisms;Bacteria;Proteobacteria;Epsilonproteobacteria;Campylobacterales;Helicobacteraceae;Helicobacter;Helicobacter pullorum
MH0075	Denmark	male	64	30.55	Y	N	GL0012525_MH0075_[Complete]_[mRNA]_locus=scaffold35328_2:1649:2515:+	1.1.1.133	root;cellular organisms;Bacteria
MH0075	Denmark	male	64	30.55	Y	N	GL0100387_MH0075_[Complete]_[mRNA]_locus=scaffold9714_2:1163:2368:-	1.1.1.133	root;cellular organisms;Bacteria;Bacteroidetes;Bacteroidia;Bacteroidales
MH0075	Denmark	male	64	30.55	Y	N	GL0092587_MH0075_[Complete]_[mRNA]_locus=scaffold96103_1:1860:3065:-	1.1.1.133	root;cellular organisms;Bacteria;Firmicutes
MH0075	Denmark	male	64	30.55	Y	N	GL0031952_MH0075_[Lack_3'-end]_[mRNA]_locus=C4243350_1:2:412:-	1.1.1.133	root;cellular organisms;Bacteria;Firmicutes;Clostridia;Clostridiales
MH0075	Denmark	male	64	30.55	Y	N	GL0051280_MH0075_[Lack_3'-end]_[mRNA]_locus=scaffold71589_1:2:313:-	1.1.1.133	root;cellular organisms;Bacteria;Firmicutes;Clostridia;Clostridiales;Clostridiaceae;Clostridium;Clostridium bolteae
MH0075	Denmark	male	64	30.55	Y	N	GL0134358_MH0075_[Complete]_[mRNA]_locus=scaffold91120_1:3213:4229:+	1.1.1.133	root;cellular organisms;Bacteria;Firmicutes;Clostridia;Clostridiales;Lachnospiraceae
MH0075	Denmark	male	64	30.55	Y	N	GL0079117_MH0075_[Lack_both_end]_[mRNA]_locus=scaffold92682_2:3:629:-	1.1.1.133	root;cellular organisms;Bacteria;Proteobacteria;Gammaproteobacteria;Vibrionales;Vibrionaceae;Vibrio
MH0076	Denmark	female	69	34.78	Y	N	GL0046535_MH0076_[Lack_3'-end]_[mRNA]_locus=scaffold8671_6:390:680:+	1.1.1.133	root;cellular organisms;Bacteria
MH0076	Denmark	female	69	34.78	Y	N	GL0019882_MH0076_[Lack_both_end]_[mRNA]_locus=scaffold41529_1:3:770:+	1.1.1.133	root;cellular organisms;Bacteria;Proteobacteria;Deltaproteobacteria;Desulfuromonadales;Geobacteraceae;Geobacter
MH0077	Denmark	female	49	24.92	N	N	GL0151786_MH0077_[Lack_5'-end]_[mRNA]_locus=scaffold112666_1:3:872:+	1.1.1.133	root;cellular organisms;Bacteria;Bacteroidetes;Bacteroidia;Bacteroidales;Bacteroidaceae;Bacteroides
MH0077	Denmark	female	49	24.92	N	N	GL0007278_MH0077_[Lack_5'-end]_[mRNA]_locus=scaffold20439_9:1:873:+	1.1.1.133	root;cellular organisms;Bacteria;Bacteroidetes;Bacteroidia;Bacteroidales;Bacteroidaceae;Bacteroides;Bacteroides fragilis
MH0077	Denmark	female	49	24.92	N	N	GL0090035_MH0077_[Complete]_[mRNA]_locus=scaffold77392_1:412:1302:-	1.1.1.133	root;cellular organisms;Bacteria;Bacteroidetes;Bacteroidia;Bacteroidales;Bacteroidaceae;Bacteroides;Bacteroides plebeius
MH0077	Denmark	female	49	24.92	N	N	GL0127639_MH0077_[Lack_5'-end]_[mRNA]_locus=scaffold25239_13:5204:5935:-	1.1.1.133	root;cellular organisms;Bacteria;Bacteroidetes;Bacteroidia;Bacteroidales;Porphyromonadaceae;Parabacteroides
MH0077	Denmark	female	49	24.92	N	N	GL0151869_MH0077_[Complete]_[mRNA]_locus=scaffold108300_2:6129:6992:+	1.1.1.133	root;cellular organisms;Bacteria;Bacteroidetes;Bacteroidia;Bacteroidales;Porphyromonadaceae;Parabacteroides
MH0077	Denmark	female	49	24.92	N	N	GL0018526_MH0077_[Complete]_[mRNA]_locus=scaffold62881_7:657:1514:-	1.1.1.133	root;cellular organisms;Bacteria;Bacteroidetes;Bacteroidia;Bacteroidales;Porphyromonadaceae;Parabacteroides;Parabacteroides johnsonii
MH0077	Denmark	female	49	24.92	N	N	GL0028927_MH0077_[Lack_both_end]_[mRNA]_locus=scaffold6783_4:1:861:+	1.1.1.133	root;cellular organisms;Bacteria;Bacteroidetes;Bacteroidia;Bacteroidales;Rikenellaceae;Alistipes;Alistipes putredinis
MH0077	Denmark	female	49	24.92	N	N	GL0017488_MH0077_[Lack_3'-end]_[mRNA]_locus=scaffold816_1:3:575:-	1.1.1.133	root;cellular organisms;Bacteria;Firmicutes;Clostridia;Clostridiales;Clostridiaceae;Clostridium;Clostridium botulinum
MH0077	Denmark	female	49	24.92	N	N	GL0155030_MH0077_[Complete]_[mRNA]_locus=scaffold9434_4:143:1183:+	1.1.1.133	root;cellular organisms;Bacteria;Firmicutes;Clostridia;Clostridiales;Lachnospiraceae;Dorea;Dorea longicatena
MH0077	Denmark	female	49	24.92	N	N	GL0064358_MH0077_[Lack_both_end]_[mRNA]_locus=C4417266_1:3:509:-	1.1.1.133	root;cellular organisms;Bacteria;Firmicutes;Clostridia;Clostridiales;Ruminococcaceae;Faecalibacterium;Faecalibacterium prausnitzii
MH0077	Denmark	female	49	24.92	N	N	GL0138271_MH0077_[Complete]_[mRNA]_locus=scaffold3582_2:189:1031:+	1.1.1.133	root;cellular organisms;Bacteria;Firmicutes;Clostridia;Clostridiales;Ruminococcaceae;Faecalibacterium;Faecalibacterium prausnitzii
MH0077	Denmark	female	49	24.92	N	N	GL0061989_MH0077_[Complete]_[mRNA]_locus=scaffold45465_2:330:1394:-	1.1.1.133	root;cellular organisms;Bacteria;Firmicutes;Erysipelotrichi;Erysipelotrichales;Erysipelotrichaceae;Holdemania;Holdemania filiformis
MH0078	Denmark	female	49	36.9	Y	N	GL0007993_MH0078_[Complete]_[mRNA]_locus=scaffold28216_3:1926:2786:+	1.1.1.133	root;cellular organisms;Bacteria;Bacteroidetes;Bacteroidia;Bacteroidales;Bacteroidaceae;Bacteroides
MH0079	Denmark	female	64	19.97	N	N	GL0032290_MH0079_[Lack_3'-end]_[mRNA]_locus=scaffold41763_2:284:598:+	1.1.1.133	root;cellular organisms;Bacteria
MH0079	Denmark	female	64	19.97	N	N	GL0033046_MH0079_[Complete]_[mRNA]_locus=scaffold55207_1:15900:16715:+	1.1.1.133	root;cellular organisms;Bacteria;Actinobacteria;Actinobacteria (class);Actinomycetales;Mycobacteriaceae;Mycobacterium;Mycobacterium vanbaalenii
MH0079	Denmark	female	64	19.97	N	N	GL0033047_MH0079_[Complete]_[mRNA]_locus=scaffold55207_1:16759:17580:+	1.1.1.133	root;cellular organisms;Bacteria;Actinobacteria;Actinobacteria (class);Actinomycetales;Mycobacteriaceae;Mycobacterium
MH0079	Denmark	female	64	19.97	N	N	GL0003862_MH0079_[Complete]_[mRNA]_locus=C2074528_1:57:1271:-	1.1.1.133	root;cellular organisms;Bacteria;Bacteroidetes;Bacteroidia;Bacteroidales
MH0079	Denmark	female	64	19.97	N	N	GL0036331_MH0079_[Lack_3'-end]_[mRNA]_locus=scaffold9444_4:1:381:-	1.1.1.133	root;cellular organisms;Bacteria;Cyanobacteria
MH0079	Denmark	female	64	19.97	N	N	GL0066921_MH0079_[Complete]_[mRNA]_locus=scaffold33801_1:13877:15010:-	1.1.1.133	root;cellular organisms;Bacteria;Firmicutes
MH0079	Denmark	female	64	19.97	N	N	GL0077042_MH0079_[Lack_both_end]_[mRNA]_locus=scaffold46769_1:3:500:-	1.1.1.133	root;cellular organisms;Bacteria;Firmicutes
MH0079	Denmark	female	64	19.97	N	N	GL0065008_MH0079_[Lack_3'-end]_[mRNA]_locus=C2036866_1:389:856:+	1.1.1.133	root;cellular organisms;Bacteria;Firmicutes;Clostridia;Clostridiales;Ruminococcaceae;Ruminococcus;Ruminococcus torques
MH0080	Denmark	female	59	18.59	N	N	GL0108638_MH0080_[Lack_3'-end]_[mRNA]_locus=scaffold34649_1:1512:2279:+	1.1.1.133	root;cellular organisms;Bacteria;Bacteroidetes;Bacteroidia;Bacteroidales
MH0080	Denmark	female	59	18.59	N	N	GL0054423_MH0080_[Lack_5'-end]_[mRNA]_locus=scaffold65849_3:1:1050:+	1.1.1.133	root;cellular organisms;Bacteria;Bacteroidetes;Bacteroidia;Bacteroidales;Bacteroidaceae;Bacteroides;Bacteroides uniformis
MH0080	Denmark	female	59	18.59	N	N	GL0081860_MH0080_[Lack_3'-end]_[mRNA]_locus=scaffold10946_2:1:333:-	1.1.1.133	root;cellular organisms;Bacteria;Bacteroidetes;Bacteroidia;Bacteroidales;Bacteroidaceae;Bacteroides;Bacteroides thetaiotaomicron
MH0080	Denmark	female	59	18.59	N	N	GL0092329_MH0080_[Complete]_[mRNA]_locus=scaffold26297_6:1905:2351:-	1.1.1.133	root;cellular organisms;Bacteria;Bacteroidetes;Bacteroidia;Bacteroidales;Bacteroidaceae;Bacteroides;Bacteroides plebeius
MH0080	Denmark	female	59	18.59	N	N	GL0136609_MH0080_[Complete]_[mRNA]_locus=scaffold27088_1:1481:2536:+	1.1.1.133	root;cellular organisms;Bacteria;Bacteroidetes;Bacteroidia;Bacteroidales;Bacteroidaceae;Bacteroides;Bacteroides vulgatus
MH0080	Denmark	female	59	18.59	N	N	GL0152741_MH0080_[Lack_both_end]_[mRNA]_locus=scaffold69499_2:2:607:-	1.1.1.133	root;cellular organisms;Bacteria;Bacteroidetes;Bacteroidia;Bacteroidales;Bacteroidaceae;Bacteroides;Bacteroides thetaiotaomicron
MH0080	Denmark	female	59	18.59	N	N	GL0018401_MH0080_[Complete]_[mRNA]_locus=scaffold58617_1:7001:7876:+	1.1.1.133	root;cellular organisms;Bacteria;Bacteroidetes;Bacteroidia;Bacteroidales;Porphyromonadaceae;Parabacteroides
MH0080	Denmark	female	59	18.59	N	N	GL0138366_MH0080_[Lack_5'-end]_[mRNA]_locus=scaffold63131_1:1:513:+	1.1.1.133	root;cellular organisms;Bacteria;Firmicutes;Bacilli;Lactobacillales;Streptococcaceae;Streptococcus
MH0080	Denmark	female	59	18.59	N	N	GL0045185_MH0080_[Lack_5'-end]_[mRNA]_locus=scaffold84986_3:1:738:+	1.1.1.133	root;cellular organisms;Bacteria;Firmicutes;Clostridia;Clostridiales;Clostridiaceae;Clostridium;Clostridium botulinum
MH0080	Denmark	female	59	18.59	N	N	GL0134384_MH0080_[Lack_3'-end]_[mRNA]_locus=scaffold70053_2:55:519:+	1.1.1.133	root;cellular organisms;Bacteria;Firmicutes;Clostridia;Clostridiales;Clostridiaceae;Clostridium;Clostridium nexile
MH0080	Denmark	female	59	18.59	N	N	GL0019110_MH0080_[Lack_3'-end]_[mRNA]_locus=scaffold24860_1:1744:2157:+	1.1.1.133	root;cellular organisms;Bacteria;Firmicutes;Clostridia;Clostridiales;Lachnospiraceae
MH0080	Denmark	female	59	18.59	N	N	GL0119680_MH0080_[Complete]_[mRNA]_locus=scaffold71804_3:2709:3725:-	1.1.1.133	root;cellular organisms;Bacteria;Firmicutes;Clostridia;Clostridiales;Lachnospiraceae;Coprococcus;Coprococcus eutactus
MH0080	Denmark	female	59	18.59	N	N	GL0047691_MH0080_[Complete]_[mRNA]_locus=scaffold29722_2:134:1081:+	1.1.1.133	root;cellular organisms;Bacteria;Spirochaetes;Spirochaetes (class);Spirochaetales;Brachyspiraceae;Brachyspira;Brachyspira hyodysenteriae
MH0002	Denmark	female	59	27.28	N	N	GL0041449_MH0002_[Lack_both_end]_[mRNA]_locus=scaffold59564_2:1:615:+	1.1.1.169	root;cellular organisms;Bacteria
MH0002	Denmark	female	59	27.28	N	N	GL0060221_MH0002_[Complete]_[mRNA]_locus=scaffold59618_5:6698:7618:+	1.1.1.169	root;cellular organisms;Bacteria;Bacteroidetes;Bacteroidia;Bacteroidales;Bacteroidaceae;Bacteroides;Bacteroides coprocola
MH0002	Denmark	female	59	27.28	N	N	GL0113336_MH0002_[Lack_3'-end]_[mRNA]_locus=scaffold45493_1:652:1641:+	1.1.1.169	root;cellular organisms;Bacteria;Bacteroidetes;Bacteroidia;Bacteroidales;Porphyromonadaceae;Parabacteroides;Parabacteroides merdae
MH0003	Denmark	male	69	33.19	Y	N	GL0020646_MH0003_[Complete]_[mRNA]_locus=scaffold16798_2:1047:2003:+	1.1.1.169	root;cellular organisms;Bacteria;Bacteroidetes;Bacteroidia;Bacteroidales;Bacteroidaceae;Bacteroides;Bacteroides cellulosilyticus
MH0003	Denmark	male	69	33.19	Y	N	GL0084689_MH0003_[Lack_5'-end]_[mRNA]_locus=scaffold78918_2:3:899:+	1.1.1.169	root;cellular organisms;Bacteria;Firmicutes;Clostridia;Clostridiales;Clostridiaceae;Clostridium;Clostridium asparagiforme
MH0005	Denmark	male	64	21.68	N	N	GL0000648_MH0005_[Complete]_[mRNA]_locus=scaffold3866_5:901:1686:-	1.1.1.169	root;cellular organisms;Bacteria;Bacteroidetes;Bacteroidia;Bacteroidales;Rikenellaceae;Alistipes;Alistipes putredinis
MH0006	Denmark	female	59	22.38	N	N	GL0052598_MH0006_[Complete]_[mRNA]_locus=scaffold284787_2:2337:3272:-	1.1.1.169	root;cellular organisms;Bacteria;Firmicutes;Clostridia;Clostridiales
MH0006	Denmark	female	59	22.38	N	N	GL0105008_MH0006_[Complete]_[mRNA]_locus=scaffold83461_2:5538:6464:-	1.1.1.169	root;cellular organisms;Bacteria;Firmicutes;Clostridia;Clostridiales
MH0006	Denmark	female	59	22.38	N	N	GL0071631_MH0006_[Complete]_[mRNA]_locus=scaffold6549_1:133:1083:-	1.1.1.169	root;cellular organisms;Bacteria;Firmicutes;Clostridia;Clostridiales;Clostridiaceae;Clostridium
MH0006	Denmark	female	59	22.38	N	N	GL0087342_MH0006_[Lack_3'-end]_[mRNA]_locus=scaffold128146_1:337:1287:+	1.1.1.169	root;cellular organisms;Bacteria;Firmicutes;Clostridia;Clostridiales;Clostridiaceae;Clostridium
MH0006	Denmark	female	59	22.38	N	N	GL0184671_MH0006_[Lack_3'-end]_[mRNA]_locus=scaffold21329_3:1:609:-	1.1.1.169	root;cellular organisms;Bacteria;Firmicutes;Clostridia;Clostridiales;Clostridiaceae;Clostridium;Clostridium phytofermentans
MH0006	Denmark	female	59	22.38	N	N	GL0197141_MH0006_[Lack_both_end]_[mRNA]_locus=scaffold2100_2:2:655:-	1.1.1.169	root;cellular organisms;Bacteria;Firmicutes;Clostridia;Clostridiales;Clostridiaceae;Clostridium;Clostridium beijerinckii
MH0006	Denmark	female	59	22.38	N	N	GL0120988_MH0006_[Complete]_[mRNA]_locus=scaffold304842_1:1219:2178:+	1.1.1.169	root;cellular organisms;Bacteria;Firmicutes;Clostridia;Clostridiales;Eubacteriaceae;Eubacterium;Eubacterium hallii
MH0006	Denmark	female	59	22.38	N	N	GL0090140_MH0006_[Complete]_[mRNA]_locus=scaffold17384_7:1972:2910:-	1.1.1.169	root;cellular organisms;Bacteria;Firmicutes;Clostridia;Clostridiales;Lachnospiraceae;Anaerostipes;Anaerostipes caccae
MH0006	Denmark	female	59	22.38	N	N	GL0266510_MH0006_[Complete]_[mRNA]_locus=scaffold221349_1:231:1187:-	1.1.1.169	root;cellular organisms;Bacteria;Firmicutes;Clostridia;Clostridiales;Lachnospiraceae;Coprococcus;Coprococcus comes
MH0006	Denmark	female	59	22.38	N	N	GL0273592_MH0006_[Lack_3'-end]_[mRNA]_locus=C14542969_1:3:677:-	1.1.1.169	root;cellular organisms;Bacteria;Firmicutes;Clostridia;Clostridiales;Lachnospiraceae;Coprococcus;Coprococcus comes
MH0006	Denmark	female	59	22.38	N	N	GL0094809_MH0006_[Complete]_[mRNA]_locus=scaffold51482_4:1632:2525:+	1.1.1.169	root;cellular organisms;Bacteria;Firmicutes;Clostridia;Clostridiales;Lachnospiraceae;Dorea;Dorea longicatena
MH0006	Denmark	female	59	22.38	N	N	GL0108903_MH0006_[Lack_3'-end]_[mRNA]_locus=scaffold185839_1:2:289:-	1.1.1.169	root;cellular organisms;Bacteria;Firmicutes;Clostridia;Clostridiales;Ruminococcaceae;Faecalibacterium;Faecalibacterium prausnitzii
MH0006	Denmark	female	59	22.38	N	N	GL0279089_MH0006_[Complete]_[mRNA]_locus=scaffold192425_1:220:984:-	1.1.1.169	root;cellular organisms;Bacteria;Firmicutes;Clostridia;Clostridiales;Ruminococcaceae;Ruminococcus;Ruminococcus lactaris
MH0006	Denmark	female	59	22.38	N	N	GL0190409_MH0006_[Lack_both_end]_[mRNA]_locus=scaffold199720_2:2:649:+	1.1.1.169	root;cellular organisms;Bacteria;Firmicutes;Clostridia;Clostridiales;Ruminococcaceae;Subdoligranulum;Subdoligranulum variabile
MH0006	Denmark	female	59	22.38	N	N	GL0135206_MH0006_[Complete]_[mRNA]_locus=scaffold148479_2:120:926:+	1.1.1.169	root;cellular organisms;Bacteria;Lentisphaerae
MH0006	Denmark	female	59	22.38	N	N	GL0011321_MH0006_[Lack_3'-end]_[mRNA]_locus=scaffold18872_5:2:265:-	1.1.1.169	root;cellular organisms;Bacteria;Proteobacteria;Deltaproteobacteria;Desulfovibrionales;Desulfovibrionaceae;Desulfovibrio;Desulfovibrio piger
MH0008	Denmark	male	59	24.35	N	N	GL0015938_MH0008_[Lack_3'-end]_[mRNA]_locus=scaffold19256_10:3:737:-	1.1.1.169	root;cellular organisms;Bacteria;Proteobacteria;Gammaproteobacteria;Enterobacteriales;Enterobacteriaceae;Klebsiella;Klebsiella pneumoniae
MH0008	Denmark	male	59	24.35	N	N	GL0031954_MH0008_[Complete]_[mRNA]_locus=scaffold6742_20:15319:16230:-	1.1.1.169	root;cellular organisms;Bacteria;Proteobacteria;Gammaproteobacteria;Enterobacteriales;Enterobacteriaceae;Klebsiella;Klebsiella pneumoniae
MH0009	Denmark	male	64	29.04	N	N	GL0028472_MH0009_[Complete]_[mRNA]_locus=scaffold779_9:273:1292:+	1.1.1.169
MH0009	Denmark	male	64	29.04	N	N	GL0010700_MH0009_[Complete]_[mRNA]_locus=scaffold12850_1:1313:2227:+	1.1.1.169	root;cellular organisms;Bacteria;Bacteroidetes;Bacteroidia;Bacteroidales;Bacteroidaceae;Bacteroides;Bacteroides intestinalis
MH0009	Denmark	male	64	29.04	N	N	GL0063201_MH0009_[Complete]_[mRNA]_locus=scaffold28354_8:8610:9617:+	1.1.1.169	root;cellular organisms;Bacteria;Firmicutes;Bacilli;Bacillales;Bacillaceae;Geobacillus;Geobacillus thermodenitrificans
MH0009	Denmark	male	64	29.04	N	N	GL0040084_MH0009_[Lack_3'-end]_[mRNA]_locus=scaffold11481_1:3:917:-	1.1.1.169	root;cellular organisms;Bacteria;Firmicutes;Bacilli;Lactobacillales;Enterococcaceae;Enterococcus;Enterococcus faecalis
MH0009	Denmark	male	64	29.04	N	N	GL0114840_MH0009_[Complete]_[mRNA]_locus=scaffold58187_1:2740:3690:-	1.1.1.169	root;cellular organisms;Bacteria;Firmicutes;Clostridia;Clostridiales
MH0009	Denmark	male	64	29.04	N	N	GL0045039_MH0009_[Lack_3'-end]_[mRNA]_locus=scaffold58165_1:3:314:-	1.1.1.169	root;cellular organisms;Bacteria;Firmicutes;Clostridia;Clostridiales;Ruminococcaceae;Faecalibacterium;Faecalibacterium prausnitzii
MH0010	Denmark	male	64	33.27	Y	N	GL0008691_MH0010_[Complete]_[mRNA]_locus=scaffold10938_2:7761:8738:-	1.1.1.169	root;cellular organisms;Bacteria;Firmicutes;Clostridia;Clostridiales
MH0011	Denmark	female	0	22.31	N	N	GL0106515_MH0011_[Complete]_[mRNA]_locus=scaffold37657_9:73:1011:-	1.1.1.169	root;cellular organisms;Bacteria;Firmicutes;Clostridia;Clostridiales;Clostridiaceae;Clostridium;Clostridium acetobutylicum
MH0011	Denmark	female	0	22.31	N	N	GL0138222_MH0011_[Complete]_[mRNA]_locus=scaffold7433_2:145:1095:+	1.1.1.169	root;cellular organisms;Bacteria;Firmicutes;Clostridia;Clostridiales;Eubacteriaceae;Eubacterium;Eubacterium hallii
MH0011	Denmark	female	0	22.31	N	N	GL0106467_MH0011_[Complete]_[mRNA]_locus=scaffold34045_6:5208:6305:-	1.1.1.169	root;cellular organisms;Bacteria;Firmicutes;Clostridia;Clostridiales;Lachnospiraceae;Roseburia;Roseburia intestinalis
MH0011	Denmark	female	0	22.31	N	N	GL0016085_MH0011_[Complete]_[mRNA]_locus=scaffold51837_4:11077:12027:-	1.1.1.169	root;cellular organisms;Bacteria;Firmicutes;Clostridia;Clostridiales;Syntrophomonadaceae;Dethiobacter;Dethiobacter alkaliphilus
MH0011	Denmark	female	0	22.31	N	N	GL0112801_MH0011_[Complete]_[mRNA]_locus=scaffold45816_13:1520:2455:+	1.1.1.169	root;cellular organisms;Bacteria;Verrucomicrobia;Verrucomicrobiae;Verrucomicrobiales;Verrucomicrobiaceae;Akkermansia;Akkermansia muciniphila
MH0012	Denmark	female	42	32.1	Y	N	GL0017731_MH0012_[Complete]_[mRNA]_locus=scaffold10623_4:8781:9731:+	1.1.1.169
MH0012	Denmark	female	42	32.1	Y	N	GL0034244_MH0012_[Complete]_[mRNA]_locus=scaffold12022_2:3228:4256:+	1.1.1.169
MH0012	Denmark	female	42	32.1	Y	N	GL0040572_MH0012_[Lack_3'-end]_[mRNA]_locus=scaffold9767_2:1:876:-	1.1.1.169
MH0012	Denmark	female	42	32.1	Y	N	GL0164540_MH0012_[Lack_5'-end]_[mRNA]_locus=scaffold73066_2:187:1089:-	1.1.1.169
MH0012	Denmark	female	42	32.1	Y	N	GL0291569_MH0012_[Complete]_[mRNA]_locus=scaffold64191_1:473:1411:+	1.1.1.169	root;cellular organisms;Bacteria
MH0012	Denmark	female	42	32.1	Y	N	GL0003736_MH0012_[Complete]_[mRNA]_locus=scaffold26946_1:170:1207:-	1.1.1.169	root;cellular organisms;Bacteria;Actinobacteria;Actinobacteria (class);Bifidobacteriales;Bifidobacteriaceae;Bifidobacterium;Bifidobacterium adolescentis
MH0012	Denmark	female	42	32.1	Y	N	GL0163034_MH0012_[Complete]_[mRNA]_locus=scaffold93414_2:17:817:-	1.1.1.169	root;cellular organisms;Bacteria;Actinobacteria;Actinobacteria (class);Bifidobacteriales;Bifidobacteriaceae;Bifidobacterium;Bifidobacterium adolescentis
MH0012	Denmark	female	42	32.1	Y	N	GL0099047_MH0012_[Complete]_[mRNA]_locus=scaffold74256_5:339:1250:-	1.1.1.169	root;cellular organisms;Bacteria;Bacteroidetes;Bacteroidia;Bacteroidales;Bacteroidaceae;Bacteroides;Bacteroides thetaiotaomicron
MH0012	Denmark	female	42	32.1	Y	N	GL0198348_MH0012_[Complete]_[mRNA]_locus=scaffold14864_3:12809:13717:-	1.1.1.169	root;cellular organisms;Bacteria;Bacteroidetes;Bacteroidia;Bacteroidales;Bacteroidaceae;Bacteroides;Bacteroides caccae
MH0012	Denmark	female	42	32.1	Y	N	GL0271871_MH0012_[Lack_3'-end]_[mRNA]_locus=scaffold10929_2:1310:2242:+	1.1.1.169	root;cellular organisms;Bacteria;Bacteroidetes;Bacteroidia;Bacteroidales;Bacteroidaceae;Bacteroides;Bacteroides eggerthii
MH0012	Denmark	female	42	32.1	Y	N	GL0020130_MH0012_[Complete]_[mRNA]_locus=scaffold71215_2:4486:5277:+	1.1.1.169	root;cellular organisms;Bacteria;Bacteroidetes;Bacteroidia;Bacteroidales;Porphyromonadaceae;Parabacteroides
MH0012	Denmark	female	42	32.1	Y	N	GL0298545_MH0012_[Complete]_[mRNA]_locus=scaffold10412_3:18016:18933:-	1.1.1.169	root;cellular organisms;Bacteria;Bacteroidetes;Bacteroidia;Bacteroidales;Porphyromonadaceae;Parabacteroides
MH0012	Denmark	female	42	32.1	Y	N	GL0316125_MH0012_[Lack_3'-end]_[mRNA]_locus=C18763710_1:1:783:-	1.1.1.169	root;cellular organisms;Bacteria;Bacteroidetes;Bacteroidia;Bacteroidales;Porphyromonadaceae;Parabacteroides
MH0012	Denmark	female	42	32.1	Y	N	GL0302664_MH0012_[Complete]_[mRNA]_locus=scaffold2772_1:2211:3287:+	1.1.1.169	root;cellular organisms;Bacteria;Bacteroidetes;Bacteroidia;Bacteroidales;Porphyromonadaceae;Parabacteroides;Parabacteroides distasonis
MH0012	Denmark	female	42	32.1	Y	N	GL0102869_MH0012_[Complete]_[mRNA]_locus=scaffold7601_1:1247:2134:-	1.1.1.169	root;cellular organisms;Bacteria;Firmicutes
MH0012	Denmark	female	42	32.1	Y	N	GL0315319_MH0012_[Complete]_[mRNA]_locus=scaffold29794_2:4729:5859:-	1.1.1.169	root;cellular organisms;Bacteria;Firmicutes
MH0012	Denmark	female	42	32.1	Y	N	GL0048570_MH0012_[Complete]_[mRNA]_locus=scaffold57058_2:60:977:-	1.1.1.169	root;cellular organisms;Bacteria;Firmicutes;Clostridia;Clostridiales
MH0012	Denmark	female	42	32.1	Y	N	GL0081276_MH0012_[Complete]_[mRNA]_locus=scaffold26919_2:983:2338:+	1.1.1.169	root;cellular organisms;Bacteria;Firmicutes;Clostridia;Clostridiales
MH0012	Denmark	female	42	32.1	Y	N	GL0165030_MH0012_[Complete]_[mRNA]_locus=scaffold62791_1:3418:4413:-	1.1.1.169	root;cellular organisms;Bacteria;Firmicutes;Clostridia;Clostridiales
MH0012	Denmark	female	42	32.1	Y	N	GL0058984_MH0012_[Complete]_[mRNA]_locus=scaffold4150_6:16555:17487:-	1.1.1.169	root;cellular organisms;Bacteria;Firmicutes;Clostridia;Clostridiales;Clostridiaceae;Clostridium;Clostridium asparagiforme
MH0012	Denmark	female	42	32.1	Y	N	GL0165510_MH0012_[Complete]_[mRNA]_locus=scaffold6655_7:9753:10685:+	1.1.1.169	root;cellular organisms;Bacteria;Firmicutes;Clostridia;Clostridiales;Clostridiaceae;Clostridium;Clostridium acetobutylicum
MH0012	Denmark	female	42	32.1	Y	N	GL0234437_MH0012_[Lack_5'-end]_[mRNA]_locus=scaffold174643_1:68:976:-	1.1.1.169	root;cellular organisms;Bacteria;Firmicutes;Clostridia;Clostridiales;Clostridiaceae;Clostridium;Clostridium beijerinckii
MH0012	Denmark	female	42	32.1	Y	N	GL0017726_MH0012_[Complete]_[mRNA]_locus=scaffold10623_4:2006:2983:+	1.1.1.169	root;cellular organisms;Bacteria;Firmicutes;Clostridia;Clostridiales;Lachnospiraceae;Coprococcus;Coprococcus comes
MH0012	Denmark	female	42	32.1	Y	N	GL0205407_MH0012_[Complete]_[mRNA]_locus=scaffold51682_7:6230:7123:-	1.1.1.169	root;cellular organisms;Bacteria;Firmicutes;Clostridia;Clostridiales;Lachnospiraceae;Dorea;Dorea longicatena
MH0012	Denmark	female	42	32.1	Y	N	GL0316817_MH0012_[Complete]_[mRNA]_locus=scaffold169380_3:1332:2288:-	1.1.1.169	root;cellular organisms;Bacteria;Firmicutes;Clostridia;Clostridiales;Lachnospiraceae;Dorea;Dorea longicatena
MH0012	Denmark	female	42	32.1	Y	N	GL0010191_MH0012_[Complete]_[mRNA]_locus=scaffold28748_6:402:1334:+	1.1.1.169	root;cellular organisms;Bacteria;Firmicutes;Clostridia;Clostridiales;Ruminococcaceae;Faecalibacterium;Faecalibacterium prausnitzii
MH0012	Denmark	female	42	32.1	Y	N	GL0068992_MH0012_[Lack_5'-end]_[mRNA]_locus=scaffold27013_5:3:977:+	1.1.1.169	root;cellular organisms;Bacteria;Firmicutes;Clostridia;Clostridiales;Ruminococcaceae;Faecalibacterium;Faecalibacterium prausnitzii
MH0012	Denmark	female	42	32.1	Y	N	GL0083126_MH0012_[Complete]_[mRNA]_locus=scaffold72404_2:10706:11692:-	1.1.1.169	root;cellular organisms;Bacteria;Firmicutes;Clostridia;Clostridiales;Veillonellaceae;Mitsuokella;Mitsuokella multacida
MH0012	Denmark	female	42	32.1	Y	N	GL0155735_MH0012_[Complete]_[mRNA]_locus=scaffold15280_1:648:1193:+	1.1.1.169	root;cellular organisms;Bacteria;Firmicutes;Clostridia;Clostridiales;Veillonellaceae;Mitsuokella;Mitsuokella multacida
MH0012	Denmark	female	42	32.1	Y	N	GL0073754_MH0012_[Lack_3'-end]_[mRNA]_locus=scaffold167521_3:3:440:-	1.1.1.169	root;cellular organisms;Bacteria;Lentisphaerae
MH0013	Denmark	male	54	20.46	N	N	GL0031936_MH0013_[Lack_3'-end]_[mRNA]_locus=scaffold24176_2:15:731:+	1.1.1.169	root;cellular organisms;Bacteria;Firmicutes;Clostridia;Clostridiales;Peptococcaceae;Desulfitobacterium;Desulfitobacterium hafniense
MH0014	Denmark	female	54	38.49	Y	N	GL0091000_MH0014_[Complete]_[mRNA]_locus=scaffold22282_2:3362:4147:-	1.1.1.169	root;cellular organisms;Bacteria;Bacteroidetes;Bacteroidia;Bacteroidales
MH0014	Denmark	female	54	38.49	Y	N	GL0060401_MH0014_[Complete]_[mRNA]_locus=scaffold7665_6:4037:4945:-	1.1.1.169	root;cellular organisms;Bacteria;Bacteroidetes;Bacteroidia;Bacteroidales;Bacteroidaceae;Bacteroides;Bacteroides coprophilus
MH0014	Denmark	female	54	38.49	Y	N	GL0150532_MH0014_[Complete]_[mRNA]_locus=scaffold12907_4:1878:2831:-	1.1.1.169	root;cellular organisms;Bacteria;Bacteroidetes;Bacteroidia;Bacteroidales;Bacteroidaceae;Bacteroides;Bacteroides eggerthii
MH0014	Denmark	female	54	38.49	Y	N	GL0055454_MH0014_[Complete]_[mRNA]_locus=scaffold22849_4:37:963:-	1.1.1.169	root;cellular organisms;Bacteria;Firmicutes;Clostridia;Clostridiales
MH0014	Denmark	female	54	38.49	Y	N	GL0060990_MH0014_[Complete]_[mRNA]_locus=scaffold19704_1:3818:4771:-	1.1.1.169	root;cellular organisms;Bacteria;Firmicutes;Clostridia;Clostridiales
MH0014	Denmark	female	54	38.49	Y	N	GL0012296_MH0014_[Complete]_[mRNA]_locus=scaffold7113_2:931:1887:-	1.1.1.169	root;cellular organisms;Bacteria;Firmicutes;Clostridia;Clostridiales;Eubacteriaceae;Eubacterium;Eubacterium hallii
MH0014	Denmark	female	54	38.49	Y	N	GL0039712_MH0014_[Complete]_[mRNA]_locus=scaffold307_5:1066:2493:+	1.1.1.169	root;cellular organisms;Bacteria;Firmicutes;Clostridia;Clostridiales;Eubacteriaceae;Eubacterium;Eubacterium hallii
MH0014	Denmark	female	54	38.49	Y	N	GL0087651_MH0014_[Lack_5'-end]_[mRNA]_locus=scaffold11719_2:79:1515:-	1.1.1.169	root;cellular organisms;Bacteria;Firmicutes;Clostridia;Clostridiales;Eubacteriaceae;Eubacterium;Eubacterium hallii
MH0014	Denmark	female	54	38.49	Y	N	GL0139825_MH0014_[Complete]_[mRNA]_locus=scaffold17786_1:3964:4923:+	1.1.1.169	root;cellular organisms;Bacteria;Firmicutes;Clostridia;Clostridiales;Eubacteriaceae;Eubacterium;Eubacterium hallii
MH0014	Denmark	female	54	38.49	Y	N	GL0154845_MH0014_[Lack_both_end]_[mRNA]_locus=scaffold14569_2:1:798:-	1.1.1.169	root;cellular organisms;Bacteria;Firmicutes;Clostridia;Clostridiales;Eubacteriaceae;Eubacterium;Eubacterium hallii
MH0016	Denmark	female	49	30.5	Y	N	GL0025171_MH0016_[Complete]_[mRNA]_locus=scaffold1949_6:199:1155:+	1.1.1.169	root;cellular organisms;Bacteria;Bacteroidetes;Bacteroidia;Bacteroidales;Bacteroidaceae;Bacteroides;Bacteroides pectinophilus
MH0016	Denmark	female	49	30.5	Y	N	GL0089569_MH0016_[Complete]_[mRNA]_locus=scaffold11023_1:866:1834:-	1.1.1.169	root;cellular organisms;Bacteria;Bacteroidetes;Bacteroidia;Bacteroidales;Bacteroidaceae;Bacteroides;Bacteroides eggerthii
MH0016	Denmark	female	49	30.5	Y	N	GL0118396_MH0016_[Complete]_[mRNA]_locus=scaffold3230_3:2589:3554:+	1.1.1.169	root;cellular organisms;Bacteria;Firmicutes;Clostridia;Clostridiales
MH0016	Denmark	female	49	30.5	Y	N	GL0143878_MH0016_[Complete]_[mRNA]_locus=scaffold81374_1:9270:10922:+	1.1.1.169	root;cellular organisms;Bacteria;Firmicutes;Clostridia;Clostridiales
MH0016	Denmark	female	49	30.5	Y	N	GL0105740_MH0016_[Complete]_[mRNA]_locus=scaffold19344_6:718:1338:-	1.1.1.169	root;cellular organisms;Bacteria;Firmicutes;Clostridia;Clostridiales;Clostridiaceae;Clostridium;Clostridium leptum
MH0016	Denmark	female	49	30.5	Y	N	GL0043659_MH0016_[Lack_both_end]_[mRNA]_locus=scaffold3105_8:2:730:-	1.1.1.169	root;cellular organisms;Bacteria;Proteobacteria;Deltaproteobacteria
MH0017	Denmark	male	64	21.81	N	N	GL0031414_MH0017_[Lack_3'-end]_[mRNA]_locus=scaffold29758_3:959:1144:+	1.1.1.169	root;cellular organisms;Bacteria;Firmicutes;Clostridia;Clostridiales;Clostridiaceae;Clostridium;Clostridium methylpentosum
MH0017	Denmark	male	64	21.81	N	N	GL0020662_MH0017_[Complete]_[mRNA]_locus=scaffold36233_4:429:1322:+	1.1.1.169	root;cellular organisms;Bacteria;Firmicutes;Clostridia;Clostridiales;Eubacteriaceae;Eubacterium;Eubacterium hallii
MH0017	Denmark	male	64	21.81	N	N	GL0031637_MH0017_[Complete]_[mRNA]_locus=scaffold22263_1:2167:3120:-	1.1.1.169	root;cellular organisms;Bacteria;Firmicutes;Clostridia;Clostridiales;Eubacteriaceae;Eubacterium;Eubacterium hallii
MH0020	Denmark	female	63	33.23	Y	N	GL0068216_MH0020_[Complete]_[mRNA]_locus=scaffold212_11:36104:37015:+	1.1.1.169	root;cellular organisms;Bacteria;Bacteroidetes;Bacteroidia;Bacteroidales;Bacteroidaceae;Bacteroides
MH0020	Denmark	female	63	33.23	Y	N	GL0037298_MH0020_[Complete]_[mRNA]_locus=scaffold9638_2:1669:2598:-	1.1.1.169	root;cellular organisms;Bacteria;Bacteroidetes;Bacteroidia;Bacteroidales;Bacteroidaceae;Bacteroides;Bacteroides fragilis
MH0020	Denmark	female	63	33.23	Y	N	GL0092300_MH0020_[Complete]_[mRNA]_locus=scaffold14754_3:9165:10115:-	1.1.1.169	root;cellular organisms;Bacteria;Bacteroidetes;Bacteroidia;Bacteroidales;Bacteroidaceae;Bacteroides;Bacteroides intestinalis
MH0020	Denmark	female	63	33.23	Y	N	GL0111378_MH0020_[Complete]_[mRNA]_locus=scaffold13680_1:84:890:-	1.1.1.169	root;cellular organisms;Bacteria;Bacteroidetes;Bacteroidia;Bacteroidales;Porphyromonadaceae;Parabacteroides;Parabacteroides merdae
MH0020	Denmark	female	63	33.23	Y	N	GL0049598_MH0020_[Complete]_[mRNA]_locus=scaffold21803_2:21350:22384:-	1.1.1.169	root;cellular organisms;Bacteria;Firmicutes;Bacilli;Lactobacillales;Lactobacillaceae;Lactobacillus
MH0020	Denmark	female	63	33.23	Y	N	GL0012978_MH0020_[Complete]_[mRNA]_locus=scaffold5335_4:12667:13602:-	1.1.1.169	root;cellular organisms;Bacteria;Firmicutes;Clostridia;Clostridiales
MH0020	Denmark	female	63	33.23	Y	N	GL0086130_MH0020_[Complete]_[mRNA]_locus=scaffold34451_1:9018:9977:-	1.1.1.169	root;cellular organisms;Bacteria;Firmicutes;Clostridia;Clostridiales;Clostridiaceae;Clostridium
MH0020	Denmark	female	63	33.23	Y	N	GL0117724_MH0020_[Complete]_[mRNA]_locus=scaffold4394_10:29:1018:+	1.1.1.169	root;cellular organisms;Bacteria;Firmicutes;Clostridia;Clostridiales;Clostridiaceae;Clostridium;Clostridium beijerinckii
MH0020	Denmark	female	63	33.23	Y	N	GL0036560_MH0020_[Complete]_[mRNA]_locus=scaffold5434_2:434:1423:-	1.1.1.169	root;cellular organisms;Bacteria;Firmicutes;Clostridia;Clostridiales;Eubacteriaceae;Eubacterium;Eubacterium hallii
MH0020	Denmark	female	63	33.23	Y	N	GL0054822_MH0020_[Complete]_[mRNA]_locus=scaffold10054_2:245:1177:+	1.1.1.169	root;cellular organisms;Bacteria;Firmicutes;Clostridia;Clostridiales;Eubacteriaceae;Eubacterium;Eubacterium hallii
MH0020	Denmark	female	63	33.23	Y	N	GL0060148_MH0020_[Complete]_[mRNA]_locus=scaffold6916_7:16471:17442:-	1.1.1.169	root;cellular organisms;Bacteria;Firmicutes;Clostridia;Clostridiales;Eubacteriaceae;Eubacterium;Eubacterium hallii
MH0021	Denmark	female	49	25.42	N	N	GL0028951_MH0021_[Complete]_[mRNA]_locus=scaffold56822_1:1284:2258:+	1.1.1.169	root;cellular organisms;Bacteria;Bacteroidetes;Bacteroidia;Bacteroidales;Bacteroidaceae;Bacteroides;Bacteroides intestinalis
MH0021	Denmark	female	49	25.42	N	N	GL0096064_MH0021_[Complete]_[mRNA]_locus=scaffold72513_2:315:1121:-	1.1.1.169	root;cellular organisms;Bacteria;Chlorobi;Chlorobia;Chlorobiales;Chlorobiaceae;Chlorobium;Chlorobium phaeovibrioides
MH0021	Denmark	female	49	25.42	N	N	GL0089592_MH0021_[Complete]_[mRNA]_locus=scaffold57292_4:5318:6205:-	1.1.1.169	root;cellular organisms;Bacteria;Firmicutes;Bacilli;Bacillales;Alicyclobacillaceae;Alicyclobacillus;Alicyclobacillus acidocaldarius
MH0021	Denmark	female	49	25.42	N	N	GL0006196_MH0021_[Complete]_[mRNA]_locus=C2084699_1:666:1622:+	1.1.1.169	root;cellular organisms;Bacteria;Firmicutes;Clostridia;Clostridiales;Syntrophomonadaceae;Dethiobacter;Dethiobacter alkaliphilus
MH0022	Denmark	male	64	24.42	N	N	GL0015527_MH0022_[Complete]_[mRNA]_locus=C1740736_1:1132:1923:-	1.1.1.169	root;cellular organisms;Bacteria;Bacteroidetes;Bacteroidia;Bacteroidales;Prevotellaceae;Prevotella;Prevotella copri
MH0022	Denmark	male	64	24.42	N	N	GL0035317_MH0022_[Complete]_[mRNA]_locus=scaffold5675_11:3942:4946:+	1.1.1.169	root;cellular organisms;Bacteria;Firmicutes;Bacilli;Bacillales;Bacillaceae;Geobacillus;Geobacillus thermodenitrificans
MH0022	Denmark	male	64	24.42	N	N	GL0032717_MH0022_[Complete]_[mRNA]_locus=scaffold52030_3:141:1088:+	1.1.1.169	root;cellular organisms;Bacteria;Firmicutes;Clostridia;Clostridiales;Clostridiaceae;Clostridium;Clostridium botulinum
MH0024	Denmark	female	59	22.72	N	N	GL0042521_MH0024_[Complete]_[mRNA]_locus=scaffold9363_10:3736:4755:+	1.1.1.169
MH0024	Denmark	female	59	22.72	N	N	GL0048769_MH0024_[Complete]_[mRNA]_locus=scaffold7767_2:2231:3379:+	1.1.1.169	root;cellular organisms;Bacteria;Firmicutes;Clostridia;Clostridiales
MH0024	Denmark	female	59	22.72	N	N	GL0019141_MH0024_[Complete]_[mRNA]_locus=scaffold72619_1:47:955:+	1.1.1.169	root;cellular organisms;Bacteria;Firmicutes;Clostridia;Clostridiales;Clostridiaceae;Clostridium;Clostridium acetobutylicum
MH0024	Denmark	female	59	22.72	N	N	GL0030558_MH0024_[Lack_5'-end]_[mRNA]_locus=scaffold72272_2:3:491:+	1.1.1.169	root;cellular organisms;Bacteria;Firmicutes;Clostridia;Clostridiales;Clostridiaceae;Clostridium;Clostridium methylpentosum
MH0024	Denmark	female	59	22.72	N	N	GL0001995_MH0024_[Lack_3'-end]_[mRNA]_locus=scaffold8820_1:2:547:-	1.1.1.169	root;cellular organisms;Bacteria;Firmicutes;Clostridia;Halanaerobiales;Halanaerobiaceae;Halothermothrix;Halothermothrix orenii
MH0025	Denmark	female	49	34.2	Y	N	GL0087967_MH0025_[Complete]_[mRNA]_locus=scaffold42621_6:716:1681:+	1.1.1.169
MH0025	Denmark	female	49	34.2	Y	N	GL0108761_MH0025_[Complete]_[mRNA]_locus=scaffold26836_2:272:1291:-	1.1.1.169
MH0025	Denmark	female	49	34.2	Y	N	GL0076043_MH0025_[Lack_3'-end]_[mRNA]_locus=scaffold87049_1:1:294:-	1.1.1.169	root;cellular organisms;Bacteria;Bacteroidetes;Bacteroidia;Bacteroidales
MH0025	Denmark	female	49	34.2	Y	N	GL0100112_MH0025_[Lack_3'-end]_[mRNA]_locus=scaffold53827_2:1:534:-	1.1.1.169	root;cellular organisms;Bacteria;Bacteroidetes;Bacteroidia;Bacteroidales;Bacteroidaceae;Bacteroides
MH0025	Denmark	female	49	34.2	Y	N	GL0032967_MH0025_[Complete]_[mRNA]_locus=scaffold10760_2:316:1260:+	1.1.1.169	root;cellular organisms;Bacteria;Bacteroidetes;Bacteroidia;Bacteroidales;Bacteroidaceae;Bacteroides;Bacteroides eggerthii
MH0025	Denmark	female	49	34.2	Y	N	GL0025791_MH0025_[Complete]_[mRNA]_locus=scaffold21294_3:3707:4645:-	1.1.1.169	root;cellular organisms;Bacteria;Bacteroidetes;Bacteroidia;Bacteroidales;Porphyromonadaceae;Parabacteroides;Parabacteroides johnsonii
MH0025	Denmark	female	49	34.2	Y	N	GL0100334_MH0025_[Lack_3'-end]_[mRNA]_locus=scaffold7648_3:334:582:+	1.1.1.169	root;cellular organisms;Bacteria;Bacteroidetes;Bacteroidia;Bacteroidales;Porphyromonadaceae;Parabacteroides;Parabacteroides distasonis
MH0025	Denmark	female	49	34.2	Y	N	GL0150730_MH0025_[Complete]_[mRNA]_locus=scaffold1538_2:14728:15531:-	1.1.1.169	root;cellular organisms;Bacteria;Bacteroidetes;Bacteroidia;Bacteroidales;Porphyromonadaceae;Parabacteroides;Parabacteroides distasonis
MH0025	Denmark	female	49	34.2	Y	N	GL0157274_MH0025_[Complete]_[mRNA]_locus=scaffold7552_1:4654:5460:-	1.1.1.169	root;cellular organisms;Bacteria;Bacteroidetes;Bacteroidia;Bacteroidales;Porphyromonadaceae;Parabacteroides;Parabacteroides johnsonii
MH0025	Denmark	female	49	34.2	Y	N	GL0096254_MH0025_[Complete]_[mRNA]_locus=scaffold13591_1:2719:3657:+	1.1.1.169	root;cellular organisms;Bacteria;Firmicutes;Clostridia;Clostridiales;Clostridiaceae;Clostridium
MH0025	Denmark	female	49	34.2	Y	N	GL0039003_MH0025_[Lack_3'-end]_[mRNA]_locus=C3653664_1:292:1155:+	1.1.1.169	root;cellular organisms;Bacteria;Firmicutes;Clostridia;Clostridiales;Clostridiaceae;Clostridium;Clostridium hylemonae
MH0025	Denmark	female	49	34.2	Y	N	GL0072366_MH0025_[Complete]_[mRNA]_locus=scaffold12981_6:2210:3040:+	1.1.1.169	root;cellular organisms;Bacteria;Firmicutes;Clostridia;Clostridiales;Clostridiaceae;Clostridium;Clostridium leptum
MH0025	Denmark	female	49	34.2	Y	N	GL0158110_MH0025_[Lack_3'-end]_[mRNA]_locus=scaffold86981_2:253:966:+	1.1.1.169	root;cellular organisms;Bacteria;Firmicutes;Clostridia;Clostridiales;Eubacteriaceae;Eubacterium;Eubacterium hallii
MH0025	Denmark	female	49	34.2	Y	N	GL0106737_MH0025_[Complete]_[mRNA]_locus=scaffold78267_3:2300:3256:-	1.1.1.169	root;cellular organisms;Bacteria;Firmicutes;Clostridia;Clostridiales;Lachnospiraceae;Dorea;Dorea longicatena
MH0025	Denmark	female	49	34.2	Y	N	GL0123045_MH0025_[Complete]_[mRNA]_locus=scaffold1410_1:12703:13614:-	1.1.1.169	root;cellular organisms;Bacteria;Proteobacteria;Gammaproteobacteria;Enterobacteriales;Enterobacteriaceae
MH0026	Denmark	female	49	37.32	Y	N	GL0040601_MH0026_[Complete]_[mRNA]_locus=scaffold2027_1:3783:4700:-	1.1.1.169	root;cellular organisms;Bacteria;Bacteroidetes;Bacteroidia;Bacteroidales;Bacteroidaceae;Bacteroides
MH0026	Denmark	female	49	37.32	Y	N	GL0006756_MH0026_[Complete]_[mRNA]_locus=scaffold34530_1:827:1747:+	1.1.1.169	root;cellular organisms;Bacteria;Bacteroidetes;Bacteroidia;Bacteroidales;Bacteroidaceae;Bacteroides;Bacteroides uniformis
MH0026	Denmark	female	49	37.32	Y	N	GL0057630_MH0026_[Complete]_[mRNA]_locus=scaffold3247_4:6237:7337:+	1.1.1.169	root;cellular organisms;Bacteria;Bacteroidetes;Bacteroidia;Bacteroidales;Bacteroidaceae;Bacteroides;Bacteroides vulgatus
MH0026	Denmark	female	49	37.32	Y	N	GL0069911_MH0026_[Complete]_[mRNA]_locus=scaffold1880_5:860:1771:+	1.1.1.169	root;cellular organisms;Bacteria;Bacteroidetes;Bacteroidia;Bacteroidales;Bacteroidaceae;Bacteroides;Bacteroides caccae
MH0026	Denmark	female	49	37.32	Y	N	GL0040878_MH0026_[Complete]_[mRNA]_locus=scaffold5783_4:394:1389:+	1.1.1.169	root;cellular organisms;Bacteria;Firmicutes;Clostridia;Clostridiales;Lachnospiraceae
MH0026	Denmark	female	49	37.32	Y	N	GL0017141_MH0026_[Complete]_[mRNA]_locus=scaffold5548_8:3158:4189:-	1.1.1.169	root;cellular organisms;Bacteria;Proteobacteria;Betaproteobacteria;Burkholderiales;Burkholderiaceae;Burkholderia;Burkholderia multivorans
MH0028	Denmark	female	44	22.7	N	N	GL0064408_MH0028_[Complete]_[mRNA]_locus=scaffold24628_1:498:1358:-	1.1.1.169	root;cellular organisms;Bacteria;Firmicutes;Clostridia;Clostridiales;Ruminococcaceae;Faecalibacterium;Faecalibacterium prausnitzii
MH0028	Denmark	female	44	22.7	N	N	GL0042138_MH0028_[Lack_3'-end]_[mRNA]_locus=scaffold43676_5:216:854:+	1.1.1.169	root;cellular organisms;Bacteria;Proteobacteria;Gammaproteobacteria;Enterobacteriales;Enterobacteriaceae;Klebsiella;Klebsiella pneumoniae
MH0030	Denmark	male	59	35.21	Y	N	GL0042111_MH0030_[Complete]_[mRNA]_locus=scaffold10191_1:2290:3093:+	1.1.1.169	root;cellular organisms;Bacteria;Bacteroidetes;Bacteroidia;Bacteroidales;Porphyromonadaceae;Parabacteroides;Parabacteroides distasonis
MH0030	Denmark	male	59	35.21	Y	N	GL0042338_MH0030_[Lack_3'-end]_[mRNA]_locus=scaffold47447_5:3:680:-	1.1.1.169	root;cellular organisms;Bacteria;Bacteroidetes;Bacteroidia;Bacteroidales;Prevotellaceae;Prevotella;Prevotella copri
MH0031	Denmark	male	69	22.34	N	N	GL0056881_MH0031_[Complete]_[mRNA]_locus=scaffold41512_4:5952:6980:+	1.1.1.169
MH0031	Denmark	male	69	22.34	N	N	GL0091202_MH0031_[Lack_3'-end]_[mRNA]_locus=scaffold62888_1:245:577:+	1.1.1.169	root;cellular organisms;Bacteria;Firmicutes;Clostridia;Clostridiales;Lachnospiraceae
MH0031	Denmark	male	69	22.34	N	N	GL0034199_MH0031_[Lack_3'-end]_[mRNA]_locus=C4123004_1:270:572:+	1.1.1.169	root;cellular organisms;Bacteria;Firmicutes;Clostridia;Clostridiales;Ruminococcaceae;Faecalibacterium;Faecalibacterium prausnitzii
MH0032	Denmark	male	69	35.28	Y	N	GL0064768_MH0032_[Lack_3'-end]_[mRNA]_locus=scaffold28411_2:2:835:-	1.1.1.169	root;cellular organisms;Bacteria;Firmicutes;Clostridia;Clostridiales
MH0035	Denmark	male	49	22.66	N	N	GL0063603_MH0035_[Complete]_[mRNA]_locus=scaffold31633_2:528:1457:-	1.1.1.169	root;cellular organisms;Bacteria;Firmicutes;Clostridia;Clostridiales;Clostridiaceae;Clostridium;Clostridium acetobutylicum
MH0035	Denmark	male	49	22.66	N	N	GL0131065_MH0035_[Complete]_[mRNA]_locus=scaffold9921_2:248:1159:+	1.1.1.169	root;cellular organisms;Bacteria;Firmicutes;Clostridia;Clostridiales;Clostridiaceae;Clostridium;Clostridium acetobutylicum
MH0035	Denmark	male	49	22.66	N	N	GL0059616_MH0035_[Complete]_[mRNA]_locus=scaffold15058_1:1803:2732:-	1.1.1.169	root;cellular organisms;Bacteria;Firmicutes;Clostridia;Clostridiales;Lachnospiraceae;Dorea;Dorea formicigenerans
MH0035	Denmark	male	49	22.66	N	N	GL0118592_MH0035_[Complete]_[mRNA]_locus=scaffold10964_14:130:984:+	1.1.1.169	root;cellular organisms;Bacteria;Firmicutes;Erysipelotrichi;Erysipelotrichales;Erysipelotrichaceae
MH0036	Denmark	male	64	30.74	Y	N	GL0108131_MH0036_[Complete]_[mRNA]_locus=scaffold5589_3:2484:3695:-	1.1.1.169
MH0036	Denmark	male	64	30.74	Y	N	GL0059249_MH0036_[Complete]_[mRNA]_locus=scaffold5686_10:802:1701:+	1.1.1.169	root;cellular organisms;Bacteria;Firmicutes;Clostridia;Clostridiales;Eubacteriaceae;Eubacterium;Eubacterium hallii
MH0036	Denmark	male	64	30.74	Y	N	GL0097479_MH0036_[Complete]_[mRNA]_locus=C3700789_1:105:1505:+	1.1.1.169	root;cellular organisms;Bacteria;Firmicutes;Clostridia;Clostridiales;Eubacteriaceae;Eubacterium;Eubacterium hallii
MH0037	Denmark	male	44	24.02	N	N	GL0072624_MH0037_[Lack_3'-end]_[mRNA]_locus=scaffold17740_1:1:549:-	1.1.1.169	root;cellular organisms;Bacteria;Bacteroidetes;Bacteroidia;Bacteroidales;Bacteroidaceae;Bacteroides;Bacteroides stercoris
MH0037	Denmark	male	44	24.02	N	N	GL0005539_MH0037_[Lack_3'-end]_[mRNA]_locus=scaffold6115_2:496:1029:+	1.1.1.169	root;cellular organisms;Bacteria;Firmicutes;Clostridia;Clostridiales;Clostridiaceae;Clostridium;Clostridium phytofermentans
MH0038	Denmark	female	54	21.97	N	N	GL0047580_MH0038_[Complete]_[mRNA]_locus=scaffold30483_1:1694:2620:+	1.1.1.169	root;cellular organisms;Bacteria;Firmicutes;Clostridia;Clostridiales
MH0039	Denmark	male	58	23.07	N	N	GL0108122_MH0039_[Lack_3'-end]_[mRNA]_locus=scaffold65538_1:116:535:+	1.1.1.169	root;cellular organisms;Bacteria;Firmicutes;Clostridia
MH0040	Denmark	female	67	20.87	N	N	GL0054344_MH0040_[Complete]_[mRNA]_locus=scaffold2684_1:585:1508:+	1.1.1.169	root;cellular organisms;Bacteria;Bacteroidetes;Bacteroidia;Bacteroidales;Bacteroidaceae;Bacteroides;Bacteroides intestinalis
MH0040	Denmark	female	67	20.87	N	N	GL0094837_MH0040_[Lack_5'-end]_[mRNA]_locus=scaffold56191_2:552:1352:-	1.1.1.169	root;cellular organisms;Bacteria;Firmicutes;Bacilli;Lactobacillales;Streptococcaceae;Streptococcus
MH0040	Denmark	female	67	20.87	N	N	GL0025431_MH0040_[Lack_5'-end]_[mRNA]_locus=scaffold10251_5:474:1415:-	1.1.1.169	root;cellular organisms;Bacteria;Firmicutes;Clostridia;Clostridiales
MH0041	Denmark	male	59	23.17	N	N	GL0111272_MH0041_[Complete]_[mRNA]_locus=scaffold17192_4:1512:2456:-	1.1.1.169	root;cellular organisms;Bacteria;Firmicutes;Clostridia;Clostridiales;Clostridiaceae;Clostridium;Clostridium beijerinckii
MH0042	Denmark	male	49	24.46	N	N	GL0093636_MH0042_[Lack_3'-end]_[mRNA]_locus=scaffold54699_5:1:954:-	1.1.1.169	root;cellular organisms;Bacteria;Proteobacteria;Betaproteobacteria;Burkholderiales;Burkholderiaceae;Burkholderia;Burkholderia multivorans
MH0043	Denmark	male	69	23.72	N	N	GL0140782_MH0043_[Lack_3'-end]_[mRNA]_locus=scaffold43099_1:3:845:-	1.1.1.169	root;cellular organisms;Bacteria;Firmicutes
MH0043	Denmark	male	69	23.72	N	N	GL0063929_MH0043_[Lack_3'-end]_[mRNA]_locus=scaffold67065_4:147:1031:+	1.1.1.169	root;cellular organisms;Bacteria;Proteobacteria;Betaproteobacteria;Burkholderiales;Burkholderiaceae;Burkholderia;Burkholderia multivorans
MH0044	Denmark	male	64	24.48	N	N	GL0051374_MH0044_[Lack_3'-end]_[mRNA]_locus=scaffold3728_2:3:911:-	1.1.1.169	root;cellular organisms;Bacteria;Firmicutes;Clostridia;Clostridiales;Clostridiaceae;Clostridium
MH0044	Denmark	male	64	24.48	N	N	GL0085111_MH0044_[Complete]_[mRNA]_locus=scaffold2625_7:2157:3116:-	1.1.1.169	root;cellular organisms;Bacteria;Firmicutes;Clostridia;Clostridiales;Eubacteriaceae;Eubacterium;Eubacterium hallii
MH0045	Denmark	male	59	25.11	N	N	GL0110011_MH0045_[Lack_3'-end]_[mRNA]_locus=C4289141_1:3:524:-	1.1.1.169	root;cellular organisms;Bacteria;Firmicutes;Bacilli;Bacillales;Bacillaceae;Bacillus;Bacillus amyloliquefaciens
MH0045	Denmark	male	59	25.11	N	N	GL0086354_MH0045_[Complete]_[mRNA]_locus=scaffold42264_6:2765:3862:+	1.1.1.169	root;cellular organisms;Bacteria;Firmicutes;Clostridia;Clostridiales;Lachnospiraceae;Roseburia;Roseburia intestinalis
MH0045	Denmark	male	59	25.11	N	N	GL0109103_MH0045_[Lack_3'-end]_[mRNA]_locus=scaffold51696_11:3215:4126:+	1.1.1.169	root;cellular organisms;Bacteria;Proteobacteria;Gammaproteobacteria;Alteromonadales;Idiomarinaceae;Idiomarina;Idiomarina baltica
MH0046	Denmark	male	54	23.74	N	N	GL0100567_MH0046_[Complete]_[mRNA]_locus=scaffold1280_16:9751:10710:+	1.1.1.169	root;cellular organisms;Bacteria;Firmicutes;Clostridia;Clostridiales;Eubacteriaceae;Eubacterium;Eubacterium hallii
MH0047	Denmark	female	69	30.4	Y	N	GL0016389_MH0047_[Lack_3'-end]_[mRNA]_locus=scaffold24438_1:2:343:-	1.1.1.169	root;cellular organisms;Bacteria;Bacteroidetes;Bacteroidia;Bacteroidales;Bacteroidaceae;Bacteroides;Bacteroides vulgatus
MH0047	Denmark	female	69	30.4	Y	N	GL0030428_MH0047_[Complete]_[mRNA]_locus=scaffold35738_6:1607:2527:+	1.1.1.169	root;cellular organisms;Bacteria;Firmicutes;Clostridia;Clostridiales;Clostridiaceae;Clostridium;Clostridium nexile
MH0048	Denmark	female	54	19.4	N	N	GL0043455_MH0048_[Lack_3'-end]_[mRNA]_locus=C2531141_1:2:529:-	1.1.1.169	root;cellular organisms;Bacteria
MH0050	Denmark	male	49	25.08	N	N	GL0041957_MH0050_[Complete]_[mRNA]_locus=scaffold29559_4:2:643:+	1.1.1.169	root;cellular organisms;Bacteria;Proteobacteria;Deltaproteobacteria;Desulfobacterales;Desulfobacteraceae;Desulfococcus;Desulfococcus oleovorans
MH0051	Denmark	female	69	23.15	N	N	GL0047242_MH0051_[Lack_3'-end]_[mRNA]_locus=C2100427_1:34:699:+	1.1.1.169	root;cellular organisms;Bacteria;Firmicutes;Clostridia;Clostridiales
MH0052	Denmark	female	49	33.18	Y	N	GL0078021_MH0052_[Complete]_[mRNA]_locus=scaffold63171_1:506:1516:-	1.1.1.169	root;cellular organisms;Bacteria;Firmicutes;Clostridia;Clostridiales;Peptococcaceae;Desulfitobacterium;Desulfitobacterium hafniense
MH0053	Denmark	female	49	32.7	Y	N	GL0070966_MH0053_[Complete]_[mRNA]_locus=scaffold2969_5:494:1444:-	1.1.1.169
MH0054	Denmark	male	49	20.31	N	N	GL0069263_MH0054_[Lack_3'-end]_[mRNA]_locus=scaffold39842_3:286:597:+	1.1.1.169	root;cellular organisms;Bacteria;Firmicutes;Clostridia;Clostridiales
MH0054	Denmark	male	49	20.31	N	N	GL0058981_MH0054_[Complete]_[mRNA]_locus=scaffold16744_1:2343:3275:+	1.1.1.169	root;cellular organisms;Bacteria;Firmicutes;Clostridia;Clostridiales;Clostridiaceae;Clostridium;Clostridium asparagiforme
MH0054	Denmark	male	49	20.31	N	N	GL0100631_MH0054_[Complete]_[mRNA]_locus=scaffold7633_3:268:1179:-	1.1.1.169	root;cellular organisms;Bacteria;Firmicutes;Clostridia;Clostridiales;Clostridiaceae;Clostridium;Clostridium acetobutylicum
MH0054	Denmark	male	49	20.31	N	N	GL0077629_MH0054_[Complete]_[mRNA]_locus=scaffold5442_3:19637:20611:+	1.1.1.169	root;cellular organisms;Bacteria;Firmicutes;Clostridia;Clostridiales;Ruminococcaceae;Faecalibacterium;Faecalibacterium prausnitzii
MH0054	Denmark	male	49	20.31	N	N	GL0094383_MH0054_[Complete]_[mRNA]_locus=scaffold74103_1:11385:11801:+	1.1.1.169	root;cellular organisms;Bacteria;Firmicutes;Clostridia;Clostridiales;Ruminococcaceae;Faecalibacterium;Faecalibacterium prausnitzii
MH0055	Denmark	male	59	30.29	Y	N	GL0108163_MH0055_[Complete]_[mRNA]_locus=scaffold27675_4:1317:2297:-	1.1.1.169	root;cellular organisms;Bacteria;Bacteroidetes;Bacteroidia;Bacteroidales;Bacteroidaceae;Bacteroides
MH0055	Denmark	male	59	30.29	Y	N	GL0129007_MH0055_[Complete]_[mRNA]_locus=scaffold60825_2:2256:3170:+	1.1.1.169	root;cellular organisms;Bacteria;Bacteroidetes;Bacteroidia;Bacteroidales;Bacteroidaceae;Bacteroides;Bacteroides coprocola
MH0055	Denmark	male	59	30.29	Y	N	GL0011704_MH0055_[Complete]_[mRNA]_locus=scaffold23036_2:6547:7503:+	1.1.1.169	root;cellular organisms;Bacteria;Chloroflexi;Chloroflexi (class);Chloroflexales;Chloroflexaceae;Chloroflexus;Chloroflexus aggregans
MH0055	Denmark	male	59	30.29	Y	N	GL0095310_MH0055_[Complete]_[mRNA]_locus=scaffold64062_1:3191:4114:-	1.1.1.169	root;cellular organisms;Bacteria;Firmicutes
MH0055	Denmark	male	59	30.29	Y	N	GL0061050_MH0055_[Lack_3'-end]_[mRNA]_locus=scaffold43845_2:3:368:-	1.1.1.169	root;cellular organisms;Bacteria;Firmicutes;Clostridia;Clostridiales;Clostridiaceae;Clostridium;Clostridium phytofermentans
MH0055	Denmark	male	59	30.29	Y	N	GL0118393_MH0055_[Lack_3'-end]_[mRNA]_locus=scaffold48523_1:3:494:-	1.1.1.169	root;cellular organisms;Bacteria;Firmicutes;Clostridia;Clostridiales;Ruminococcaceae;Faecalibacterium;Faecalibacterium prausnitzii
MH0056	Denmark	male	54	25.35	N	N	GL0037180_MH0056_[Complete]_[mRNA]_locus=scaffold242_2:3751:4719:+	1.1.1.169	root;cellular organisms;Bacteria;Firmicutes;Clostridia;Clostridiales;Clostridiaceae;Clostridium
MH0056	Denmark	male	54	25.35	N	N	GL0076564_MH0056_[Lack_3'-end]_[mRNA]_locus=scaffold28921_1:2:403:-	1.1.1.169	root;cellular organisms;Bacteria;Firmicutes;Clostridia;Clostridiales;Clostridiaceae;Clostridium;Clostridium phytofermentans
MH0057	Denmark	female	54	32.98	Y	N	GL0068806_MH0057_[Complete]_[mRNA]_locus=scaffold352_7:799:1749:+	1.1.1.169	root;cellular organisms;Bacteria;Bacteroidetes;Bacteroidia;Bacteroidales;Bacteroidaceae;Bacteroides
MH0057	Denmark	female	54	32.98	Y	N	GL0064752_MH0057_[Complete]_[mRNA]_locus=scaffold52122_1:3549:4556:+	1.1.1.169	root;cellular organisms;Bacteria;Bacteroidetes;Bacteroidia;Bacteroidales;Bacteroidaceae;Bacteroides;Bacteroides vulgatus
MH0057	Denmark	female	54	32.98	Y	N	GL0053525_MH0057_[Complete]_[mRNA]_locus=scaffold65_2:2935:3873:-	1.1.1.169	root;cellular organisms;Bacteria;Bacteroidetes;Bacteroidia;Bacteroidales;Porphyromonadaceae;Parabacteroides;Parabacteroides merdae
MH0057	Denmark	female	54	32.98	Y	N	GL0054455_MH0057_[Complete]_[mRNA]_locus=scaffold19420_3:106:1044:-	1.1.1.169	root;cellular organisms;Bacteria;Firmicutes;Clostridia;Clostridiales;Clostridiaceae;Clostridium
MH0058	Denmark	female	54	22.04	N	N	GL0117679_MH0058_[Lack_3'-end]_[mRNA]_locus=scaffold53739_2:322:846:+	1.1.1.169	root;cellular organisms;Bacteria;Bacteroidetes;Bacteroidia;Bacteroidales;Bacteroidaceae;Bacteroides;Bacteroides caccae
MH0058	Denmark	female	54	22.04	N	N	GL0035026_MH0058_[Complete]_[mRNA]_locus=scaffold62562_1:4858:5877:+	1.1.1.169	root;cellular organisms;Bacteria;Firmicutes;Clostridia;Clostridiales;Eubacteriaceae;Eubacterium;Eubacterium hallii
MH0058	Denmark	female	54	22.04	N	N	GL0077246_MH0058_[Lack_3'-end]_[mRNA]_locus=scaffold31001_2:3:389:-	1.1.1.169	root;cellular organisms;Bacteria;Firmicutes;Clostridia;Clostridiales;Eubacteriaceae;Eubacterium;Eubacterium hallii
MH0060	Denmark	male	54	23.52	N	N	GL0041210_MH0060_[Complete]_[mRNA]_locus=scaffold2361_2:361:1263:-	1.1.1.169
MH0060	Denmark	male	54	23.52	N	N	GL0043919_MH0060_[Lack_3'-end]_[mRNA]_locus=scaffold4625_11:1:276:-	1.1.1.169
MH0060	Denmark	male	54	23.52	N	N	GL0064668_MH0060_[Complete]_[mRNA]_locus=scaffold90425_1:438:1367:+	1.1.1.169	root;cellular organisms;Bacteria;Firmicutes;Clostridia;Clostridiales;Clostridiaceae;Clostridium;Clostridium bolteae
MH0061	Denmark	female	69	30.12	Y	N	GL0017783_MH0061_[Lack_3'-end]_[mRNA]_locus=scaffold40957_2:2:313:-	1.1.1.169	root;cellular organisms;Bacteria;Bacteroidetes;Bacteroidia;Bacteroidales
MH0061	Denmark	female	69	30.12	Y	N	GL0071627_MH0061_[Complete]_[mRNA]_locus=scaffold2948_1:2763:3773:+	1.1.1.169	root;cellular organisms;Bacteria;Firmicutes;Bacilli;Lactobacillales
MH0061	Denmark	female	69	30.12	Y	N	GL0060349_MH0061_[Complete]_[mRNA]_locus=scaffold26944_1:8964:10100:-	1.1.1.169	root;cellular organisms;Bacteria;Firmicutes;Clostridia;Halanaerobiales;Halanaerobiaceae;Halothermothrix;Halothermothrix orenii
MH0062	Denmark	female	49	37.54	Y	N	GL0054472_MH0062_[Lack_3'-end]_[mRNA]_locus=scaffold88202_1:176:607:+	1.1.1.169	root;cellular organisms;Bacteria;Actinobacteria;Actinobacteria (class);Coriobacteriales;Coriobacteriaceae;Collinsella;Collinsella aerofaciens
MH0062	Denmark	female	49	37.54	Y	N	GL0098261_MH0062_[Lack_3'-end]_[mRNA]_locus=scaffold16992_3:1:771:-	1.1.1.169	root;cellular organisms;Bacteria;Firmicutes;Clostridia;Clostridiales
MH0062	Denmark	female	49	37.54	Y	N	GL0075271_MH0062_[Lack_3'-end]_[mRNA]_locus=scaffold67878_2:3:314:-	1.1.1.169	root;cellular organisms;Bacteria;Firmicutes;Clostridia;Clostridiales;Clostridiaceae;Clostridium;Clostridium phytofermentans
MH0063	Denmark	male	59	30.23	Y	N	GL0044338_MH0063_[Complete]_[mRNA]_locus=scaffold7077_11:3211:4125:-	1.1.1.169	root;cellular organisms;Bacteria;Bacteroidetes;Bacteroidia;Bacteroidales;Bacteroidaceae;Bacteroides
MH0063	Denmark	male	59	30.23	Y	N	GL0048606_MH0063_[Complete]_[mRNA]_locus=scaffold27042_8:222:1121:-	1.1.1.169	root;cellular organisms;Bacteria;Firmicutes;Clostridia;Clostridiales;Eubacteriaceae;Eubacterium;Eubacterium hallii
MH0063	Denmark	male	59	30.23	Y	N	GL0082048_MH0063_[Complete]_[mRNA]_locus=scaffold62536_4:134:1492:+	1.1.1.169	root;cellular organisms;Bacteria;Firmicutes;Clostridia;Clostridiales;Ruminococcaceae;Anaerotruncus;Anaerotruncus colihominis
MH0064	Denmark	female	54	23.18	N	N	GL0063577_MH0064_[Lack_3'-end]_[mRNA]_locus=scaffold8828_1:1305:1640:+	1.1.1.169	root;cellular organisms;Bacteria
MH0064	Denmark	female	54	23.18	N	N	GL0059371_MH0064_[Complete]_[mRNA]_locus=scaffold3021_10:17818:18948:-	1.1.1.169	root;cellular organisms;Bacteria;Firmicutes;Clostridia;Clostridiales
MH0064	Denmark	female	54	23.18	N	N	GL0088168_MH0064_[Complete]_[mRNA]_locus=scaffold18636_1:29123:30151:+	1.1.1.169	root;cellular organisms;Bacteria;Firmicutes;Clostridia;Clostridiales;Eubacteriaceae;Eubacterium;Eubacterium hallii
MH0064	Denmark	female	54	23.18	N	N	GL0045143_MH0064_[Lack_both_end]_[mRNA]_locus=scaffold25178_1:2:526:-	1.1.1.169	root;cellular organisms;Bacteria;Firmicutes;Clostridia;Clostridiales;Ruminococcaceae;Faecalibacterium;Faecalibacterium prausnitzii
MH0065	Denmark	male	59	28.23	N	N	GL0025035_MH0065_[Complete]_[mRNA]_locus=scaffold18440_1:160:1092:+	1.1.1.169	root;cellular organisms;Bacteria
MH0065	Denmark	male	59	28.23	N	N	GL0026967_MH0065_[Complete]_[mRNA]_locus=scaffold14715_25:711:1631:+	1.1.1.169	root;cellular organisms;Bacteria;Firmicutes;Clostridia;Clostridiales
MH0065	Denmark	male	59	28.23	N	N	GL0086259_MH0065_[Complete]_[mRNA]_locus=scaffold59146_1:1214:2182:-	1.1.1.169	root;cellular organisms;Bacteria;Firmicutes;Clostridia;Clostridiales;Clostridiaceae;Clostridium
MH0065	Denmark	male	59	28.23	N	N	GL0081357_MH0065_[Complete]_[mRNA]_locus=scaffold112113_1:3903:4823:-	1.1.1.169	root;cellular organisms;Bacteria;Firmicutes;Clostridia;Clostridiales;Syntrophomonadaceae;Dethiobacter;Dethiobacter alkaliphilus
MH0065	Denmark	male	59	28.23	N	N	GL0073777_MH0065_[Lack_3'-end]_[mRNA]_locus=scaffold110253_1:1763:2464:+	1.1.1.169	root;cellular organisms;Bacteria;Spirochaetes;Spirochaetes (class);Spirochaetales;Spirochaetaceae;Treponema;Treponema denticola
MH0066	Denmark	female	44	20.79	N	N	GL0083526_MH0066_[Complete]_[mRNA]_locus=scaffold73430_1:254:1201:-	1.1.1.169	root;cellular organisms;Bacteria;Firmicutes;Clostridia;Clostridiales;Syntrophomonadaceae;Dethiobacter;Dethiobacter alkaliphilus
MH0066	Denmark	female	44	20.79	N	N	GL0036395_MH0066_[Complete]_[mRNA]_locus=scaffold8055_4:2686:3603:+	1.1.1.169	root;cellular organisms;Bacteria;Verrucomicrobia;Verrucomicrobiae;Verrucomicrobiales;Verrucomicrobiaceae;Akkermansia;Akkermansia muciniphila
MH0067	Denmark	male	54	21.07	N	N	GL0005033_MH0067_[Complete]_[mRNA]_locus=scaffold20881_1:14249:15199:+	1.1.1.169	root;cellular organisms;Bacteria;Firmicutes;Clostridia;Clostridiales;Syntrophomonadaceae;Dethiobacter;Dethiobacter alkaliphilus
MH0067	Denmark	male	54	21.07	N	N	GL0058644_MH0067_[Complete]_[mRNA]_locus=scaffold2295_4:14462:15385:+	1.1.1.169	root;cellular organisms;Bacteria;Firmicutes;Clostridia;Clostridiales;Syntrophomonadaceae;Dethiobacter;Dethiobacter alkaliphilus
MH0068	Denmark	female	54	28.97	N	N	GL0044946_MH0068_[Complete]_[mRNA]_locus=scaffold188_6:303:1259:-	1.1.1.169	root;cellular organisms;Bacteria
MH0069	Denmark	female	59	36.71	Y	N	GL0077143_MH0069_[Complete]_[mRNA]_locus=scaffold37426_5:2615:3322:+	1.1.1.169	root;cellular organisms;Bacteria;Actinobacteria;Actinobacteria (class);Bifidobacteriales;Bifidobacteriaceae;Bifidobacterium;Bifidobacterium adolescentis
MH0069	Denmark	female	59	36.71	Y	N	GL0099546_MH0069_[Lack_both_end]_[mRNA]_locus=scaffold31530_1:2:508:-	1.1.1.169	root;cellular organisms;Bacteria;Bacteroidetes;Bacteroidia;Bacteroidales;Bacteroidaceae;Bacteroides
MH0069	Denmark	female	59	36.71	Y	N	GL0136580_MH0069_[Complete]_[mRNA]_locus=scaffold605_2:4200:5111:-	1.1.1.169	root;cellular organisms;Bacteria;Bacteroidetes;Bacteroidia;Bacteroidales;Bacteroidaceae;Bacteroides;Bacteroides plebeius
MH0069	Denmark	female	59	36.71	Y	N	GL0044803_MH0069_[Lack_3'-end]_[mRNA]_locus=scaffold47725_1:355:939:+	1.1.1.169	root;cellular organisms;Bacteria;Bacteroidetes;Bacteroidia;Bacteroidales;Rikenellaceae;Alistipes;Alistipes putredinis
MH0069	Denmark	female	59	36.71	Y	N	GL0008358_MH0069_[Lack_5'-end]_[mRNA]_locus=scaffold4253_3:633:1319:-	1.1.1.169	root;cellular organisms;Bacteria;Cyanobacteria
MH0069	Denmark	female	59	36.71	Y	N	GL0064477_MH0069_[Complete]_[mRNA]_locus=scaffold97518_1:144:1073:-	1.1.1.169	root;cellular organisms;Bacteria;Firmicutes;Clostridia;Clostridiales
MH0069	Denmark	female	59	36.71	Y	N	GL0103613_MH0069_[Complete]_[mRNA]_locus=scaffold54435_1:1803:2774:-	1.1.1.169	root;cellular organisms;Bacteria;Firmicutes;Clostridia;Clostridiales;Eubacteriaceae;Eubacterium;Eubacterium hallii
MH0069	Denmark	female	59	36.71	Y	N	GL0042638_MH0069_[Complete]_[mRNA]_locus=scaffold71220_24:2722:3654:+	1.1.1.169	root;cellular organisms;Bacteria;Firmicutes;Clostridia;Clostridiales;Syntrophomonadaceae;Dethiobacter;Dethiobacter alkaliphilus
MH0069	Denmark	female	59	36.71	Y	N	GL0040290_MH0069_[Lack_3'-end]_[mRNA]_locus=C6831523_1:3:371:-	1.1.1.169	root;cellular organisms;Bacteria;Proteobacteria;Deltaproteobacteria;Desulfovibrionales;Desulfovibrionaceae;Desulfovibrio;Desulfovibrio piger
MH0070	Denmark	male	49	22.69	N	N	GL0014872_MH0070_[Complete]_[mRNA]_locus=scaffold112229_1:3645:4346:-	1.1.1.169	root;cellular organisms;Bacteria;Bacteroidetes;Bacteroidia;Bacteroidales;Bacteroidaceae;Bacteroides;Bacteroides plebeius
MH0070	Denmark	male	49	22.69	N	N	GL0041515_MH0070_[Complete]_[mRNA]_locus=scaffold29659_2:642:1604:+	1.1.1.169	root;cellular organisms;Bacteria;Firmicutes;Clostridia;Clostridiales;Eubacteriaceae;Anaerofustis;Anaerofustis stercorihominis
MH0071	Denmark	female	44	25.37	N	N	GL0065268_MH0071_[Complete]_[mRNA]_locus=scaffold56217_3:1665:2576:+	1.1.1.169	root;cellular organisms;Bacteria;Firmicutes;Clostridia;Clostridiales
MH0071	Denmark	female	44	25.37	N	N	GL0113095_MH0071_[Complete]_[mRNA]_locus=scaffold28124_20:205:1131:+	1.1.1.169	root;cellular organisms;Bacteria;Firmicutes;Clostridia;Clostridiales
MH0071	Denmark	female	44	25.37	N	N	GL0043848_MH0071_[Lack_5'-end]_[mRNA]_locus=scaffold52935_3:2:1000:+	1.1.1.169	root;cellular organisms;Bacteria;Firmicutes;Clostridia;Clostridiales;Eubacteriaceae;Eubacterium;Eubacterium hallii
MH0071	Denmark	female	44	25.37	N	N	GL0076225_MH0071_[Lack_5'-end]_[mRNA]_locus=scaffold10450_3:1316:2173:-	1.1.1.169	root;cellular organisms;Bacteria;Firmicutes;Erysipelotrichi;Erysipelotrichales;Erysipelotrichaceae
MH0071	Denmark	female	44	25.37	N	N	GL0066845_MH0071_[Lack_both_end]_[mRNA]_locus=scaffold53499_9:1:516:+	1.1.1.169	root;cellular organisms;Bacteria;Proteobacteria;Deltaproteobacteria;Myxococcales;Polyangiaceae;Sorangium;Sorangium cellulosum
MH0073	Denmark	male	54	32.49	Y	N	GL0094566_MH0073_[Lack_3'-end]_[mRNA]_locus=scaffold15118_1:875:1462:+	1.1.1.169	root;cellular organisms;Bacteria;Bacteroidetes;Bacteroidia;Bacteroidales;Bacteroidaceae;Bacteroides
MH0073	Denmark	male	54	32.49	Y	N	GL0085438_MH0073_[Complete]_[mRNA]_locus=scaffold13947_3:364:1320:+	1.1.1.169	root;cellular organisms;Bacteria;Firmicutes;Clostridia;Clostridiales
MH0073	Denmark	male	54	32.49	Y	N	GL0100140_MH0073_[Complete]_[mRNA]_locus=scaffold23426_3:647:1606:-	1.1.1.169	root;cellular organisms;Bacteria;Firmicutes;Clostridia;Clostridiales;Lachnospiraceae;Coprococcus;Coprococcus comes
MH0074	Denmark	female	49	20.46	N	N	GL0029457_MH0074_[Complete]_[mRNA]_locus=scaffold63_2:7746:8666:-	1.1.1.169	root;cellular organisms;Bacteria;Bacteroidetes;Bacteroidia;Bacteroidales;Bacteroidaceae;Bacteroides;Bacteroides intestinalis
MH0074	Denmark	female	49	20.46	N	N	GL0049196_MH0074_[Lack_3'-end]_[mRNA]_locus=scaffold24065_2:2:361:-	1.1.1.169	root;cellular organisms;Bacteria;Firmicutes;Clostridia;Clostridiales
MH0074	Denmark	female	49	20.46	N	N	GL0105183_MH0074_[Complete]_[mRNA]_locus=scaffold21925_6:78:1151:-	1.1.1.169	root;cellular organisms;Bacteria;Firmicutes;Clostridia;Clostridiales
MH0074	Denmark	female	49	20.46	N	N	GL0015934_MH0074_[Lack_3'-end]_[mRNA]_locus=scaffold17813_6:3:830:-	1.1.1.169	root;cellular organisms;Bacteria;Firmicutes;Clostridia;Clostridiales;Clostridiaceae;Clostridium;Clostridium bolteae
MH0074	Denmark	female	49	20.46	N	N	GL0033637_MH0074_[Complete]_[mRNA]_locus=scaffold13615_10:1408:2271:+	1.1.1.169	root;cellular organisms;Bacteria;Firmicutes;Clostridia;Clostridiales;Ruminococcaceae;Faecalibacterium;Faecalibacterium prausnitzii
MH0074	Denmark	female	49	20.46	N	N	GL0002372_MH0074_[Complete]_[mRNA]_locus=scaffold23965_6:467:1363:-	1.1.1.169	root;cellular organisms;Bacteria;Firmicutes;Clostridia;Clostridiales;Syntrophomonadaceae;Dethiobacter;Dethiobacter alkaliphilus
MH0075	Denmark	male	64	30.55	Y	N	GL0117966_MH0075_[Complete]_[mRNA]_locus=scaffold38644_1:166:1068:+	1.1.1.169
MH0075	Denmark	male	64	30.55	Y	N	GL0107446_MH0075_[Lack_3'-end]_[mRNA]_locus=scaffold69565_1:1:321:-	1.1.1.169	root;cellular organisms;Bacteria;Firmicutes;Clostridia;Clostridiales;Clostridiaceae;Clostridium
MH0075	Denmark	male	64	30.55	Y	N	GL0043065_MH0075_[Complete]_[mRNA]_locus=C4310393_1:392:1432:+	1.1.1.169	root;cellular organisms;Bacteria;Firmicutes;Clostridia;Clostridiales;Peptococcaceae;Desulfitobacterium;Desulfitobacterium hafniense
MH0076	Denmark	female	69	34.78	Y	N	GL0020454_MH0076_[Complete]_[mRNA]_locus=scaffold74316_1:1731:3383:+	1.1.1.169	root;cellular organisms;Bacteria;Firmicutes;Clostridia;Clostridiales
MH0076	Denmark	female	69	34.78	Y	N	GL0089924_MH0076_[Lack_5'-end]_[mRNA]_locus=scaffold69683_1:509:1429:-	1.1.1.169	root;cellular organisms;Bacteria;Firmicutes;Clostridia;Clostridiales;Syntrophomonadaceae;Dethiobacter;Dethiobacter alkaliphilus
MH0077	Denmark	female	49	24.92	N	N	GL0143831_MH0077_[Complete]_[mRNA]_locus=scaffold29570_3:2510:3316:+	1.1.1.169	root;cellular organisms;Bacteria;Bacteroidetes;Bacteroidia;Bacteroidales;Porphyromonadaceae;Parabacteroides
MH0077	Denmark	female	49	24.92	N	N	GL0146361_MH0077_[Complete]_[mRNA]_locus=scaffold113102_1:5602:6516:-	1.1.1.169	root;cellular organisms;Bacteria;Firmicutes;Clostridia;Clostridiales;Clostridiaceae;Clostridium;Clostridium acetobutylicum
MH0077	Denmark	female	49	24.92	N	N	GL0110784_MH0077_[Lack_3'-end]_[mRNA]_locus=scaffold43189_2:169:564:+	1.1.1.169	root;cellular organisms;Bacteria;Firmicutes;Clostridia;Clostridiales;Lachnospiraceae;Coprococcus;Coprococcus comes
MH0077	Denmark	female	49	24.92	N	N	GL0118271_MH0077_[Lack_3'-end]_[mRNA]_locus=scaffold85306_7:3:749:-	1.1.1.169	root;cellular organisms;Bacteria;Spirochaetes;Spirochaetes (class);Spirochaetales;Brachyspiraceae;Brachyspira;Brachyspira hyodysenteriae
MH0079	Denmark	female	64	19.97	N	N	GL0015270_MH0079_[Lack_5'-end]_[mRNA]_locus=C2036240_1:188:850:-	1.1.1.169	root;cellular organisms;Bacteria
MH0079	Denmark	female	64	19.97	N	N	GL0095991_MH0079_[Complete]_[mRNA]_locus=scaffold48561_1:1904:2857:+	1.1.1.169	root;cellular organisms;Bacteria;Firmicutes;Clostridia;Clostridiales
MH0079	Denmark	female	64	19.97	N	N	GL0019157_MH0079_[Lack_3'-end]_[mRNA]_locus=C2020636_1:2:244:-	1.1.1.169	root;cellular organisms;Bacteria;Proteobacteria;Betaproteobacteria;Burkholderiales;Burkholderiaceae;Burkholderia;Burkholderia multivorans
MH0080	Denmark	female	59	18.59	N	N	GL0106692_MH0080_[Complete]_[mRNA]_locus=scaffold92366_1:435:1379:-	1.1.1.169	root;cellular organisms;Bacteria;Firmicutes;Clostridia;Clostridiales
MH0080	Denmark	female	59	18.59	N	N	GL0123567_MH0080_[Complete]_[mRNA]_locus=scaffold21624_6:3282:4232:+	1.1.1.169	root;cellular organisms;Bacteria;Firmicutes;Clostridia;Clostridiales
MH0001	Denmark	female	49	25.55	N	N	GL0025642_MH0001_[Lack_5'-end]_[mRNA]_locus=scaffold10528_8:1341:2483:-	1.1.1.17	root;cellular organisms;Bacteria;Firmicutes;Clostridia;Clostridiales;Lachnospiraceae;Dorea;Dorea formicigenerans
MH0002	Denmark	female	59	27.28	N	N	GL0079725_MH0002_[Complete]_[mRNA]_locus=scaffold93087_1:3791:5266:-	1.1.1.17	root;cellular organisms;Bacteria;Bacteroidetes;Bacteroidia;Bacteroidales;Bacteroidaceae;Bacteroides
MH0002	Denmark	female	59	27.28	N	N	GL0084072_MH0002_[Lack_3'-end]_[mRNA]_locus=scaffold53895_2:395:1219:+	1.1.1.17	root;cellular organisms;Bacteria;Firmicutes;Clostridia;Clostridiales;Eubacteriaceae;Eubacterium;Eubacterium hallii
MH0006	Denmark	female	59	22.38	N	N	GL0051265_MH0006_[Complete]_[mRNA]_locus=scaffold31026_2:29500:30933:-	1.1.1.17	root;cellular organisms;Bacteria;Bacteroidetes;Bacteroidia;Bacteroidales
MH0006	Denmark	female	59	22.38	N	N	GL0278620_MH0006_[Complete]_[mRNA]_locus=scaffold305910_1:187:1626:+	1.1.1.17	root;cellular organisms;Bacteria;Bacteroidetes;Bacteroidia;Bacteroidales;Bacteroidaceae;Bacteroides
MH0006	Denmark	female	59	22.38	N	N	GL0239998_MH0006_[Lack_5'-end]_[mRNA]_locus=scaffold129547_2:1:1284:+	1.1.1.17	root;cellular organisms;Bacteria;Bacteroidetes;Bacteroidia;Bacteroidales;Bacteroidaceae;Bacteroides;Bacteroides ovatus
MH0006	Denmark	female	59	22.38	N	N	GL0058651_MH0006_[Complete]_[mRNA]_locus=scaffold112070_1:10089:11696:+	1.1.1.17	root;cellular organisms;Bacteria;Firmicutes;Clostridia;Clostridiales
MH0006	Denmark	female	59	22.38	N	N	GL0148277_MH0006_[Lack_3'-end]_[mRNA]_locus=scaffold35493_4:2040:2990:+	1.1.1.17	root;cellular organisms;Bacteria;Firmicutes;Clostridia;Clostridiales
MH0006	Denmark	female	59	22.38	N	N	GL0268486_MH0006_[Complete]_[mRNA]_locus=scaffold291719_1:878:2476:-	1.1.1.17	root;cellular organisms;Bacteria;Firmicutes;Clostridia;Clostridiales
MH0006	Denmark	female	59	22.38	N	N	GL0157528_MH0006_[Complete]_[mRNA]_locus=scaffold8879_6:1471:2967:-	1.1.1.17	root;cellular organisms;Bacteria;Firmicutes;Clostridia;Clostridiales;Lachnospiraceae
MH0006	Denmark	female	59	22.38	N	N	GL0162991_MH0006_[Complete]_[mRNA]_locus=scaffold183881_2:5874:7358:+	1.1.1.17	root;cellular organisms;Bacteria;Firmicutes;Clostridia;Clostridiales;Lachnospiraceae
MH0006	Denmark	female	59	22.38	N	N	GL0202873_MH0006_[Complete]_[mRNA]_locus=scaffold260339_1:3406:4968:-	1.1.1.17	root;cellular organisms;Bacteria;Firmicutes;Clostridia;Clostridiales;Lachnospiraceae
MH0006	Denmark	female	59	22.38	N	N	GL0057191_MH0006_[Lack_5'-end]_[mRNA]_locus=scaffold37761_1:601:1542:-	1.1.1.17	root;cellular organisms;Bacteria;Firmicutes;Clostridia;Clostridiales;Lachnospiraceae;Roseburia;Roseburia inulinivorans
MH0006	Denmark	female	59	22.38	N	N	GL0252763_MH0006_[Lack_3'-end]_[mRNA]_locus=scaffold108263_2:2:1336:-	1.1.1.17	root;cellular organisms;Bacteria;Firmicutes;Clostridia;Clostridiales;Ruminococcaceae;Ruminococcus;Ruminococcus gnavus
MH0006	Denmark	female	59	22.38	N	N	GL0107520_MH0006_[Lack_5'-end]_[mRNA]_locus=scaffold292757_1:55:561:-	1.1.1.17	root;cellular organisms;Bacteria;Lentisphaerae
MH0008	Denmark	male	59	24.35	N	N	GL0003715_MH0008_[Lack_3'-end]_[mRNA]_locus=scaffold51099_2:2:1192:-	1.1.1.17	root;cellular organisms;Bacteria;Proteobacteria;Gammaproteobacteria;Enterobacteriales;Enterobacteriaceae
MH0008	Denmark	male	59	24.35	N	N	GL0013339_MH0008_[Lack_5'-end]_[mRNA]_locus=scaffold4849_2:1:1128:+	1.1.1.17	root;cellular organisms;Bacteria;Proteobacteria;Gammaproteobacteria;Enterobacteriales;Enterobacteriaceae
MH0008	Denmark	male	59	24.35	N	N	GL0030164_MH0008_[Complete]_[mRNA]_locus=scaffold41529_2:5135:6502:+	1.1.1.17	root;cellular organisms;Bacteria;Proteobacteria;Gammaproteobacteria;Enterobacteriales;Enterobacteriaceae
MH0008	Denmark	male	59	24.35	N	N	GL0042560_MH0008_[Complete]_[mRNA]_locus=scaffold33100_11:2832:3980:-	1.1.1.17	root;cellular organisms;Bacteria;Proteobacteria;Gammaproteobacteria;Enterobacteriales;Enterobacteriaceae
MH0009	Denmark	male	64	29.04	N	N	GL0014662_MH0009_[Complete]_[mRNA]_locus=scaffold23880_1:4112:5590:+	1.1.1.17	root;cellular organisms;Bacteria;Bacteroidetes;Bacteroidia;Bacteroidales
MH0009	Denmark	male	64	29.04	N	N	GL0063823_MH0009_[Lack_3'-end]_[mRNA]_locus=scaffold27434_3:312:1670:+	1.1.1.17	root;cellular organisms;Bacteria;Firmicutes;Clostridia;Clostridiales;Clostridiaceae;Clostridium;Clostridium phytofermentans
MH0009	Denmark	male	64	29.04	N	N	GL0147105_MH0009_[Lack_5'-end]_[mRNA]_locus=scaffold72344_1:1:450:+	1.1.1.17	root;cellular organisms;Bacteria;Firmicutes;Clostridia;Clostridiales;Lachnospiraceae;Anaerostipes;Anaerostipes caccae
MH0009	Denmark	male	64	29.04	N	N	GL0027083_MH0009_[Lack_both_end]_[mRNA]_locus=C5225076_1:3:557:-	1.1.1.17	root;cellular organisms;Bacteria;Firmicutes;Clostridia;Clostridiales;Ruminococcaceae;Subdoligranulum;Subdoligranulum variabile
MH0010	Denmark	male	64	33.27	Y	N	GL0019666_MH0010_[Complete]_[mRNA]_locus=scaffold3619_6:8063:9568:-	1.1.1.17	root;cellular organisms;Bacteria;Bacteroidetes;Bacteroidia;Bacteroidales;Bacteroidaceae;Bacteroides;Bacteroides pectinophilus
MH0010	Denmark	male	64	33.27	Y	N	GL0036669_MH0010_[Lack_both_end]_[mRNA]_locus=scaffold35050_1:1:522:+	1.1.1.17	root;cellular organisms;Bacteria;Bacteroidetes;Bacteroidia;Bacteroidales;Bacteroidaceae;Bacteroides;Bacteroides thetaiotaomicron
MH0010	Denmark	male	64	33.27	Y	N	GL0010060_MH0010_[Complete]_[mRNA]_locus=scaffold39476_1:9639:11252:-	1.1.1.17	root;cellular organisms;Bacteria;Firmicutes;Clostridia;Clostridiales
MH0010	Denmark	male	64	33.27	Y	N	GL0018279_MH0010_[Complete]_[mRNA]_locus=scaffold28725_10:170:1795:+	1.1.1.17	root;cellular organisms;Bacteria;Firmicutes;Clostridia;Clostridiales
MH0010	Denmark	male	64	33.27	Y	N	GL0010064_MH0010_[Lack_both_end]_[mRNA]_locus=scaffold8601_1:2:562:+	1.1.1.17	root;cellular organisms;Bacteria;Firmicutes;Clostridia;Clostridiales;Ruminococcaceae;Faecalibacterium;Faecalibacterium prausnitzii
MH0011	Denmark	female	0	22.31	N	N	GL0144975_MH0011_[Complete]_[mRNA]_locus=scaffold6042_3:503:1258:+	1.1.1.17	root;cellular organisms;Bacteria;Bacteroidetes;Bacteroidia;Bacteroidales;Bacteroidaceae;Bacteroides
MH0011	Denmark	female	0	22.31	N	N	GL0184924_MH0011_[Complete]_[mRNA]_locus=scaffold15422_1:585:2261:-	1.1.1.17	root;cellular organisms;Bacteria;Firmicutes;Clostridia;Clostridiales
MH0011	Denmark	female	0	22.31	N	N	GL0123054_MH0011_[Lack_both_end]_[mRNA]_locus=scaffold35848_7:2:832:+	1.1.1.17	root;cellular organisms;Bacteria;Firmicutes;Clostridia;Clostridiales;Clostridiaceae;Clostridium;Clostridium asparagiforme
MH0012	Denmark	female	42	32.1	Y	N	GL0015646_MH0012_[Lack_5'-end]_[mRNA]_locus=scaffold107081_1:161:1021:-	1.1.1.17	root;cellular organisms;Bacteria
MH0012	Denmark	female	42	32.1	Y	N	GL0246887_MH0012_[Complete]_[mRNA]_locus=scaffold123415_1:4040:5497:+	1.1.1.17	root;cellular organisms;Bacteria;Bacteroidetes;Bacteroidia;Bacteroidales;Bacteroidaceae;Bacteroides;Bacteroides pectinophilus
MH0012	Denmark	female	42	32.1	Y	N	GL0312312_MH0012_[Complete]_[mRNA]_locus=scaffold10806_3:7737:9155:+	1.1.1.17	root;cellular organisms;Bacteria;Bacteroidetes;Bacteroidia;Bacteroidales;Bacteroidaceae;Bacteroides;Bacteroides pectinophilus
MH0012	Denmark	female	42	32.1	Y	N	GL0313969_MH0012_[Complete]_[mRNA]_locus=scaffold6902_8:376:1536:+	1.1.1.17	root;cellular organisms;Bacteria;Firmicutes;Bacilli;Bacillales;Bacillaceae;Bacillus;Bacillus licheniformis
MH0012	Denmark	female	42	32.1	Y	N	GL0079570_MH0012_[Complete]_[mRNA]_locus=scaffold7496_2:4348:5952:+	1.1.1.17	root;cellular organisms;Bacteria;Firmicutes;Clostridia
MH0012	Denmark	female	42	32.1	Y	N	GL0073309_MH0012_[Complete]_[mRNA]_locus=scaffold10501_11:4346:5989:-	1.1.1.17	root;cellular organisms;Bacteria;Firmicutes;Clostridia;Clostridiales
MH0012	Denmark	female	42	32.1	Y	N	GL0083858_MH0012_[Complete]_[mRNA]_locus=scaffold9567_8:6183:7802:+	1.1.1.17	root;cellular organisms;Bacteria;Firmicutes;Clostridia;Clostridiales
MH0012	Denmark	female	42	32.1	Y	N	GL0163706_MH0012_[Complete]_[mRNA]_locus=scaffold28051_8:5952:6920:-	1.1.1.17	root;cellular organisms;Bacteria;Firmicutes;Clostridia;Clostridiales
MH0012	Denmark	female	42	32.1	Y	N	GL0264600_MH0012_[Complete]_[mRNA]_locus=scaffold122779_1:4:1623:-	1.1.1.17	root;cellular organisms;Bacteria;Firmicutes;Clostridia;Clostridiales
MH0012	Denmark	female	42	32.1	Y	N	GL0282564_MH0012_[Complete]_[mRNA]_locus=scaffold3653_6:1183:2805:+	1.1.1.17	root;cellular organisms;Bacteria;Firmicutes;Clostridia;Clostridiales
MH0012	Denmark	female	42	32.1	Y	N	GL0030752_MH0012_[Lack_5'-end]_[mRNA]_locus=scaffold163817_2:17:691:-	1.1.1.17	root;cellular organisms;Bacteria;Firmicutes;Clostridia;Clostridiales;Clostridiaceae;Alkaliphilus;Alkaliphilus metalliredigens
MH0012	Denmark	female	42	32.1	Y	N	GL0146715_MH0012_[Lack_3'-end]_[mRNA]_locus=scaffold17123_13:3:860:-	1.1.1.17	root;cellular organisms;Bacteria;Firmicutes;Clostridia;Clostridiales;Clostridiaceae;Clostridium
MH0012	Denmark	female	42	32.1	Y	N	GL0179523_MH0012_[Complete]_[mRNA]_locus=scaffold54474_2:999:2453:-	1.1.1.17	root;cellular organisms;Bacteria;Firmicutes;Clostridia;Clostridiales;Clostridiaceae;Clostridium
MH0012	Denmark	female	42	32.1	Y	N	GL0026383_MH0012_[Complete]_[mRNA]_locus=scaffold38452_1:10046:11527:+	1.1.1.17	root;cellular organisms;Bacteria;Firmicutes;Clostridia;Clostridiales;Lachnospiraceae
MH0012	Denmark	female	42	32.1	Y	N	GL0017807_MH0012_[Complete]_[mRNA]_locus=scaffold50255_4:385:1563:+	1.1.1.17	root;cellular organisms;Bacteria;Firmicutes;Clostridia;Clostridiales;Lachnospiraceae;Anaerostipes;Anaerostipes caccae
MH0012	Denmark	female	42	32.1	Y	N	GL0058092_MH0012_[Lack_both_end]_[mRNA]_locus=scaffold93548_4:2:733:-	1.1.1.17	root;cellular organisms;Bacteria;Firmicutes;Clostridia;Clostridiales;Lachnospiraceae;Anaerostipes;Anaerostipes caccae
MH0012	Denmark	female	42	32.1	Y	N	GL0151272_MH0012_[Complete]_[mRNA]_locus=scaffold72102_7:712:1848:-	1.1.1.17	root;cellular organisms;Bacteria;Firmicutes;Clostridia;Clostridiales;Lachnospiraceae;Anaerostipes;Anaerostipes caccae
MH0012	Denmark	female	42	32.1	Y	N	GL0160596_MH0012_[Lack_5'-end]_[mRNA]_locus=scaffold136895_2:2:646:+	1.1.1.17	root;cellular organisms;Bacteria;Firmicutes;Clostridia;Clostridiales;Lachnospiraceae;Anaerostipes;Anaerostipes caccae
MH0012	Denmark	female	42	32.1	Y	N	GL0265826_MH0012_[Complete]_[mRNA]_locus=scaffold3381_6:6920:8056:-	1.1.1.17	root;cellular organisms;Bacteria;Firmicutes;Clostridia;Clostridiales;Lachnospiraceae;Anaerostipes;Anaerostipes caccae
MH0012	Denmark	female	42	32.1	Y	N	GL0103715_MH0012_[Lack_5'-end]_[mRNA]_locus=scaffold134233_2:2:613:+	1.1.1.17	root;cellular organisms;Bacteria;Firmicutes;Clostridia;Clostridiales;Lachnospiraceae;Roseburia;Roseburia intestinalis
MH0012	Denmark	female	42	32.1	Y	N	GL0209413_MH0012_[Lack_both_end]_[mRNA]_locus=scaffold164612_3:3:641:-	1.1.1.17	root;cellular organisms;Bacteria;Firmicutes;Clostridia;Clostridiales;Ruminococcaceae;Subdoligranulum;Subdoligranulum variabile
MH0012	Denmark	female	42	32.1	Y	N	GL0016423_MH0012_[Complete]_[mRNA]_locus=scaffold5906_2:8393:9577:-	1.1.1.17	root;cellular organisms;Bacteria;Proteobacteria;Gammaproteobacteria;Vibrionales;Vibrionaceae;Vibrio;Vibrio parahaemolyticus
MH0014	Denmark	female	54	38.49	Y	N	GL0041155_MH0014_[Complete]_[mRNA]_locus=scaffold69043_1:187:1794:-	1.1.1.17	root;cellular organisms;Bacteria;Firmicutes;Clostridia;Clostridiales
MH0014	Denmark	female	54	38.49	Y	N	GL0051086_MH0014_[Complete]_[mRNA]_locus=scaffold58912_1:2773:4383:-	1.1.1.17	root;cellular organisms;Bacteria;Firmicutes;Clostridia;Clostridiales
MH0014	Denmark	female	54	38.49	Y	N	GL0096296_MH0014_[Complete]_[mRNA]_locus=scaffold9675_6:19178:20689:+	1.1.1.17	root;cellular organisms;Bacteria;Firmicutes;Clostridia;Clostridiales
MH0014	Denmark	female	54	38.49	Y	N	GL0114014_MH0014_[Complete]_[mRNA]_locus=scaffold3995_9:3208:4812:+	1.1.1.17	root;cellular organisms;Bacteria;Firmicutes;Clostridia;Clostridiales
MH0014	Denmark	female	54	38.49	Y	N	GL0114647_MH0014_[Lack_5'-end]_[mRNA]_locus=scaffold38826_6:3:662:+	1.1.1.17	root;cellular organisms;Bacteria;Firmicutes;Clostridia;Clostridiales;Clostridiaceae;Clostridium;Clostridium bolteae
MH0014	Denmark	female	54	38.49	Y	N	GL0038017_MH0014_[Complete]_[mRNA]_locus=scaffold379_3:658:1872:-	1.1.1.17	root;cellular organisms;Bacteria;Firmicutes;Clostridia;Clostridiales;Lachnospiraceae;Anaerostipes;Anaerostipes caccae
MH0014	Denmark	female	54	38.49	Y	N	GL0041229_MH0014_[Complete]_[mRNA]_locus=scaffold82794_1:893:2488:+	1.1.1.17	root;cellular organisms;Bacteria;Firmicutes;Clostridia;Clostridiales;Ruminococcaceae;Subdoligranulum;Subdoligranulum variabile
MH0016	Denmark	female	49	30.5	Y	N	GL0114178_MH0016_[Complete]_[mRNA]_locus=scaffold21237_3:2893:4326:+	1.1.1.17	root;cellular organisms;Bacteria
MH0016	Denmark	female	49	30.5	Y	N	GL0030141_MH0016_[Lack_5'-end]_[mRNA]_locus=scaffold14266_2:8699:9826:-	1.1.1.17	root;cellular organisms;Bacteria;Bacteroidetes;Bacteroidia;Bacteroidales;Bacteroidaceae;Bacteroides
MH0016	Denmark	female	49	30.5	Y	N	GL0076422_MH0016_[Complete]_[mRNA]_locus=scaffold636_1:1166:2605:+	1.1.1.17	root;cellular organisms;Bacteria;Bacteroidetes;Bacteroidia;Bacteroidales;Bacteroidaceae;Bacteroides
MH0016	Denmark	female	49	30.5	Y	N	GL0122942_MH0016_[Complete]_[mRNA]_locus=scaffold20987_2:1098:2537:+	1.1.1.17	root;cellular organisms;Bacteria;Bacteroidetes;Bacteroidia;Bacteroidales;Bacteroidaceae;Bacteroides
MH0016	Denmark	female	49	30.5	Y	N	GL0044577_MH0016_[Lack_3'-end]_[mRNA]_locus=scaffold67904_7:1:1524:-	1.1.1.17	root;cellular organisms;Bacteria;Firmicutes;Clostridia;Clostridiales
MH0016	Denmark	female	49	30.5	Y	N	GL0104503_MH0016_[Complete]_[mRNA]_locus=scaffold3320_2:9:1625:-	1.1.1.17	root;cellular organisms;Bacteria;Firmicutes;Clostridia;Clostridiales
MH0016	Denmark	female	49	30.5	Y	N	GL0126919_MH0016_[Lack_5'-end]_[mRNA]_locus=scaffold23435_9:3:1478:+	1.1.1.17	root;cellular organisms;Bacteria;Firmicutes;Clostridia;Clostridiales
MH0017	Denmark	male	64	21.81	N	N	GL0040127_MH0017_[Complete]_[mRNA]_locus=C1493489_1:2488:3639:-	1.1.1.17	root;cellular organisms;Bacteria;Firmicutes;Clostridia;Clostridiales;Clostridiaceae;Clostridium;Clostridium beijerinckii
MH0017	Denmark	male	64	21.81	N	N	GL0029237_MH0017_[Complete]_[mRNA]_locus=scaffold41871_1:1889:3103:+	1.1.1.17	root;cellular organisms;Bacteria;Firmicutes;Clostridia;Clostridiales;Lachnospiraceae;Anaerostipes;Anaerostipes caccae
MH0018	Denmark	male	49	31.37	Y	N	GL0017518_MH0018_[Lack_5'-end]_[mRNA]_locus=scaffold12744_2:2:481:+	1.1.1.17	root;cellular organisms;Bacteria;Bacteroidetes;Bacteroidia;Bacteroidales;Prevotellaceae;Prevotella;Prevotella copri
MH0019	Denmark	female	44	20.01	N	N	GL0049549_MH0019_[Complete]_[mRNA]_locus=scaffold26879_3:1274:2431:+	1.1.1.17	root;cellular organisms;Bacteria;Firmicutes;Clostridia;Clostridiales;Clostridiaceae;Clostridium;Clostridium beijerinckii
MH0020	Denmark	female	63	33.23	Y	N	GL0038017_MH0020_[Complete]_[mRNA]_locus=scaffold7437_2:17934:19373:+	1.1.1.17	root;cellular organisms;Bacteria;Bacteroidetes;Bacteroidia;Bacteroidales
MH0020	Denmark	female	63	33.23	Y	N	GL0025896_MH0020_[Complete]_[mRNA]_locus=scaffold3966_5:19583:21028:+	1.1.1.17	root;cellular organisms;Bacteria;Bacteroidetes;Bacteroidia;Bacteroidales;Bacteroidaceae;Bacteroides
MH0020	Denmark	female	63	33.23	Y	N	GL0025281_MH0020_[Lack_3'-end]_[mRNA]_locus=scaffold4472_3:1:1449:-	1.1.1.17	root;cellular organisms;Bacteria;Firmicutes;Clostridia;Clostridiales
MH0020	Denmark	female	63	33.23	Y	N	GL0115716_MH0020_[Complete]_[mRNA]_locus=scaffold1078_6:13371:14990:-	1.1.1.17	root;cellular organisms;Bacteria;Firmicutes;Clostridia;Clostridiales
MH0020	Denmark	female	63	33.23	Y	N	GL0106879_MH0020_[Complete]_[mRNA]_locus=scaffold13218_3:124:1320:+	1.1.1.17	root;cellular organisms;Bacteria;Firmicutes;Clostridia;Clostridiales;Clostridiaceae;Clostridium
MH0022	Denmark	male	64	24.42	N	N	GL0007589_MH0022_[Complete]_[mRNA]_locus=C1742830_1:742:2190:-	1.1.1.17	root;cellular organisms;Bacteria;Bacteroidetes;Bacteroidia;Bacteroidales;Bacteroidaceae;Bacteroides
MH0022	Denmark	male	64	24.42	N	N	GL0029945_MH0022_[Complete]_[mRNA]_locus=scaffold4465_2:2406:3557:-	1.1.1.17	root;cellular organisms;Bacteria;Firmicutes;Clostridia;Clostridiales;Clostridiaceae;Clostridium;Clostridium beijerinckii
MH0022	Denmark	male	64	24.42	N	N	GL0039993_MH0022_[Complete]_[mRNA]_locus=scaffold17452_4:86:1558:+	1.1.1.17	root;cellular organisms;Bacteria;Firmicutes;Clostridia;Clostridiales;Clostridiaceae;Clostridium;Clostridium phytofermentans
MH0023	Denmark	male	69	31.74	Y	N	GL0004904_MH0023_[Complete]_[mRNA]_locus=C1325036_1:1310:2899:-	1.1.1.17	root;cellular organisms;Bacteria
MH0024	Denmark	female	59	22.72	N	N	GL0005936_MH0024_[Lack_3'-end]_[mRNA]_locus=scaffold57660_3:2:427:-	1.1.1.17	root;cellular organisms;Bacteria;Firmicutes;Clostridia;Clostridiales;Clostridiaceae;Clostridium;Clostridium bolteae
MH0025	Denmark	female	49	34.2	Y	N	GL0005513_MH0025_[Complete]_[mRNA]_locus=scaffold101911_2:89:1237:+	1.1.1.17
MH0025	Denmark	female	49	34.2	Y	N	GL0043734_MH0025_[Complete]_[mRNA]_locus=scaffold21248_6:2929:4380:-	1.1.1.17	root;cellular organisms;Bacteria;Bacteroidetes;Bacteroidia;Bacteroidales
MH0025	Denmark	female	49	34.2	Y	N	GL0051909_MH0025_[Complete]_[mRNA]_locus=scaffold89306_1:1166:2614:+	1.1.1.17	root;cellular organisms;Bacteria;Bacteroidetes;Bacteroidia;Bacteroidales;Bacteroidaceae;Bacteroides
MH0025	Denmark	female	49	34.2	Y	N	GL0019251_MH0025_[Complete]_[mRNA]_locus=scaffold21046_2:5735:6571:-	1.1.1.17	root;cellular organisms;Bacteria;Bacteroidetes;Bacteroidia;Bacteroidales;Bacteroidaceae;Bacteroides;Bacteroides stercoris
MH0025	Denmark	female	49	34.2	Y	N	GL0053214_MH0025_[Complete]_[mRNA]_locus=scaffold35056_3:186:1367:-	1.1.1.17	root;cellular organisms;Bacteria;Firmicutes;Clostridia;Clostridiales;Clostridiaceae;Clostridium
MH0025	Denmark	female	49	34.2	Y	N	GL0005712_MH0025_[Complete]_[mRNA]_locus=scaffold36247_1:1590:3050:+	1.1.1.17	root;cellular organisms;Bacteria;Proteobacteria;Gammaproteobacteria;Enterobacteriales;Enterobacteriaceae
MH0025	Denmark	female	49	34.2	Y	N	GL0081709_MH0025_[Complete]_[mRNA]_locus=scaffold104681_1:1200:2510:+	1.1.1.17	root;cellular organisms;Bacteria;Proteobacteria;Gammaproteobacteria;Enterobacteriales;Enterobacteriaceae
MH0025	Denmark	female	49	34.2	Y	N	GL0117754_MH0025_[Complete]_[mRNA]_locus=scaffold10720_2:2369:3829:-	1.1.1.17	root;cellular organisms;Bacteria;Proteobacteria;Gammaproteobacteria;Enterobacteriales;Enterobacteriaceae
MH0025	Denmark	female	49	34.2	Y	N	GL0029823_MH0025_[Complete]_[mRNA]_locus=scaffold104266_1:2384:3850:-	1.1.1.17	root;cellular organisms;Bacteria;Proteobacteria;Gammaproteobacteria;Enterobacteriales;Enterobacteriaceae;Escherichia;Escherichia coli
MH0025	Denmark	female	49	34.2	Y	N	GL0035721_MH0025_[Complete]_[mRNA]_locus=scaffold98935_2:176:2131:-	1.1.1.17	root;cellular organisms;Bacteria;Spirochaetes;Spirochaetes (class);Spirochaetales;Brachyspiraceae;Brachyspira;Brachyspira hyodysenteriae
MH0026	Denmark	female	49	37.32	Y	N	GL0045173_MH0026_[Complete]_[mRNA]_locus=scaffold17253_4:2193:3635:+	1.1.1.17	root;cellular organisms;Bacteria
MH0026	Denmark	female	49	37.32	Y	N	GL0003842_MH0026_[Lack_3'-end]_[mRNA]_locus=scaffold9950_6:3:1442:-	1.1.1.17	root;cellular organisms;Bacteria;Bacteroidetes;Bacteroidia;Bacteroidales;Bacteroidaceae;Bacteroides
MH0026	Denmark	female	49	37.32	Y	N	GL0036876_MH0026_[Complete]_[mRNA]_locus=scaffold11303_7:20210:21649:-	1.1.1.17	root;cellular organisms;Bacteria;Bacteroidetes;Bacteroidia;Bacteroidales;Bacteroidaceae;Bacteroides
MH0026	Denmark	female	49	37.32	Y	N	GL0048327_MH0026_[Complete]_[mRNA]_locus=scaffold1505_3:564:2003:-	1.1.1.17	root;cellular organisms;Bacteria;Bacteroidetes;Bacteroidia;Bacteroidales;Bacteroidaceae;Bacteroides
MH0026	Denmark	female	49	37.32	Y	N	GL0019730_MH0026_[Lack_5'-end]_[mRNA]_locus=scaffold4876_2:10:759:-	1.1.1.17	root;cellular organisms;Bacteria;Bacteroidetes;Bacteroidia;Bacteroidales;Bacteroidaceae;Bacteroides;Bacteroides coprocola
MH0026	Denmark	female	49	37.32	Y	N	GL0031961_MH0026_[Complete]_[mRNA]_locus=scaffold3869_4:6529:7851:+	1.1.1.17	root;cellular organisms;Bacteria;Bacteroidetes;Bacteroidia;Bacteroidales;Bacteroidaceae;Bacteroides;Bacteroides ovatus
MH0026	Denmark	female	49	37.32	Y	N	GL0025667_MH0026_[Complete]_[mRNA]_locus=scaffold10567_23:4901:5761:-	1.1.1.17	root;cellular organisms;Bacteria;Firmicutes;Bacilli;Bacillales;Paenibacillaceae;Paenibacillus
MH0026	Denmark	female	49	37.32	Y	N	GL0009738_MH0026_[Complete]_[mRNA]_locus=scaffold161_2:16171:17817:-	1.1.1.17	root;cellular organisms;Bacteria;Firmicutes;Clostridia;Clostridiales
MH0026	Denmark	female	49	37.32	Y	N	GL0052563_MH0026_[Complete]_[mRNA]_locus=scaffold37561_6:1436:3073:+	1.1.1.17	root;cellular organisms;Bacteria;Firmicutes;Clostridia;Clostridiales
MH0026	Denmark	female	49	37.32	Y	N	GL0070042_MH0026_[Complete]_[mRNA]_locus=scaffold12911_2:178:1413:-	1.1.1.17	root;cellular organisms;Bacteria;Firmicutes;Clostridia;Clostridiales;Clostridiaceae;Clostridium;Clostridium asparagiforme
MH0028	Denmark	female	44	22.7	N	N	GL0072151_MH0028_[Lack_both_end]_[mRNA]_locus=scaffold32481_1:1:615:+	1.1.1.17	root;cellular organisms;Bacteria;Firmicutes;Clostridia;Clostridiales;Ruminococcaceae;Faecalibacterium;Faecalibacterium prausnitzii
MH0030	Denmark	male	59	35.21	Y	N	GL0056151_MH0030_[Lack_5'-end]_[mRNA]_locus=scaffold4813_2:2:1114:+	1.1.1.17	root;cellular organisms;Bacteria;Bacteroidetes;Bacteroidia;Bacteroidales;Prevotellaceae;Prevotella;Prevotella copri
MH0031	Denmark	male	69	22.34	N	N	GL0002846_MH0031_[Complete]_[mRNA]_locus=scaffold14767_2:9052:11262:-	1.1.1.17	root;cellular organisms;Bacteria;Bacteroidetes;Bacteroidia;Bacteroidales;Bacteroidaceae;Bacteroides;Bacteroides ovatus
MH0031	Denmark	male	69	22.34	N	N	GL0047085_MH0031_[Complete]_[mRNA]_locus=scaffold10364_1:2921:4258:+	1.1.1.17	root;cellular organisms;Bacteria;Bacteroidetes;Bacteroidia;Bacteroidales;Bacteroidaceae;Bacteroides;Bacteroides ovatus
MH0031	Denmark	male	69	22.34	N	N	GL0105838_MH0031_[Complete]_[mRNA]_locus=scaffold11277_1:501:1997:+	1.1.1.17	root;cellular organisms;Bacteria;Bacteroidetes;Bacteroidia;Bacteroidales;Bacteroidaceae;Bacteroides;Bacteroides ovatus
MH0031	Denmark	male	69	22.34	N	N	GL0049716_MH0031_[Lack_5'-end]_[mRNA]_locus=scaffold41469_1:1679:2299:-	1.1.1.17	root;cellular organisms;Bacteria;Bacteroidetes;Bacteroidia;Bacteroidales;Prevotellaceae;Prevotella;Prevotella copri
MH0031	Denmark	male	69	22.34	N	N	GL0002528_MH0031_[Lack_both_end]_[mRNA]_locus=scaffold32843_2:2:592:+	1.1.1.17	root;cellular organisms;Bacteria;Firmicutes;Clostridia;Clostridiales;Clostridiaceae;Clostridium;Clostridium bolteae
MH0035	Denmark	male	49	22.66	N	N	GL0036305_MH0035_[Lack_5'-end]_[mRNA]_locus=scaffold5505_3:2:619:+	1.1.1.17	root;cellular organisms;Bacteria
MH0035	Denmark	male	49	22.66	N	N	GL0000376_MH0035_[Lack_3'-end]_[mRNA]_locus=scaffold103680_2:11670:12860:+	1.1.1.17	root;cellular organisms;Bacteria;Firmicutes;Clostridia;Clostridiales;Clostridiaceae;Clostridium
MH0035	Denmark	male	49	22.66	N	N	GL0093426_MH0035_[Lack_3'-end]_[mRNA]_locus=scaffold8530_2:1:879:-	1.1.1.17	root;cellular organisms;Bacteria;Firmicutes;Clostridia;Clostridiales;Ruminococcaceae;Faecalibacterium;Faecalibacterium prausnitzii
MH0036	Denmark	male	64	30.74	Y	N	GL0013827_MH0036_[Lack_both_end]_[mRNA]_locus=scaffold32698_2:2:706:-	1.1.1.17	root;cellular organisms;Bacteria
MH0037	Denmark	male	44	24.02	N	N	GL0103665_MH0037_[Lack_3'-end]_[mRNA]_locus=scaffold2587_5:1624:2556:+	1.1.1.17	root;cellular organisms;Bacteria;Firmicutes;Clostridia;Clostridiales;Clostridiaceae;Clostridium
MH0039	Denmark	male	58	23.07	N	N	GL0092617_MH0039_[Complete]_[mRNA]_locus=scaffold1445_1:676:2133:+	1.1.1.17	root;cellular organisms;Bacteria;Firmicutes;Clostridia;Clostridiales;Clostridiaceae;Clostridium;Clostridium beijerinckii
MH0040	Denmark	female	67	20.87	N	N	GL0075203_MH0040_[Complete]_[mRNA]_locus=scaffold83563_3:1516:2664:-	1.1.1.17	root;cellular organisms;Bacteria;Firmicutes;Clostridia;Clostridiales;Clostridiaceae;Clostridium
MH0040	Denmark	female	67	20.87	N	N	GL0013687_MH0040_[Lack_both_end]_[mRNA]_locus=scaffold15931_10:1:678:+	1.1.1.17	root;cellular organisms;Bacteria;Firmicutes;Clostridia;Clostridiales;Ruminococcaceae;Ruminococcus;Ruminococcus gnavus
MH0040	Denmark	female	67	20.87	N	N	GL0036142_MH0040_[Lack_3'-end]_[mRNA]_locus=scaffold97786_3:99:581:+	1.1.1.17	root;cellular organisms;Bacteria;Firmicutes;Clostridia;Clostridiales;Ruminococcaceae;Ruminococcus;Ruminococcus gnavus
MH0040	Denmark	female	67	20.87	N	N	GL0047036_MH0040_[Lack_both_end]_[mRNA]_locus=scaffold47936_1:1:741:+	1.1.1.17	root;cellular organisms;Bacteria;Firmicutes;Clostridia;Clostridiales;Ruminococcaceae;Ruminococcus;Ruminococcus lactaris
MH0041	Denmark	male	59	23.17	N	N	GL0049020_MH0041_[Complete]_[mRNA]_locus=scaffold81205_2:8291:9439:-	1.1.1.17	root;cellular organisms;Bacteria;Firmicutes;Clostridia;Clostridiales;Lachnospiraceae;Anaerostipes;Anaerostipes caccae
MH0042	Denmark	male	49	24.46	N	N	GL0096814_MH0042_[Complete]_[mRNA]_locus=scaffold69381_3:563:1711:-	1.1.1.17	root;cellular organisms;Bacteria;Firmicutes;Clostridia;Clostridiales;Clostridiaceae;Clostridium
MH0042	Denmark	male	49	24.46	N	N	GL0061744_MH0042_[Lack_3'-end]_[mRNA]_locus=scaffold57571_4:1:510:-	1.1.1.17	root;cellular organisms;Bacteria;Firmicutes;Clostridia;Clostridiales;Lachnospiraceae;Anaerostipes;Anaerostipes caccae
MH0044	Denmark	male	64	24.48	N	N	GL0110410_MH0044_[Complete]_[mRNA]_locus=scaffold7490_1:3190:4668:-	1.1.1.17	root;cellular organisms;Bacteria;Firmicutes;Clostridia;Clostridiales
MH0045	Denmark	male	59	25.11	N	N	GL0120268_MH0045_[Complete]_[mRNA]_locus=scaffold34981_15:308:1648:-	1.1.1.17	root;cellular organisms;Bacteria;Firmicutes;Clostridia;Clostridiales;Clostridiaceae;Clostridium;Clostridium phytofermentans
MH0045	Denmark	male	59	25.11	N	N	GL0051542_MH0045_[Lack_both_end]_[mRNA]_locus=scaffold2604_1:1:648:+	1.1.1.17	root;cellular organisms;Bacteria;Firmicutes;Clostridia;Clostridiales;Ruminococcaceae;Faecalibacterium;Faecalibacterium prausnitzii
MH0046	Denmark	male	54	23.74	N	N	GL0088632_MH0046_[Lack_5'-end]_[mRNA]_locus=scaffold66117_6:2:838:+	1.1.1.17	root;cellular organisms;Bacteria;Bacteroidetes;Bacteroidia;Bacteroidales;Bacteroidaceae;Bacteroides;Bacteroides cellulosilyticus
MH0048	Denmark	female	54	19.4	N	N	GL0056403_MH0048_[Lack_5'-end]_[mRNA]_locus=scaffold62235_4:206:1213:-	1.1.1.17	root;cellular organisms;Bacteria;Firmicutes;Clostridia;Clostridiales;Clostridiaceae;Clostridium;Clostridium phytofermentans
MH0050	Denmark	male	49	25.08	N	N	GL0069651_MH0050_[Complete]_[mRNA]_locus=scaffold22069_8:1449:2849:+	1.1.1.17	root;cellular organisms;Bacteria;Bacteroidetes;Bacteroidia;Bacteroidales;Bacteroidaceae;Bacteroides
MH0050	Denmark	male	49	25.08	N	N	GL0088399_MH0050_[Lack_3'-end]_[mRNA]_locus=scaffold96227_2:3:926:-	1.1.1.17	root;cellular organisms;Bacteria;Firmicutes;Clostridia;Clostridiales;Clostridiaceae;Clostridium;Clostridium bolteae
MH0052	Denmark	female	49	33.18	Y	N	GL0064456_MH0052_[Lack_3'-end]_[mRNA]_locus=scaffold59806_1:206:1246:+	1.1.1.17	root;cellular organisms;Bacteria;Bacteroidetes;Bacteroidia;Bacteroidales;Bacteroidaceae;Bacteroides
MH0053	Denmark	female	49	32.7	Y	N	GL0034196_MH0053_[Complete]_[mRNA]_locus=scaffold1179_2:126:1568:+	1.1.1.17	root;cellular organisms;Bacteria
MH0053	Denmark	female	49	32.7	Y	N	GL0011649_MH0053_[Lack_5'-end]_[mRNA]_locus=scaffold15181_1:1173:1652:-	1.1.1.17	root;cellular organisms;Bacteria;Bacteroidetes;Bacteroidia;Bacteroidales;Bacteroidaceae;Bacteroides;Bacteroides ovatus
MH0053	Denmark	female	49	32.7	Y	N	GL0090649_MH0053_[Lack_3'-end]_[mRNA]_locus=scaffold15181_2:1:882:-	1.1.1.17	root;cellular organisms;Bacteria;Bacteroidetes;Bacteroidia;Bacteroidales;Bacteroidaceae;Bacteroides;Bacteroides ovatus
MH0053	Denmark	female	49	32.7	Y	N	GL0077770_MH0053_[Lack_3'-end]_[mRNA]_locus=scaffold4052_2:20:514:+	1.1.1.17	root;cellular organisms;Bacteria;Bacteroidetes;Bacteroidia;Bacteroidales;Prevotellaceae;Prevotella;Prevotella copri
MH0053	Denmark	female	49	32.7	Y	N	GL0078197_MH0053_[Lack_3'-end]_[mRNA]_locus=scaffold101431_3:3:1310:-	1.1.1.17	root;cellular organisms;Bacteria;Firmicutes;Clostridia;Clostridiales;Clostridiaceae;Clostridium
MH0053	Denmark	female	49	32.7	Y	N	GL0016435_MH0053_[Complete]_[mRNA]_locus=scaffold13209_29:4895:6217:-	1.1.1.17	root;cellular organisms;Bacteria;Firmicutes;Clostridia;Clostridiales;Clostridiaceae;Clostridium;Clostridium bolteae
MH0053	Denmark	female	49	32.7	Y	N	GL0113210_MH0053_[Complete]_[mRNA]_locus=scaffold79100_4:621:1817:-	1.1.1.17	root;cellular organisms;Bacteria;Firmicutes;Clostridia;Clostridiales;Lachnospiraceae;Anaerostipes;Anaerostipes caccae
MH0053	Denmark	female	49	32.7	Y	N	GL0053669_MH0053_[Complete]_[mRNA]_locus=scaffold82072_5:823:1980:-	1.1.1.17	root;cellular organisms;Bacteria;Firmicutes;Clostridia;Clostridiales;Veillonellaceae;Mitsuokella;Mitsuokella multacida
MH0054	Denmark	male	49	20.31	N	N	GL0118181_MH0054_[Lack_5'-end]_[mRNA]_locus=scaffold71984_1:444:953:-	1.1.1.17	root;cellular organisms;Bacteria;Firmicutes;Clostridia;Clostridiales
MH0054	Denmark	male	49	20.31	N	N	GL0043326_MH0054_[Lack_5'-end]_[mRNA]_locus=scaffold60797_7:630:2042:-	1.1.1.17	root;cellular organisms;Bacteria;Firmicutes;Clostridia;Clostridiales;Lachnospiraceae
MH0055	Denmark	male	59	30.29	Y	N	GL0017360_MH0055_[Complete]_[mRNA]_locus=scaffold51638_1:6599:8047:-	1.1.1.17	root;cellular organisms;Bacteria;Bacteroidetes;Bacteroidia;Bacteroidales;Bacteroidaceae;Bacteroides
MH0055	Denmark	male	59	30.29	Y	N	GL0097375_MH0055_[Complete]_[mRNA]_locus=scaffold1729_2:2520:3920:-	1.1.1.17	root;cellular organisms;Bacteria;Bacteroidetes;Bacteroidia;Bacteroidales;Bacteroidaceae;Bacteroides
MH0056	Denmark	male	54	25.35	N	N	GL0133132_MH0056_[Complete]_[mRNA]_locus=scaffold97676_2:3772:5391:-	1.1.1.17	root;cellular organisms;Bacteria;Firmicutes;Clostridia;Clostridiales
MH0056	Denmark	male	54	25.35	N	N	GL0020417_MH0056_[Lack_3'-end]_[mRNA]_locus=scaffold31865_3:8:865:+	1.1.1.17	root;cellular organisms;Bacteria;Firmicutes;Clostridia;Clostridiales;Lachnospiraceae;Roseburia;Roseburia inulinivorans
MH0057	Denmark	female	54	32.98	Y	N	GL0018575_MH0057_[Lack_5'-end]_[mRNA]_locus=scaffold41_2:2:403:+	1.1.1.17	root;cellular organisms;Bacteria;Bacteroidetes;Bacteroidia;Bacteroidales;Bacteroidaceae;Bacteroides
MH0057	Denmark	female	54	32.98	Y	N	GL0032118_MH0057_[Lack_3'-end]_[mRNA]_locus=scaffold41_1:1662:2390:+	1.1.1.17	root;cellular organisms;Bacteria;Bacteroidetes;Bacteroidia;Bacteroidales;Bacteroidaceae;Bacteroides
MH0057	Denmark	female	54	32.98	Y	N	GL0061500_MH0057_[Complete]_[mRNA]_locus=scaffold2047_7:1926:3371:-	1.1.1.17	root;cellular organisms;Bacteria;Bacteroidetes;Bacteroidia;Bacteroidales;Bacteroidaceae;Bacteroides
MH0057	Denmark	female	54	32.98	Y	N	GL0014159_MH0057_[Complete]_[mRNA]_locus=scaffold20454_5:97:1611:+	1.1.1.17	root;cellular organisms;Bacteria;Bacteroidetes;Bacteroidia;Bacteroidales;Bacteroidaceae;Bacteroides;Bacteroides pectinophilus
MH0057	Denmark	female	54	32.98	Y	N	GL0050755_MH0057_[Complete]_[mRNA]_locus=scaffold18250_2:1625:2791:+	1.1.1.17	root;cellular organisms;Bacteria;Bacteroidetes;Bacteroidia;Bacteroidales;Bacteroidaceae;Bacteroides;Bacteroides ovatus
MH0060	Denmark	male	54	23.52	N	N	GL0060729_MH0060_[Complete]_[mRNA]_locus=scaffold109275_1:821:2257:-	1.1.1.17	root;cellular organisms;Bacteria;Bacteroidetes;Bacteroidia;Bacteroidales;Bacteroidaceae;Bacteroides
MH0060	Denmark	male	54	23.52	N	N	GL0062869_MH0060_[Complete]_[mRNA]_locus=scaffold37011_2:483:2108:+	1.1.1.17	root;cellular organisms;Bacteria;Firmicutes;Clostridia;Clostridiales
MH0060	Denmark	male	54	23.52	N	N	GL0043770_MH0060_[Complete]_[mRNA]_locus=scaffold100444_1:618:2081:-	1.1.1.17	root;cellular organisms;Bacteria;Firmicutes;Clostridia;Clostridiales;Clostridiaceae;Clostridium;Clostridium phytofermentans
MH0060	Denmark	male	54	23.52	N	N	GL0118135_MH0060_[Lack_both_end]_[mRNA]_locus=C3824711_1:2:730:+	1.1.1.17	root;cellular organisms;Bacteria;Firmicutes;Clostridia;Clostridiales;Clostridiaceae;Clostridium;Clostridium phytofermentans
MH0061	Denmark	female	69	30.12	Y	N	GL0064031_MH0061_[Lack_5'-end]_[mRNA]_locus=scaffold21161_1:83:1138:-	1.1.1.17	root;cellular organisms;Bacteria;Bacteroidetes;Bacteroidia;Bacteroidales;Bacteroidaceae;Bacteroides
MH0062	Denmark	female	49	37.54	Y	N	GL0037559_MH0062_[Lack_3'-end]_[mRNA]_locus=scaffold13169_6:1:1485:-	1.1.1.17	root;cellular organisms;Bacteria;Actinobacteria;Actinobacteria (class);Coriobacteriales;Coriobacteriaceae;Collinsella;Collinsella aerofaciens
MH0062	Denmark	female	49	37.54	Y	N	GL0091852_MH0062_[Lack_both_end]_[mRNA]_locus=C5340246_1:1:591:+	1.1.1.17	root;cellular organisms;Bacteria;Bacteroidetes;Bacteroidia;Bacteroidales;Bacteroidaceae;Bacteroides;Bacteroides ovatus
MH0062	Denmark	female	49	37.54	Y	N	GL0101672_MH0062_[Complete]_[mRNA]_locus=scaffold3224_9:840:2024:+	1.1.1.17	root;cellular organisms;Bacteria;Firmicutes;Clostridia;Clostridiales;Lachnospiraceae;Anaerostipes;Anaerostipes caccae
MH0062	Denmark	female	49	37.54	Y	N	GL0034049_MH0062_[Lack_both_end]_[mRNA]_locus=scaffold19568_1:1:870:+	1.1.1.17	root;cellular organisms;Bacteria;Firmicutes;Clostridia;Clostridiales;Lachnospiraceae;Roseburia;Roseburia inulinivorans
MH0062	Denmark	female	49	37.54	Y	N	GL0054435_MH0062_[Lack_both_end]_[mRNA]_locus=scaffold52823_1:1:603:+	1.1.1.17	root;cellular organisms;Bacteria;Firmicutes;Clostridia;Clostridiales;Ruminococcaceae;Subdoligranulum;Subdoligranulum variabile
MH0062	Denmark	female	49	37.54	Y	N	GL0105126_MH0062_[Complete]_[mRNA]_locus=scaffold90949_2:2599:3687:-	1.1.1.17	root;cellular organisms;Bacteria;Firmicutes;Erysipelotrichi;Erysipelotrichales;Erysipelotrichaceae
MH0063	Denmark	male	59	30.23	Y	N	GL0111167_MH0063_[Complete]_[mRNA]_locus=scaffold6393_5:2004:3482:-	1.1.1.17	root;cellular organisms;Bacteria;Bacteroidetes;Bacteroidia;Bacteroidales
MH0063	Denmark	male	59	30.23	Y	N	GL0019840_MH0063_[Complete]_[mRNA]_locus=scaffold52854_3:1650:3266:-	1.1.1.17	root;cellular organisms;Bacteria;Spirochaetes;Spirochaetes (class);Spirochaetales;Brachyspiraceae;Brachyspira;Brachyspira hyodysenteriae
MH0063	Denmark	male	59	30.23	Y	N	GL0040576_MH0063_[Complete]_[mRNA]_locus=scaffold44358_2:1706:3661:+	1.1.1.17	root;cellular organisms;Bacteria;Spirochaetes;Spirochaetes (class);Spirochaetales;Brachyspiraceae;Brachyspira;Brachyspira hyodysenteriae
MH0064	Denmark	female	54	23.18	N	N	GL0083189_MH0064_[Complete]_[mRNA]_locus=scaffold54045_1:4541:6154:+	1.1.1.17	root;cellular organisms;Bacteria;Firmicutes
MH0065	Denmark	male	59	28.23	N	N	GL0052607_MH0065_[Complete]_[mRNA]_locus=scaffold20131_3:960:2567:+	1.1.1.17	root;cellular organisms;Bacteria;Firmicutes;Clostridia;Clostridiales
MH0065	Denmark	male	59	28.23	N	N	GL0076454_MH0065_[Lack_both_end]_[mRNA]_locus=scaffold32573_2:1:510:-	1.1.1.17	root;cellular organisms;Bacteria;Firmicutes;Clostridia;Clostridiales;Clostridiaceae;Clostridium
MH0065	Denmark	male	59	28.23	N	N	GL0076515_MH0065_[Lack_both_end]_[mRNA]_locus=scaffold8862_2:1:579:+	1.1.1.17	root;cellular organisms;Bacteria;Firmicutes;Clostridia;Clostridiales;Clostridiaceae;Clostridium;Clostridium phytofermentans
MH0065	Denmark	male	59	28.23	N	N	GL0067922_MH0065_[Lack_both_end]_[mRNA]_locus=scaffold100687_2:2:613:+	1.1.1.17	root;cellular organisms;Bacteria;Firmicutes;Clostridia;Clostridiales;Lachnospiraceae;Anaerostipes;Anaerostipes caccae
MH0065	Denmark	male	59	28.23	N	N	GL0068441_MH0065_[Lack_3'-end]_[mRNA]_locus=scaffold8862_1:1536:2312:+	1.1.1.17	root;cellular organisms;Bacteria;Firmicutes;Clostridia;Clostridiales;Lachnospiraceae;Roseburia;Roseburia intestinalis
MH0066	Denmark	female	44	20.79	N	N	GL0092728_MH0066_[Lack_3'-end]_[mRNA]_locus=scaffold27608_7:3:875:-	1.1.1.17	root;cellular organisms;Bacteria
MH0066	Denmark	female	44	20.79	N	N	GL0119119_MH0066_[Complete]_[mRNA]_locus=scaffold45843_1:11037:12377:+	1.1.1.17	root;cellular organisms;Bacteria;Firmicutes;Clostridia;Clostridiales;Clostridiaceae;Alkaliphilus;Alkaliphilus metalliredigens
MH0066	Denmark	female	44	20.79	N	N	GL0010656_MH0066_[Lack_3'-end]_[mRNA]_locus=scaffold13992_7:2798:3769:+	1.1.1.17	root;cellular organisms;Bacteria;Firmicutes;Clostridia;Clostridiales;Eubacteriaceae;Eubacterium;Eubacterium hallii
MH0066	Denmark	female	44	20.79	N	N	GL0104129_MH0066_[Lack_both_end]_[mRNA]_locus=scaffold12942_3:1:723:-	1.1.1.17	root;cellular organisms;Bacteria;Firmicutes;Clostridia;Clostridiales;Lachnospiraceae;Anaerostipes;Anaerostipes caccae
MH0066	Denmark	female	44	20.79	N	N	GL0105644_MH0066_[Lack_5'-end]_[mRNA]_locus=scaffold27608_6:6758:7267:-	1.1.1.17	root;cellular organisms;Bacteria;Lentisphaerae
MH0068	Denmark	female	54	28.97	N	N	GL0045777_MH0068_[Complete]_[mRNA]_locus=scaffold21185_1:2493:3932:+	1.1.1.17	root;cellular organisms;Bacteria
MH0068	Denmark	female	54	28.97	N	N	GL0052747_MH0068_[Lack_3'-end]_[mRNA]_locus=scaffold23956_2:2:508:-	1.1.1.17	root;cellular organisms;Bacteria;Firmicutes;Clostridia;Clostridiales;Lachnospiraceae;Roseburia;Roseburia intestinalis
MH0068	Denmark	female	54	28.97	N	N	GL0094489_MH0068_[Lack_both_end]_[mRNA]_locus=scaffold1605_2:2:511:+	1.1.1.17	root;cellular organisms;Bacteria;Firmicutes;Clostridia;Clostridiales;Lachnospiraceae;Roseburia;Roseburia inulinivorans
MH0068	Denmark	female	54	28.97	N	N	GL0101880_MH0068_[Lack_both_end]_[mRNA]_locus=scaffold20714_1:3:524:+	1.1.1.17	root;cellular organisms;Bacteria;Firmicutes;Clostridia;Clostridiales;Lachnospiraceae;Roseburia;Roseburia inulinivorans
MH0068	Denmark	female	54	28.97	N	N	GL0007882_MH0068_[Lack_5'-end]_[mRNA]_locus=scaffold20800_1:1:1179:+	1.1.1.17	root;cellular organisms;Bacteria;Firmicutes;Clostridia;Clostridiales;Ruminococcaceae;Subdoligranulum;Subdoligranulum variabile
MH0069	Denmark	female	59	36.71	Y	N	GL0075112_MH0069_[Complete]_[mRNA]_locus=scaffold56411_2:1367:2806:-	1.1.1.17	root;cellular organisms;Bacteria;Bacteroidetes;Bacteroidia;Bacteroidales;Bacteroidaceae;Bacteroides
MH0069	Denmark	female	59	36.71	Y	N	GL0100119_MH0069_[Lack_both_end]_[mRNA]_locus=scaffold98270_1:3:524:-	1.1.1.17	root;cellular organisms;Bacteria;Bacteroidetes;Bacteroidia;Bacteroidales;Bacteroidaceae;Bacteroides
MH0069	Denmark	female	59	36.71	Y	N	GL0098423_MH0069_[Lack_5'-end]_[mRNA]_locus=scaffold97254_1:19:510:-	1.1.1.17	root;cellular organisms;Bacteria;Firmicutes;Clostridia;Clostridiales;Lachnospiraceae;Anaerostipes;Anaerostipes caccae
MH0070	Denmark	male	49	22.69	N	N	GL0036729_MH0070_[Lack_5'-end]_[mRNA]_locus=scaffold2732_2:2:565:+	1.1.1.17	root;cellular organisms;Bacteria;Bacteroidetes;Bacteroidia;Bacteroidales;Bacteroidaceae;Bacteroides;Bacteroides plebeius
MH0070	Denmark	male	49	22.69	N	N	GL0143882_MH0070_[Lack_3'-end]_[mRNA]_locus=scaffold2732_1:3649:4485:+	1.1.1.17	root;cellular organisms;Bacteria;Bacteroidetes;Bacteroidia;Bacteroidales;Bacteroidaceae;Bacteroides;Bacteroides plebeius
MH0071	Denmark	female	44	25.37	N	N	GL0010951_MH0071_[Lack_both_end]_[mRNA]_locus=scaffold7889_21:3:665:+	1.1.1.17	root;cellular organisms;Bacteria;Firmicutes;Clostridia;Clostridiales
MH0071	Denmark	female	44	25.37	N	N	GL0043956_MH0071_[Lack_5'-end]_[mRNA]_locus=scaffold13317_18:3:1040:+	1.1.1.17	root;cellular organisms;Bacteria;Firmicutes;Clostridia;Clostridiales
MH0071	Denmark	female	44	25.37	N	N	GL0101323_MH0071_[Lack_3'-end]_[mRNA]_locus=scaffold17268_20:1:1413:-	1.1.1.17	root;cellular organisms;Bacteria;Firmicutes;Clostridia;Clostridiales
MH0071	Denmark	female	44	25.37	N	N	GL0116275_MH0071_[Complete]_[mRNA]_locus=scaffold550_4:1373:2989:+	1.1.1.17	root;cellular organisms;Bacteria;Firmicutes;Clostridia;Clostridiales
MH0072	Denmark	female	64	40.21	Y	N	GL0044141_MH0072_[Complete]_[mRNA]_locus=scaffold11997_3:19277:20716:-	1.1.1.17	root;cellular organisms;Bacteria
MH0072	Denmark	female	64	40.21	Y	N	GL0042066_MH0072_[Complete]_[mRNA]_locus=scaffold1308_17:108:1610:+	1.1.1.17	root;cellular organisms;Bacteria;Bacteroidetes;Bacteroidia;Bacteroidales;Bacteroidaceae;Bacteroides;Bacteroides pectinophilus
MH0073	Denmark	male	54	32.49	Y	N	GL0081398_MH0073_[Complete]_[mRNA]_locus=scaffold17072_2:1627:3096:+	1.1.1.17	root;cellular organisms;Bacteria;Firmicutes;Clostridia;Clostridiales
MH0074	Denmark	female	49	20.46	N	N	GL0066159_MH0074_[Complete]_[mRNA]_locus=scaffold36238_1:246:1586:-	1.1.1.17	root;cellular organisms;Bacteria;Firmicutes;Clostridia;Clostridiales
MH0074	Denmark	female	49	20.46	N	N	GL0096693_MH0074_[Complete]_[mRNA]_locus=scaffold14857_1:9705:11315:+	1.1.1.17	root;cellular organisms;Bacteria;Firmicutes;Clostridia;Clostridiales
MH0074	Denmark	female	49	20.46	N	N	GL0104985_MH0074_[Lack_both_end]_[mRNA]_locus=scaffold44431_1:2:904:+	1.1.1.17	root;cellular organisms;Bacteria;Firmicutes;Clostridia;Clostridiales
MH0074	Denmark	female	49	20.46	N	N	GL0059087_MH0074_[Lack_3'-end]_[mRNA]_locus=scaffold19516_4:2:682:-	1.1.1.17	root;cellular organisms;Bacteria;Firmicutes;Clostridia;Clostridiales;Clostridiaceae;Clostridium;Clostridium bolteae
MH0074	Denmark	female	49	20.46	N	N	GL0086261_MH0074_[Complete]_[mRNA]_locus=scaffold10875_4:767:2224:-	1.1.1.17	root;cellular organisms;Bacteria;Firmicutes;Clostridia;Clostridiales;Clostridiaceae;Clostridium;Clostridium beijerinckii
MH0074	Denmark	female	49	20.46	N	N	GL0027147_MH0074_[Lack_5'-end]_[mRNA]_locus=scaffold23791_4:1695:2297:-	1.1.1.17	root;cellular organisms;Bacteria;Firmicutes;Clostridia;Clostridiales;Ruminococcaceae;Faecalibacterium;Faecalibacterium prausnitzii
MH0075	Denmark	male	64	30.55	Y	N	GL0064165_MH0075_[Complete]_[mRNA]_locus=scaffold56829_4:259:1623:+	1.1.1.17	root;cellular organisms;Bacteria;Firmicutes;Clostridia;Clostridiales
MH0075	Denmark	male	64	30.55	Y	N	GL0087370_MH0075_[Lack_3'-end]_[mRNA]_locus=scaffold69415_1:3:1394:-	1.1.1.17	root;cellular organisms;Bacteria;Firmicutes;Clostridia;Clostridiales
MH0075	Denmark	male	64	30.55	Y	N	GL0045203_MH0075_[Lack_both_end]_[mRNA]_locus=scaffold30697_1:1:585:-	1.1.1.17	root;cellular organisms;Bacteria;Firmicutes;Clostridia;Clostridiales;Lachnospiraceae;Anaerostipes;Anaerostipes caccae
MH0075	Denmark	male	64	30.55	Y	N	GL0096211_MH0075_[Lack_5'-end]_[mRNA]_locus=scaffold11223_5:2430:2996:-	1.1.1.17	root;cellular organisms;Bacteria;Firmicutes;Clostridia;Clostridiales;Lachnospiraceae;Anaerostipes;Anaerostipes caccae
MH0076	Denmark	female	69	34.78	Y	N	GL0088949_MH0076_[Lack_3'-end]_[mRNA]_locus=C2801883_1:1:636:+	1.1.1.17	root;cellular organisms;Bacteria;Firmicutes;Clostridia;Clostridiales
MH0077	Denmark	female	49	24.92	N	N	GL0159346_MH0077_[Complete]_[mRNA]_locus=scaffold38002_1:4087:5568:+	1.1.1.17	root;cellular organisms;Bacteria;Bacteroidetes;Bacteroidia;Bacteroidales
MH0077	Denmark	female	49	24.92	N	N	GL0093386_MH0077_[Complete]_[mRNA]_locus=scaffold33465_2:710:2326:+	1.1.1.17	root;cellular organisms;Bacteria;Firmicutes;Clostridia;Clostridiales
MH0077	Denmark	female	49	24.92	N	N	GL0129159_MH0077_[Complete]_[mRNA]_locus=scaffold105894_6:26:1636:-	1.1.1.17	root;cellular organisms;Bacteria;Firmicutes;Clostridia;Clostridiales
MH0079	Denmark	female	64	19.97	N	N	GL0091619_MH0079_[Lack_5'-end]_[mRNA]_locus=scaffold43888_2:110:559:-	1.1.1.17	root;cellular organisms;Bacteria
MH0079	Denmark	female	64	19.97	N	N	GL0048864_MH0079_[Lack_3'-end]_[mRNA]_locus=scaffold46508_1:1:1077:-	1.1.1.17	root;cellular organisms;Bacteria;Bacteroidetes;Bacteroidia;Bacteroidales;Bacteroidaceae;Bacteroides;Bacteroides ovatus
MH0079	Denmark	female	64	19.97	N	N	GL0048850_MH0079_[Lack_3'-end]_[mRNA]_locus=scaffold36401_1:1:744:-	1.1.1.17	root;cellular organisms;Bacteria;Bacteroidetes;Flavobacteria;Flavobacteriales;Flavobacteriaceae;Leeuwenhoekiella;Leeuwenhoekiella blandensis
MH0079	Denmark	female	64	19.97	N	N	GL0061250_MH0079_[Lack_5'-end]_[mRNA]_locus=scaffold52015_2:3:530:+	1.1.1.17	root;cellular organisms;Bacteria;Firmicutes;Clostridia
MH0079	Denmark	female	64	19.97	N	N	GL0005668_MH0079_[Lack_3'-end]_[mRNA]_locus=scaffold45542_2:228:788:+	1.1.1.17	root;cellular organisms;Bacteria;Firmicutes;Clostridia;Clostridiales;Clostridiaceae;Clostridium
MH0079	Denmark	female	64	19.97	N	N	GL0069647_MH0079_[Complete]_[mRNA]_locus=scaffold55757_1:1735:2937:-	1.1.1.17	root;cellular organisms;Bacteria;Firmicutes;Clostridia;Clostridiales;Clostridiaceae;Clostridium;Clostridium asparagiforme
MH0079	Denmark	female	64	19.97	N	N	GL0044862_MH0079_[Lack_3'-end]_[mRNA]_locus=C1987556_1:2:523:-	1.1.1.17	root;cellular organisms;Bacteria;Firmicutes;Clostridia;Clostridiales;Ruminococcaceae;Subdoligranulum;Subdoligranulum variabile
MH0079	Denmark	female	64	19.97	N	N	GL0056514_MH0079_[Lack_5'-end]_[mRNA]_locus=C2047182_1:3:695:+	1.1.1.17	root;cellular organisms;Bacteria;Proteobacteria;Gammaproteobacteria;Enterobacteriales;Enterobacteriaceae
MH0080	Denmark	female	59	18.59	N	N	GL0157286_MH0080_[Complete]_[mRNA]_locus=scaffold66949_1:1900:3393:+	1.1.1.17	root;cellular organisms;Bacteria
MH0080	Denmark	female	59	18.59	N	N	GL0135644_MH0080_[Complete]_[mRNA]_locus=scaffold42176_4:287:1900:+	1.1.1.17	root;cellular organisms;Bacteria;Firmicutes;Clostridia;Clostridiales
MH0080	Denmark	female	59	18.59	N	N	GL0094084_MH0080_[Lack_both_end]_[mRNA]_locus=scaffold86669_1:1:1500:-	1.1.1.17	root;cellular organisms;Bacteria;Firmicutes;Clostridia;Clostridiales;Clostridiaceae;Alkaliphilus;Alkaliphilus metalliredigens
MH0080	Denmark	female	59	18.59	N	N	GL0088370_MH0080_[Complete]_[mRNA]_locus=scaffold13855_5:34:1194:+	1.1.1.17	root;cellular organisms;Bacteria;Firmicutes;Clostridia;Clostridiales;Lachnospiraceae;Anaerostipes;Anaerostipes caccae
MH0080	Denmark	female	59	18.59	N	N	GL0147399_MH0080_[Complete]_[mRNA]_locus=scaffold98358_1:1320:2819:+	1.1.1.17	root;cellular organisms;Bacteria;Firmicutes;Clostridia;Clostridiales;Veillonellaceae;Thermosinus;Thermosinus carboxydivorans
O2.UC-23	Spain	female	44	28.16	N	Y	GL0087968_O2_[Complete]_[mRNA]_locus=scaffold13263_10:1648:3120:-	1.1.1.17	root;cellular organisms;Bacteria;Proteobacteria;Gammaproteobacteria;Enterobacteriales;Enterobacteriaceae
O2.UC-24	Spain	female	55	28.76	N	Y	GL0021064_O2_[Complete]_[mRNA]_locus=scaffold1532_3:2194:3636:+	1.1.1.17	root;cellular organisms;Bacteria
O2.UC-24	Spain	female	55	28.76	N	Y	GL0044626_O2_[Complete]_[mRNA]_locus=scaffold329_5:236:1678:-	1.1.1.17	root;cellular organisms;Bacteria
V1.CD-11	Spain	female	62	35.46	Y	N	GL0003629_V1_[Complete]_[mRNA]_locus=scaffold21485_4:353:1522:+	1.1.1.17	root;cellular organisms;Bacteria;Firmicutes;Bacilli;Lactobacillales;Lactobacillaceae;Lactobacillus;Lactobacillus salivarius
V1.CD-11	Spain	female	62	35.46	Y	N	GL0075487_V1_[Complete]_[mRNA]_locus=scaffold36464_1:5389:6534:+	1.1.1.17	root;cellular organisms;Bacteria;Proteobacteria;Gammaproteobacteria;Vibrionales;Vibrionaceae;Photobacterium;Photobacterium profundum
V1.CD-4	Spain	female	46	29.69	N	N	GL0069840_V1_[Lack_both_end]_[mRNA]_locus=scaffold74321_2:2:1000:-	1.1.1.17	root;cellular organisms;Bacteria;Firmicutes;Clostridia;Clostridiales;Clostridiaceae;Clostridium;Clostridium beijerinckii
V1.CD-9	Spain	female	48	27.55	N	N	GL0053272_V1_[Lack_5'-end]_[mRNA]_locus=scaffold66612_1:3:887:+	1.1.1.17	root;cellular organisms;Bacteria;Firmicutes;Clostridia;Clostridiales;Eubacteriaceae;Eubacterium;Eubacterium hallii
V1.UC-14	Spain	female	53	20.25	N	Y	GL0073061_V1_[Complete]_[mRNA]_locus=scaffold26387_1:1876:3363:+	1.1.1.17	root;cellular organisms;Bacteria
V1.UC-15	Spain	female	25	22.77	N	Y	GL0033121_V1_[Complete]_[mRNA]_locus=scaffold2203_11:11745:12920:+	1.1.1.17	root;cellular organisms;Bacteria;Firmicutes;Clostridia;Clostridiales;Clostridiaceae;Clostridium;Clostridium beijerinckii
V1.UC-17	Spain	female	41	24.46	N	Y	GL0002525_V1_[Complete]_[mRNA]_locus=scaffold22028_1:212:1645:+	1.1.1.17	root;cellular organisms;Bacteria
V1.UC-18	Spain	female	63	28.67	N	N	GL0050178_V1_[Complete]_[mRNA]_locus=scaffold37197_4:827:1966:+	1.1.1.17	root;cellular organisms;Bacteria;Firmicutes;Clostridia;Clostridiales;Clostridiaceae;Clostridium
V1.UC-21	Spain	male	62	25.21	N	Y	GL0052283_V1_[Lack_3'-end]_[mRNA]_locus=scaffold9519_1:3:1073:-	1.1.1.17	root;cellular organisms;Bacteria;Proteobacteria;Gammaproteobacteria;Enterobacteriales;Enterobacteriaceae
V1.UC-21	Spain	male	62	25.21	N	Y	GL0060027_V1_[Complete]_[mRNA]_locus=scaffold33988_2:571:2037:-	1.1.1.17	root;cellular organisms;Bacteria;Proteobacteria;Gammaproteobacteria;Enterobacteriales;Enterobacteriaceae
V1.UC-21	Spain	male	62	25.21	N	Y	GL0100902_V1_[Complete]_[mRNA]_locus=scaffold6627_3:2720:3868:-	1.1.1.17	root;cellular organisms;Bacteria;Proteobacteria;Gammaproteobacteria;Enterobacteriales;Enterobacteriaceae
V1.UC-6	Spain	female	38	23.18	N	N	GL0130282_V1_[Complete]_[mRNA]_locus=scaffold41579_2:370:1518:-	1.1.1.17	root;cellular organisms;Bacteria;Firmicutes;Clostridia;Clostridiales;Eubacteriaceae;Eubacterium;Eubacterium hallii
V1.UC-8	Spain	male	22	25.4	N	N	GL0089408_V1_[Complete]_[mRNA]_locus=scaffold87328_1:26:1168:-	1.1.1.17	root;cellular organisms;Bacteria;Firmicutes;Clostridia;Clostridiales;Eubacteriaceae;Eubacterium;Eubacterium hallii
V1.UC-9	Spain	male	32	30.37	Y	N	GL0081114_V1_[Complete]_[mRNA]_locus=scaffold18816_1:93:1232:+	1.1.1.17	root;cellular organisms;Bacteria;Firmicutes;Clostridia;Clostridiales;Clostridiaceae;Clostridium
MH0001	Denmark	female	49	25.55	N	N	GL0027777_MH0001_[Complete]_[mRNA]_locus=scaffold21348_1:7930:9009:-	1.1.1.18	root;cellular organisms;Bacteria
MH0002	Denmark	female	59	27.28	N	N	GL0077116_MH0002_[Lack_both_end]_[mRNA]_locus=scaffold86817_3:3:590:-	1.1.1.18
MH0002	Denmark	female	59	27.28	N	N	GL0077965_MH0002_[Lack_3'-end]_[mRNA]_locus=scaffold17322_12:3:1319:-	1.1.1.18
MH0002	Denmark	female	59	27.28	N	N	GL0018680_MH0002_[Complete]_[mRNA]_locus=scaffold94988_1:60:1391:-	1.1.1.18	root;cellular organisms;Bacteria;Bacteroidetes
MH0002	Denmark	female	59	27.28	N	N	GL0074429_MH0002_[Lack_3'-end]_[mRNA]_locus=scaffold35413_5:1:1008:-	1.1.1.18	root;cellular organisms;Bacteria;Bacteroidetes;Bacteroidia;Bacteroidales;Bacteroidaceae;Bacteroides;Bacteroides thetaiotaomicron
MH0002	Denmark	female	59	27.28	N	N	GL0038122_MH0002_[Complete]_[mRNA]_locus=scaffold73414_18:663:1919:-	1.1.1.18	root;cellular organisms;Bacteria;Bacteroidetes;Bacteroidia;Bacteroidales;Porphyromonadaceae;Parabacteroides
MH0002	Denmark	female	59	27.28	N	N	GL0039485_MH0002_[Lack_5'-end]_[mRNA]_locus=scaffold76547_2:3:1313:+	1.1.1.18	root;cellular organisms;Bacteria;Bacteroidetes;Bacteroidia;Bacteroidales;Porphyromonadaceae;Parabacteroides
MH0002	Denmark	female	59	27.28	N	N	GL0059067_MH0002_[Complete]_[mRNA]_locus=scaffold17322_11:2126:3436:+	1.1.1.18	root;cellular organisms;Bacteria;Bacteroidetes;Bacteroidia;Bacteroidales;Porphyromonadaceae;Parabacteroides
MH0002	Denmark	female	59	27.28	N	N	GL0071553_MH0002_[Lack_5'-end]_[mRNA]_locus=scaffold66160_1:1663:3054:-	1.1.1.18	root;cellular organisms;Bacteria;Bacteroidetes;Bacteroidia;Bacteroidales;Porphyromonadaceae;Parabacteroides
MH0002	Denmark	female	59	27.28	N	N	GL0009801_MH0002_[Complete]_[mRNA]_locus=scaffold2763_1:844:1980:-	1.1.1.18	root;cellular organisms;Bacteria;Bacteroidetes;Bacteroidia;Bacteroidales;Porphyromonadaceae;Parabacteroides;Parabacteroides distasonis
MH0002	Denmark	female	59	27.28	N	N	GL0062246_MH0002_[Complete]_[mRNA]_locus=scaffold25591_4:81:1256:+	1.1.1.18	root;cellular organisms;Bacteria;Bacteroidetes;Bacteroidia;Bacteroidales;Porphyromonadaceae;Parabacteroides;Parabacteroides distasonis
MH0002	Denmark	female	59	27.28	N	N	GL0019469_MH0002_[Lack_both_end]_[mRNA]_locus=scaffold27430_1:1:555:-	1.1.1.18	root;cellular organisms;Bacteria;Firmicutes;Erysipelotrichi;Erysipelotrichales;Erysipelotrichaceae
MH0003	Denmark	male	69	33.19	Y	N	GL0020599_MH0003_[Complete]_[mRNA]_locus=scaffold20637_2:2569:4056:-	1.1.1.18	root;cellular organisms;Bacteria;Bacteroidetes
MH0003	Denmark	male	69	33.19	Y	N	GL0008703_MH0003_[Complete]_[mRNA]_locus=scaffold13954_1:2596:4149:+	1.1.1.18	root;cellular organisms;Bacteria;Bacteroidetes;Bacteroidia;Bacteroidales;Bacteroidaceae;Bacteroides
MH0003	Denmark	male	69	33.19	Y	N	GL0125579_MH0003_[Complete]_[mRNA]_locus=scaffold5702_3:1001:2398:+	1.1.1.18	root;cellular organisms;Bacteria;Bacteroidetes;Bacteroidia;Bacteroidales;Bacteroidaceae;Bacteroides
MH0003	Denmark	male	69	33.19	Y	N	GL0130606_MH0003_[Complete]_[mRNA]_locus=scaffold58884_4:400:1386:-	1.1.1.18	root;cellular organisms;Bacteria;Bacteroidetes;Bacteroidia;Bacteroidales;Bacteroidaceae;Bacteroides
MH0003	Denmark	male	69	33.19	Y	N	GL0008546_MH0003_[Lack_5'-end]_[mRNA]_locus=scaffold9854_2:313:1587:-	1.1.1.18	root;cellular organisms;Bacteria;Bacteroidetes;Bacteroidia;Bacteroidales;Porphyromonadaceae
MH0003	Denmark	male	69	33.19	Y	N	GL0074525_MH0003_[Complete]_[mRNA]_locus=scaffold17035_1:701:1693:+	1.1.1.18	root;cellular organisms;Bacteria;Firmicutes;Bacilli;Lactobacillales;Lactobacillaceae;Lactobacillus;Lactobacillus salivarius
MH0003	Denmark	male	69	33.19	Y	N	GL0027901_MH0003_[Complete]_[mRNA]_locus=scaffold9358_1:51:1088:-	1.1.1.18	root;cellular organisms;Bacteria;Proteobacteria;Gammaproteobacteria;Enterobacteriales;Enterobacteriaceae;Klebsiella;Klebsiella pneumoniae
MH0004	Denmark	male	59	31.18	Y	N	GL0035116_MH0004_[Complete]_[mRNA]_locus=C1522096_1:680:1783:+	1.1.1.18	root;cellular organisms;Bacteria;Bacteroidetes;Bacteroidia;Bacteroidales;Bacteroidaceae;Bacteroides;Bacteroides uniformis
MH0004	Denmark	male	59	31.18	Y	N	GL0027926_MH0004_[Complete]_[mRNA]_locus=scaffold46075_2:482:1639:-	1.1.1.18	root;cellular organisms;Bacteria;Firmicutes;Bacilli;Bacillales;Bacillaceae;Geobacillus
MH0005	Denmark	male	64	21.68	N	N	GL0000412_MH0005_[Complete]_[mRNA]_locus=scaffold9681_1:1681:2823:+	1.1.1.18	root;cellular organisms;Bacteria;Bacteroidetes;Bacteroidia;Bacteroidales;Bacteroidaceae;Bacteroides
MH0005	Denmark	male	64	21.68	N	N	GL0018278_MH0005_[Complete]_[mRNA]_locus=scaffold6025_3:15241:16815:+	1.1.1.18	root;cellular organisms;Bacteria;Bacteroidetes;Bacteroidia;Bacteroidales;Bacteroidaceae;Bacteroides
MH0006	Denmark	female	59	22.38	N	N	GL0098418_MH0006_[Lack_both_end]_[mRNA]_locus=scaffold239908_3:3:563:-	1.1.1.18
MH0006	Denmark	female	59	22.38	N	N	GL0165275_MH0006_[Lack_5'-end]_[mRNA]_locus=scaffold93049_6:1640:2839:-	1.1.1.18	root;cellular organisms;Bacteria;Bacteroidetes;Bacteroidia;Bacteroidales
MH0006	Denmark	female	59	22.38	N	N	GL0129218_MH0006_[Complete]_[mRNA]_locus=scaffold94331_1:648:2183:-	1.1.1.18	root;cellular organisms;Bacteria;Bacteroidetes;Bacteroidia;Bacteroidales;Bacteroidaceae;Bacteroides
MH0006	Denmark	female	59	22.38	N	N	GL0197351_MH0006_[Complete]_[mRNA]_locus=scaffold271711_1:26:997:-	1.1.1.18	root;cellular organisms;Bacteria;Bacteroidetes;Bacteroidia;Bacteroidales;Bacteroidaceae;Bacteroides
MH0006	Denmark	female	59	22.38	N	N	GL0203749_MH0006_[Complete]_[mRNA]_locus=scaffold33974_4:13184:14605:+	1.1.1.18	root;cellular organisms;Bacteria;Bacteroidetes;Bacteroidia;Bacteroidales;Bacteroidaceae;Bacteroides
MH0006	Denmark	female	59	22.38	N	N	GL0222737_MH0006_[Complete]_[mRNA]_locus=scaffold12503_1:1244:2245:+	1.1.1.18	root;cellular organisms;Bacteria;Bacteroidetes;Bacteroidia;Bacteroidales;Bacteroidaceae;Bacteroides
MH0006	Denmark	female	59	22.38	N	N	GL0222740_MH0006_[Complete]_[mRNA]_locus=scaffold12503_1:3879:5468:-	1.1.1.18	root;cellular organisms;Bacteria;Bacteroidetes;Bacteroidia;Bacteroidales;Bacteroidaceae;Bacteroides
MH0006	Denmark	female	59	22.38	N	N	GL0014433_MH0006_[Complete]_[mRNA]_locus=scaffold48541_1:4347:5801:-	1.1.1.18	root;cellular organisms;Bacteria;Bacteroidetes;Bacteroidia;Bacteroidales;Bacteroidaceae;Bacteroides;Bacteroides thetaiotaomicron
MH0006	Denmark	female	59	22.38	N	N	GL0014435_MH0006_[Complete]_[mRNA]_locus=scaffold48541_1:6181:7209:-	1.1.1.18	root;cellular organisms;Bacteria;Bacteroidetes;Bacteroidia;Bacteroidales;Bacteroidaceae;Bacteroides;Bacteroides thetaiotaomicron
MH0006	Denmark	female	59	22.38	N	N	GL0188562_MH0006_[Complete]_[mRNA]_locus=scaffold119244_3:2677:3840:-	1.1.1.18	root;cellular organisms;Bacteria;Bacteroidetes;Bacteroidia;Bacteroidales;Bacteroidaceae;Bacteroides;Bacteroides pectinophilus
MH0006	Denmark	female	59	22.38	N	N	GL0108586_MH0006_[Lack_3'-end]_[mRNA]_locus=scaffold7857_1:17704:18888:+	1.1.1.18	root;cellular organisms;Bacteria;Bacteroidetes;Bacteroidia;Bacteroidales;Porphyromonadaceae;Parabacteroides
MH0006	Denmark	female	59	22.38	N	N	GL0148490_MH0006_[Complete]_[mRNA]_locus=scaffold275446_1:20:1333:-	1.1.1.18	root;cellular organisms;Bacteria;Bacteroidetes;Bacteroidia;Bacteroidales;Porphyromonadaceae;Parabacteroides
MH0006	Denmark	female	59	22.38	N	N	GL0204459_MH0006_[Complete]_[mRNA]_locus=scaffold13302_1:2697:4064:-	1.1.1.18	root;cellular organisms;Bacteria;Bacteroidetes;Bacteroidia;Bacteroidales;Porphyromonadaceae;Parabacteroides
MH0006	Denmark	female	59	22.38	N	N	GL0043006_MH0006_[Complete]_[mRNA]_locus=scaffold36423_3:4545:5774:-	1.1.1.18	root;cellular organisms;Bacteria;Bacteroidetes;Bacteroidia;Bacteroidales;Porphyromonadaceae;Parabacteroides;Parabacteroides merdae
MH0006	Denmark	female	59	22.38	N	N	GL0089144_MH0006_[Complete]_[mRNA]_locus=scaffold12503_2:12816:14174:-	1.1.1.18	root;cellular organisms;Bacteria;Bacteroidetes;Bacteroidia;Bacteroidales;Porphyromonadaceae;Parabacteroides;Parabacteroides distasonis
MH0006	Denmark	female	59	22.38	N	N	GL0106838_MH0006_[Complete]_[mRNA]_locus=scaffold31097_1:1603:2574:-	1.1.1.18	root;cellular organisms;Bacteria;Bacteroidetes;Bacteroidia;Bacteroidales;Porphyromonadaceae;Parabacteroides;Parabacteroides merdae
MH0006	Denmark	female	59	22.38	N	N	GL0193124_MH0006_[Complete]_[mRNA]_locus=scaffold46824_5:3860:5383:+	1.1.1.18	root;cellular organisms;Bacteria;Bacteroidetes;Bacteroidia;Bacteroidales;Porphyromonadaceae;Parabacteroides;Parabacteroides distasonis
MH0006	Denmark	female	59	22.38	N	N	GL0252306_MH0006_[Lack_both_end]_[mRNA]_locus=scaffold188768_10:2:949:+	1.1.1.18	root;cellular organisms;Bacteria;Bacteroidetes;Bacteroidia;Bacteroidales;Porphyromonadaceae;Parabacteroides;Parabacteroides distasonis
MH0006	Denmark	female	59	22.38	N	N	GL0282099_MH0006_[Complete]_[mRNA]_locus=scaffold318495_1:4768:5751:-	1.1.1.18	root;cellular organisms;Bacteria;Bacteroidetes;Bacteroidia;Bacteroidales;Prevotellaceae;Prevotella;Prevotella copri
MH0006	Denmark	female	59	22.38	N	N	GL0203586_MH0006_[Complete]_[mRNA]_locus=scaffold157466_1:6458:7624:+	1.1.1.18	root;cellular organisms;Bacteria;Chloroflexi;Chloroflexi (class);Chloroflexales;Chloroflexaceae;Roseiflexus;Roseiflexus castenholzii
MH0006	Denmark	female	59	22.38	N	N	GL0099051_MH0006_[Lack_3'-end]_[mRNA]_locus=scaffold318429_1:2:685:-	1.1.1.18	root;cellular organisms;Bacteria;Dictyoglomi;Dictyoglomia;Dictyoglomales;Dictyoglomaceae;Dictyoglomus;Dictyoglomus thermophilum
MH0006	Denmark	female	59	22.38	N	N	GL0010561_MH0006_[Complete]_[mRNA]_locus=scaffold17668_1:1075:2094:-	1.1.1.18	root;cellular organisms;Bacteria;Firmicutes
MH0006	Denmark	female	59	22.38	N	N	GL0203589_MH0006_[Complete]_[mRNA]_locus=scaffold157466_1:9748:10788:+	1.1.1.18	root;cellular organisms;Bacteria;Firmicutes
MH0006	Denmark	female	59	22.38	N	N	GL0226349_MH0006_[Lack_3'-end]_[mRNA]_locus=scaffold316424_1:1:507:-	1.1.1.18	root;cellular organisms;Bacteria;Firmicutes
MH0006	Denmark	female	59	22.38	N	N	GL0081701_MH0006_[Complete]_[mRNA]_locus=scaffold88607_1:125:1189:-	1.1.1.18	root;cellular organisms;Bacteria;Firmicutes;Bacilli;Bacillales;Bacillaceae;Geobacillus
MH0006	Denmark	female	59	22.38	N	N	GL0209756_MH0006_[Complete]_[mRNA]_locus=scaffold62447_3:381:1565:+	1.1.1.18	root;cellular organisms;Bacteria;Firmicutes;Bacilli;Bacillales;Bacillaceae;Geobacillus
MH0006	Denmark	female	59	22.38	N	N	GL0111151_MH0006_[Complete]_[mRNA]_locus=scaffold226757_1:22:1191:-	1.1.1.18	root;cellular organisms;Bacteria;Firmicutes;Bacilli;Bacillales;Paenibacillaceae;Paenibacillus
MH0006	Denmark	female	59	22.38	N	N	GL0160688_MH0006_[Complete]_[mRNA]_locus=scaffold196_3:824:1999:+	1.1.1.18	root;cellular organisms;Bacteria;Firmicutes;Bacilli;Bacillales;Paenibacillaceae;Paenibacillus
MH0006	Denmark	female	59	22.38	N	N	GL0230507_MH0006_[Complete]_[mRNA]_locus=scaffold4183_4:87:1259:-	1.1.1.18	root;cellular organisms;Bacteria;Firmicutes;Bacilli;Bacillales;Paenibacillaceae;Paenibacillus
MH0006	Denmark	female	59	22.38	N	N	GL0246343_MH0006_[Complete]_[mRNA]_locus=scaffold303950_1:3918:5003:+	1.1.1.18	root;cellular organisms;Bacteria;Firmicutes;Bacilli;Bacillales;Paenibacillaceae;Paenibacillus;Paenibacillus larvae
MH0006	Denmark	female	59	22.38	N	N	GL0010346_MH0006_[Lack_3'-end]_[mRNA]_locus=scaffold91346_1:103:1101:+	1.1.1.18	root;cellular organisms;Bacteria;Firmicutes;Clostridia;Clostridiales
MH0006	Denmark	female	59	22.38	N	N	GL0226610_MH0006_[Complete]_[mRNA]_locus=scaffold22917_8:320:1408:-	1.1.1.18	root;cellular organisms;Bacteria;Firmicutes;Clostridia;Clostridiales
MH0006	Denmark	female	59	22.38	N	N	GL0134403_MH0006_[Complete]_[mRNA]_locus=scaffold30570_1:422:1705:-	1.1.1.18	root;cellular organisms;Bacteria;Firmicutes;Clostridia;Clostridiales;Clostridiaceae;Clostridium
MH0006	Denmark	female	59	22.38	N	N	GL0020978_MH0006_[Lack_both_end]_[mRNA]_locus=scaffold213491_4:1:675:-	1.1.1.18	root;cellular organisms;Bacteria;Firmicutes;Clostridia;Clostridiales;Lachnospiraceae
MH0006	Denmark	female	59	22.38	N	N	GL0051631_MH0006_[Complete]_[mRNA]_locus=scaffold58001_2:381:1496:-	1.1.1.18	root;cellular organisms;Bacteria;Firmicutes;Clostridia;Clostridiales;Ruminococcaceae;Faecalibacterium;Faecalibacterium prausnitzii
MH0006	Denmark	female	59	22.38	N	N	GL0233982_MH0006_[Complete]_[mRNA]_locus=scaffold2399_2:1804:2781:+	1.1.1.18	root;cellular organisms;Bacteria;Firmicutes;Clostridia;Clostridiales;Ruminococcaceae;Faecalibacterium;Faecalibacterium prausnitzii
MH0006	Denmark	female	59	22.38	N	N	GL0058129_MH0006_[Lack_5'-end]_[mRNA]_locus=scaffold80935_1:17:967:-	1.1.1.18	root;cellular organisms;Bacteria;Firmicutes;Clostridia;Clostridiales;Ruminococcaceae;Ruminococcus;Ruminococcus obeum
MH0006	Denmark	female	59	22.38	N	N	GL0132064_MH0006_[Lack_3'-end]_[mRNA]_locus=scaffold114771_2:1:639:-	1.1.1.18	root;cellular organisms;Bacteria;Firmicutes;Clostridia;Clostridiales;Ruminococcaceae;Ruminococcus;Ruminococcus obeum
MH0006	Denmark	female	59	22.38	N	N	GL0145756_MH0006_[Complete]_[mRNA]_locus=scaffold279372_1:44:982:-	1.1.1.18	root;cellular organisms;Bacteria;Firmicutes;Clostridia;Thermoanaerobacterales;Thermoanaerobacteraceae;Carboxydibrachium;Carboxydibrachium pacificum
MH0006	Denmark	female	59	22.38	N	N	GL0216414_MH0006_[Lack_5'-end]_[mRNA]_locus=scaffold13228_2:2:1036:+	1.1.1.18	root;cellular organisms;Bacteria;Firmicutes;Clostridia;Thermoanaerobacterales;Thermoanaerobacteraceae;Thermoanaerobacter;Thermoanaerobacter tengcongensis
MH0006	Denmark	female	59	22.38	N	N	GL0116152_MH0006_[Lack_both_end]_[mRNA]_locus=scaffold96286_2:1:672:+	1.1.1.18	root;cellular organisms;Bacteria;Firmicutes;Erysipelotrichi;Erysipelotrichales;Erysipelotrichaceae
MH0006	Denmark	female	59	22.38	N	N	GL0221364_MH0006_[Lack_5'-end]_[mRNA]_locus=C14602323_1:2:865:+	1.1.1.18	root;cellular organisms;Bacteria;Firmicutes;Erysipelotrichi;Erysipelotrichales;Erysipelotrichaceae;Catenibacterium;Catenibacterium mitsuokai
MH0006	Denmark	female	59	22.38	N	N	GL0213270_MH0006_[Lack_both_end]_[mRNA]_locus=scaffold173693_1:1:558:-	1.1.1.18	root;cellular organisms;Bacteria;Lentisphaerae
MH0006	Denmark	female	59	22.38	N	N	GL0222426_MH0006_[Complete]_[mRNA]_locus=scaffold150122_1:135:1199:-	1.1.1.18	root;cellular organisms;Bacteria;Lentisphaerae
MH0006	Denmark	female	59	22.38	N	N	GL0262972_MH0006_[Complete]_[mRNA]_locus=scaffold80248_2:270:1556:+	1.1.1.18	root;cellular organisms;Bacteria;Lentisphaerae
MH0006	Denmark	female	59	22.38	N	N	GL0139531_MH0006_[Complete]_[mRNA]_locus=C14638886_1:334:1371:+	1.1.1.18	root;cellular organisms;Bacteria;Proteobacteria;Deltaproteobacteria;Desulfovibrionales;Desulfovibrionaceae;Desulfovibrio;Desulfovibrio salexigens
MH0006	Denmark	female	59	22.38	N	N	GL0224005_MH0006_[Complete]_[mRNA]_locus=scaffold196279_2:30:1037:+	1.1.1.18	root;cellular organisms;Bacteria;Proteobacteria;Gammaproteobacteria;Enterobacteriales;Enterobacteriaceae;Klebsiella;Klebsiella pneumoniae
MH0006	Denmark	female	59	22.38	N	N	GL0010560_MH0006_[Lack_3'-end]_[mRNA]_locus=scaffold17668_1:1:978:-	1.1.1.18	root;cellular organisms;Bacteria;Proteobacteria;Gammaproteobacteria;Enterobacteriales;Enterobacteriaceae;Yersinia
MH0006	Denmark	female	59	22.38	N	N	GL0258680_MH0006_[Complete]_[mRNA]_locus=scaffold318143_1:627:1742:+	1.1.1.18	root;cellular organisms;Bacteria;Proteobacteria;Gammaproteobacteria;Enterobacteriales;Enterobacteriaceae;Yersinia;Yersinia pestis
MH0006	Denmark	female	59	22.38	N	N	GL0213563_MH0006_[Lack_5'-end]_[mRNA]_locus=scaffold167079_1:2:829:+	1.1.1.18	root;cellular organisms;Bacteria;Proteobacteria;Gammaproteobacteria;Vibrionales;Vibrionaceae;Vibrio;Vibrio vulnificus
MH0008	Denmark	male	59	24.35	N	N	GL0047675_MH0008_[Complete]_[mRNA]_locus=scaffold459_7:1611:2729:+	1.1.1.18	root;cellular organisms;Bacteria
MH0008	Denmark	male	59	24.35	N	N	GL0031957_MH0008_[Complete]_[mRNA]_locus=scaffold6742_20:18481:19659:-	1.1.1.18	root;cellular organisms;Bacteria;Proteobacteria;Gammaproteobacteria;Enterobacteriales;Enterobacteriaceae
MH0008	Denmark	male	59	24.35	N	N	GL0002451_MH0008_[Complete]_[mRNA]_locus=scaffold51414_1:1019:2170:-	1.1.1.18	root;cellular organisms;Bacteria;Proteobacteria;Gammaproteobacteria;Enterobacteriales;Enterobacteriaceae;Klebsiella;Klebsiella pneumoniae
MH0008	Denmark	male	59	24.35	N	N	GL0012099_MH0008_[Lack_3'-end]_[mRNA]_locus=scaffold48377_2:3:986:-	1.1.1.18	root;cellular organisms;Bacteria;Proteobacteria;Gammaproteobacteria;Enterobacteriales;Enterobacteriaceae;Klebsiella;Klebsiella pneumoniae
MH0008	Denmark	male	59	24.35	N	N	GL0012100_MH0008_[Complete]_[mRNA]_locus=scaffold48377_2:996:2168:-	1.1.1.18	root;cellular organisms;Bacteria;Proteobacteria;Gammaproteobacteria;Enterobacteriales;Enterobacteriaceae;Klebsiella;Klebsiella pneumoniae
MH0008	Denmark	male	59	24.35	N	N	GL0019872_MH0008_[Complete]_[mRNA]_locus=scaffold45382_1:6365:7354:+	1.1.1.18	root;cellular organisms;Bacteria;Proteobacteria;Gammaproteobacteria;Enterobacteriales;Enterobacteriaceae;Klebsiella;Klebsiella pneumoniae
MH0008	Denmark	male	59	24.35	N	N	GL0020022_MH0008_[Complete]_[mRNA]_locus=scaffold43969_1:61:1068:-	1.1.1.18	root;cellular organisms;Bacteria;Proteobacteria;Gammaproteobacteria;Enterobacteriales;Enterobacteriaceae;Klebsiella;Klebsiella pneumoniae
MH0008	Denmark	male	59	24.35	N	N	GL0032701_MH0008_[Lack_5'-end]_[mRNA]_locus=scaffold17161_5:91:1026:-	1.1.1.18	root;cellular organisms;Bacteria;Proteobacteria;Gammaproteobacteria;Enterobacteriales;Enterobacteriaceae;Klebsiella;Klebsiella pneumoniae
MH0008	Denmark	male	59	24.35	N	N	GL0042428_MH0008_[Complete]_[mRNA]_locus=scaffold8244_19:1529:2440:-	1.1.1.18	root;cellular organisms;Bacteria;Proteobacteria;Gammaproteobacteria;Enterobacteriales;Enterobacteriaceae;Klebsiella;Klebsiella pneumoniae
MH0008	Denmark	male	59	24.35	N	N	GL0043805_MH0008_[Complete]_[mRNA]_locus=scaffold5206_1:5435:6505:+	1.1.1.18	root;cellular organisms;Bacteria;Proteobacteria;Gammaproteobacteria;Enterobacteriales;Enterobacteriaceae;Klebsiella;Klebsiella pneumoniae
MH0009	Denmark	male	64	29.04	N	N	GL0093889_MH0009_[Complete]_[mRNA]_locus=scaffold100318_1:1347:2393:-	1.1.1.18	root;cellular organisms;Bacteria;Actinobacteria;Actinobacteria (class);Actinomycetales;Mycobacteriaceae;Mycobacterium;Mycobacterium vanbaalenii
MH0009	Denmark	male	64	29.04	N	N	GL0125408_MH0009_[Complete]_[mRNA]_locus=scaffold25675_4:8465:9478:+	1.1.1.18	root;cellular organisms;Bacteria;Actinobacteria;Actinobacteria (class);Actinomycetales;Micrococcaceae;Arthrobacter;Arthrobacter chlorophenolicus
MH0009	Denmark	male	64	29.04	N	N	GL0101930_MH0009_[Complete]_[mRNA]_locus=scaffold71715_2:144:1133:-	1.1.1.18	root;cellular organisms;Bacteria;Bacteroidetes;Bacteroidia;Bacteroidales;Bacteroidaceae;Bacteroides
MH0009	Denmark	male	64	29.04	N	N	GL0005548_MH0009_[Complete]_[mRNA]_locus=scaffold13832_2:15350:16750:+	1.1.1.18	root;cellular organisms;Bacteria;Bacteroidetes;Bacteroidia;Bacteroidales;Bacteroidaceae;Bacteroides;Bacteroides caccae
MH0009	Denmark	male	64	29.04	N	N	GL0017661_MH0009_[Complete]_[mRNA]_locus=scaffold43516_4:1365:2774:+	1.1.1.18	root;cellular organisms;Bacteria;Bacteroidetes;Bacteroidia;Bacteroidales;Bacteroidaceae;Bacteroides;Bacteroides thetaiotaomicron
MH0009	Denmark	male	64	29.04	N	N	GL0088871_MH0009_[Complete]_[mRNA]_locus=scaffold3039_1:7498:8496:+	1.1.1.18	root;cellular organisms;Bacteria;Bacteroidetes;Bacteroidia;Bacteroidales;Bacteroidaceae;Bacteroides;Bacteroides uniformis
MH0009	Denmark	male	64	29.04	N	N	GL0093912_MH0009_[Complete]_[mRNA]_locus=scaffold31399_8:106:1524:+	1.1.1.18	root;cellular organisms;Bacteria;Bacteroidetes;Bacteroidia;Bacteroidales;Bacteroidaceae;Bacteroides;Bacteroides uniformis
MH0009	Denmark	male	64	29.04	N	N	GL0135345_MH0009_[Complete]_[mRNA]_locus=scaffold2354_6:5601:6740:+	1.1.1.18	root;cellular organisms;Bacteria;Bacteroidetes;Bacteroidia;Bacteroidales;Bacteroidaceae;Bacteroides;Bacteroides uniformis
MH0009	Denmark	male	64	29.04	N	N	GL0072026_MH0009_[Complete]_[mRNA]_locus=scaffold44894_1:2125:3066:+	1.1.1.18	root;cellular organisms;Bacteria;Bacteroidetes;Bacteroidia;Bacteroidales;Porphyromonadaceae;Parabacteroides
MH0009	Denmark	male	64	29.04	N	N	GL0087326_MH0009_[Lack_both_end]_[mRNA]_locus=scaffold22361_3:3:953:+	1.1.1.18	root;cellular organisms;Bacteria;Bacteroidetes;Bacteroidia;Bacteroidales;Porphyromonadaceae;Parabacteroides
MH0009	Denmark	male	64	29.04	N	N	GL0044077_MH0009_[Lack_3'-end]_[mRNA]_locus=scaffold19736_4:3:1127:-	1.1.1.18	root;cellular organisms;Bacteria;Bacteroidetes;Sphingobacteria;Sphingobacteriales;Flexibacteraceae;Microscilla;Microscilla marina
MH0009	Denmark	male	64	29.04	N	N	GL0021048_MH0009_[Lack_both_end]_[mRNA]_locus=scaffold47907_8:1:699:-	1.1.1.18	root;cellular organisms;Bacteria;Firmicutes;Bacilli;Bacillales
MH0009	Denmark	male	64	29.04	N	N	GL0011254_MH0009_[Complete]_[mRNA]_locus=scaffold779_12:2637:3704:-	1.1.1.18	root;cellular organisms;Bacteria;Firmicutes;Bacilli;Bacillales;Bacillaceae;Geobacillus
MH0009	Denmark	male	64	29.04	N	N	GL0084487_MH0009_[Lack_3'-end]_[mRNA]_locus=scaffold95381_1:484:1410:+	1.1.1.18	root;cellular organisms;Bacteria;Firmicutes;Bacilli;Bacillales;Bacillaceae;Geobacillus
MH0009	Denmark	male	64	29.04	N	N	GL0136755_MH0009_[Complete]_[mRNA]_locus=scaffold11725_2:4343:5497:+	1.1.1.18	root;cellular organisms;Bacteria;Firmicutes;Bacilli;Bacillales;Paenibacillaceae;Paenibacillus
MH0009	Denmark	male	64	29.04	N	N	GL0125407_MH0009_[Complete]_[mRNA]_locus=scaffold25675_4:6435:8456:+	1.1.1.18	root;cellular organisms;Bacteria;Firmicutes;Clostridia;Clostridiales
MH0009	Denmark	male	64	29.04	N	N	GL0088901_MH0009_[Complete]_[mRNA]_locus=scaffold4100_11:2361:3503:-	1.1.1.18	root;cellular organisms;Bacteria;Firmicutes;Clostridia;Clostridiales;Clostridiaceae;Clostridium;Clostridium hylemonae
MH0009	Denmark	male	64	29.04	N	N	GL0101687_MH0009_[Complete]_[mRNA]_locus=scaffold548_1:187:1212:-	1.1.1.18	root;cellular organisms;Bacteria;Firmicutes;Clostridia;Clostridiales;Clostridiaceae;Clostridium;Clostridium botulinum
MH0009	Denmark	male	64	29.04	N	N	GL0107348_MH0009_[Lack_3'-end]_[mRNA]_locus=scaffold99786_2:3:1070:-	1.1.1.18	root;cellular organisms;Bacteria;Firmicutes;Clostridia;Clostridiales;Clostridiaceae;Clostridium;Clostridium phytofermentans
MH0009	Denmark	male	64	29.04	N	N	GL0096181_MH0009_[Complete]_[mRNA]_locus=scaffold96095_1:161:1186:-	1.1.1.18	root;cellular organisms;Bacteria;Firmicutes;Clostridia;Clostridiales;Lachnospiraceae
MH0009	Denmark	male	64	29.04	N	N	GL0099543_MH0009_[Complete]_[mRNA]_locus=scaffold43753_9:487:1596:+	1.1.1.18	root;cellular organisms;Bacteria;Firmicutes;Clostridia;Clostridiales;Lachnospiraceae
MH0009	Denmark	male	64	29.04	N	N	GL0139730_MH0009_[Lack_both_end]_[mRNA]_locus=scaffold38594_12:1:774:+	1.1.1.18	root;cellular organisms;Bacteria;Firmicutes;Clostridia;Clostridiales;Veillonellaceae;Mitsuokella;Mitsuokella multacida
MH0009	Denmark	male	64	29.04	N	N	GL0114021_MH0009_[Complete]_[mRNA]_locus=scaffold48687_8:7742:8830:+	1.1.1.18	root;cellular organisms;Bacteria;Firmicutes;Clostridia;Thermoanaerobacterales;Thermoanaerobacteraceae
MH0009	Denmark	male	64	29.04	N	N	GL0028492_MH0009_[Complete]_[mRNA]_locus=scaffold99637_1:6445:7725:+	1.1.1.18	root;cellular organisms;Bacteria;Lentisphaerae
MH0009	Denmark	male	64	29.04	N	N	GL0037457_MH0009_[Complete]_[mRNA]_locus=scaffold3271_7:2269:3546:+	1.1.1.18	root;cellular organisms;Bacteria;Lentisphaerae
MH0009	Denmark	male	64	29.04	N	N	GL0108190_MH0009_[Complete]_[mRNA]_locus=scaffold58821_2:2821:3894:-	1.1.1.18	root;cellular organisms;Bacteria;Lentisphaerae
MH0009	Denmark	male	64	29.04	N	N	GL0131742_MH0009_[Complete]_[mRNA]_locus=scaffold99163_1:494:1768:+	1.1.1.18	root;cellular organisms;Bacteria;Lentisphaerae
MH0009	Denmark	male	64	29.04	N	N	GL0118775_MH0009_[Complete]_[mRNA]_locus=scaffold682_33:24811:25776:-	1.1.1.18	root;cellular organisms;Bacteria;Proteobacteria;Gammaproteobacteria;Vibrionales
MH0009	Denmark	male	64	29.04	N	N	GL0109720_MH0009_[Lack_both_end]_[mRNA]_locus=scaffold56421_2:1:771:-	1.1.1.18	root;cellular organisms;Bacteria;Verrucomicrobia;Verrucomicrobiae;Verrucomicrobiales;Verrucomicrobiaceae;Verrucomicrobium;Verrucomicrobium spinosum
MH0010	Denmark	male	64	33.27	Y	N	GL0026977_MH0010_[Complete]_[mRNA]_locus=scaffold19244_4:2849:4321:+	1.1.1.18	root;cellular organisms;Bacteria;Bacteroidetes
MH0010	Denmark	male	64	33.27	Y	N	GL0005379_MH0010_[Lack_3'-end]_[mRNA]_locus=scaffold5400_11:1:852:-	1.1.1.18	root;cellular organisms;Bacteria;Bacteroidetes;Bacteroidia;Bacteroidales;Bacteroidaceae;Bacteroides
MH0010	Denmark	male	64	33.27	Y	N	GL0025395_MH0010_[Complete]_[mRNA]_locus=scaffold22526_5:611:1936:+	1.1.1.18	root;cellular organisms;Bacteria;Bacteroidetes;Bacteroidia;Bacteroidales;Bacteroidaceae;Bacteroides
MH0010	Denmark	male	64	33.27	Y	N	GL0025396_MH0010_[Complete]_[mRNA]_locus=scaffold22526_5:2267:3610:+	1.1.1.18	root;cellular organisms;Bacteria;Bacteroidetes;Bacteroidia;Bacteroidales;Bacteroidaceae;Bacteroides
MH0010	Denmark	male	64	33.27	Y	N	GL0031119_MH0010_[Complete]_[mRNA]_locus=scaffold11406_2:3395:4936:+	1.1.1.18	root;cellular organisms;Bacteria;Bacteroidetes;Bacteroidia;Bacteroidales;Bacteroidaceae;Bacteroides
MH0010	Denmark	male	64	33.27	Y	N	GL0037082_MH0010_[Complete]_[mRNA]_locus=scaffold17702_2:167:1822:+	1.1.1.18	root;cellular organisms;Bacteria;Bacteroidetes;Bacteroidia;Bacteroidales;Bacteroidaceae;Bacteroides
MH0010	Denmark	male	64	33.27	Y	N	GL0003855_MH0010_[Lack_both_end]_[mRNA]_locus=scaffold32424_2:1:945:-	1.1.1.18	root;cellular organisms;Bacteria;Bacteroidetes;Bacteroidia;Bacteroidales;Bacteroidaceae;Bacteroides;Bacteroides uniformis
MH0010	Denmark	male	64	33.27	Y	N	GL0009941_MH0010_[Complete]_[mRNA]_locus=scaffold7579_6:447:1430:-	1.1.1.18	root;cellular organisms;Bacteria;Firmicutes;Clostridia;Clostridiales;Ruminococcaceae;Faecalibacterium;Faecalibacterium prausnitzii
MH0010	Denmark	male	64	33.27	Y	N	GL0011691_MH0010_[Complete]_[mRNA]_locus=scaffold28682_1:4563:5561:-	1.1.1.18	root;cellular organisms;Bacteria;Firmicutes;Clostridia;Clostridiales;Ruminococcaceae;Faecalibacterium;Faecalibacterium prausnitzii
MH0011	Denmark	female	0	22.31	N	N	GL0040112_MH0011_[Complete]_[mRNA]_locus=scaffold38530_4:895:1851:+	1.1.1.18
MH0011	Denmark	female	0	22.31	N	N	GL0048120_MH0011_[Complete]_[mRNA]_locus=scaffold16427_5:2312:3676:-	1.1.1.18
MH0011	Denmark	female	0	22.31	N	N	GL0148768_MH0011_[Complete]_[mRNA]_locus=scaffold98882_1:7717:8715:+	1.1.1.18	root;cellular organisms;Bacteria;Dictyoglomi;Dictyoglomia;Dictyoglomales;Dictyoglomaceae;Dictyoglomus;Dictyoglomus thermophilum
MH0011	Denmark	female	0	22.31	N	N	GL0035117_MH0011_[Lack_5'-end]_[mRNA]_locus=scaffold107054_1:2:1156:+	1.1.1.18	root;cellular organisms;Bacteria;Firmicutes;Clostridia;Clostridiales;Clostridiaceae;Clostridium;Clostridium asparagiforme
MH0011	Denmark	female	0	22.31	N	N	GL0174516_MH0011_[Complete]_[mRNA]_locus=scaffold14306_7:3735:5588:+	1.1.1.18	root;cellular organisms;Bacteria;Firmicutes;Clostridia;Clostridiales;Clostridiaceae;Clostridium;Clostridium beijerinckii
MH0011	Denmark	female	0	22.31	N	N	GL0043674_MH0011_[Complete]_[mRNA]_locus=scaffold12168_1:18565:19518:-	1.1.1.18	root;cellular organisms;Bacteria;Firmicutes;Clostridia;Clostridiales;Ruminococcaceae;Subdoligranulum;Subdoligranulum variabile
MH0011	Denmark	female	0	22.31	N	N	GL0123788_MH0011_[Complete]_[mRNA]_locus=scaffold5218_3:1:978:-	1.1.1.18	root;cellular organisms;Bacteria;Firmicutes;Clostridia;Clostridiales;Ruminococcaceae;Subdoligranulum;Subdoligranulum variabile
MH0011	Denmark	female	0	22.31	N	N	GL0089737_MH0011_[Complete]_[mRNA]_locus=scaffold2361_4:114:1058:-	1.1.1.18	root;cellular organisms;Bacteria;Firmicutes;Clostridia;Thermoanaerobacterales;Thermoanaerobacteraceae;Carboxydibrachium;Carboxydibrachium pacificum
MH0011	Denmark	female	0	22.31	N	N	GL0158763_MH0011_[Lack_both_end]_[mRNA]_locus=C5307556_1:2:634:-	1.1.1.18	root;cellular organisms;Bacteria;Proteobacteria;Alphaproteobacteria;Rhizobiales;Rhizobiaceae;Rhizobium
MH0012	Denmark	female	42	32.1	Y	N	GL0286028_MH0012_[Lack_3'-end]_[mRNA]_locus=scaffold162917_1:94:1023:+	1.1.1.18
MH0012	Denmark	female	42	32.1	Y	N	GL0069284_MH0012_[Complete]_[mRNA]_locus=scaffold40377_1:2998:3954:+	1.1.1.18	root;cellular organisms;Bacteria
MH0012	Denmark	female	42	32.1	Y	N	GL0096858_MH0012_[Complete]_[mRNA]_locus=scaffold122896_11:1077:2105:-	1.1.1.18	root;cellular organisms;Bacteria
MH0012	Denmark	female	42	32.1	Y	N	GL0098383_MH0012_[Complete]_[mRNA]_locus=scaffold113216_5:295:1362:+	1.1.1.18	root;cellular organisms;Bacteria
MH0012	Denmark	female	42	32.1	Y	N	GL0120090_MH0012_[Lack_3'-end]_[mRNA]_locus=scaffold44429_4:1:627:-	1.1.1.18	root;cellular organisms;Bacteria
MH0012	Denmark	female	42	32.1	Y	N	GL0175668_MH0012_[Complete]_[mRNA]_locus=scaffold154530_2:124:1224:+	1.1.1.18	root;cellular organisms;Bacteria
MH0012	Denmark	female	42	32.1	Y	N	GL0176096_MH0012_[Complete]_[mRNA]_locus=C18841896_1:634:1659:+	1.1.1.18	root;cellular organisms;Bacteria
MH0012	Denmark	female	42	32.1	Y	N	GL0273358_MH0012_[Lack_3'-end]_[mRNA]_locus=scaffold7393_2:2:1243:-	1.1.1.18	root;cellular organisms;Bacteria
MH0012	Denmark	female	42	32.1	Y	N	GL0290173_MH0012_[Complete]_[mRNA]_locus=scaffold21808_10:67:1053:-	1.1.1.18	root;cellular organisms;Bacteria
MH0012	Denmark	female	42	32.1	Y	N	GL0317428_MH0012_[Complete]_[mRNA]_locus=scaffold2178_26:1528:2589:+	1.1.1.18	root;cellular organisms;Bacteria
MH0012	Denmark	female	42	32.1	Y	N	GL0010520_MH0012_[Complete]_[mRNA]_locus=scaffold20794_5:528:1478:+	1.1.1.18	root;cellular organisms;Bacteria;Actinobacteria;Actinobacteria (class);Actinomycetales;Micrococcaceae;Arthrobacter
MH0012	Denmark	female	42	32.1	Y	N	GL0314902_MH0012_[Complete]_[mRNA]_locus=scaffold15853_4:11377:12357:+	1.1.1.18	root;cellular organisms;Bacteria;Actinobacteria;Actinobacteria (class);Actinomycetales;Micrococcaceae;Arthrobacter;Arthrobacter chlorophenolicus
MH0012	Denmark	female	42	32.1	Y	N	GL0030874_MH0012_[Complete]_[mRNA]_locus=scaffold59029_5:2111:3388:-	1.1.1.18	root;cellular organisms;Bacteria;Bacteroidetes
MH0012	Denmark	female	42	32.1	Y	N	GL0163981_MH0012_[Complete]_[mRNA]_locus=scaffold45439_1:413:1816:-	1.1.1.18	root;cellular organisms;Bacteria;Bacteroidetes
MH0012	Denmark	female	42	32.1	Y	N	GL0033637_MH0012_[Complete]_[mRNA]_locus=scaffold77077_2:582:1850:+	1.1.1.18	root;cellular organisms;Bacteria;Bacteroidetes;Bacteroidia;Bacteroidales;Bacteroidaceae;Bacteroides
MH0012	Denmark	female	42	32.1	Y	N	GL0158559_MH0012_[Complete]_[mRNA]_locus=scaffold15298_2:511:1500:-	1.1.1.18	root;cellular organisms;Bacteria;Bacteroidetes;Bacteroidia;Bacteroidales;Bacteroidaceae;Bacteroides
MH0012	Denmark	female	42	32.1	Y	N	GL0185223_MH0012_[Complete]_[mRNA]_locus=scaffold58754_1:6085:7326:-	1.1.1.18	root;cellular organisms;Bacteria;Bacteroidetes;Bacteroidia;Bacteroidales;Bacteroidaceae;Bacteroides
MH0012	Denmark	female	42	32.1	Y	N	GL0191213_MH0012_[Complete]_[mRNA]_locus=C18833534_1:231:1574:+	1.1.1.18	root;cellular organisms;Bacteria;Bacteroidetes;Bacteroidia;Bacteroidales;Bacteroidaceae;Bacteroides
MH0012	Denmark	female	42	32.1	Y	N	GL0227004_MH0012_[Lack_5'-end]_[mRNA]_locus=scaffold15185_4:279:1397:-	1.1.1.18	root;cellular organisms;Bacteria;Bacteroidetes;Bacteroidia;Bacteroidales;Bacteroidaceae;Bacteroides;Bacteroides uniformis
MH0012	Denmark	female	42	32.1	Y	N	GL0141805_MH0012_[Lack_3'-end]_[mRNA]_locus=scaffold30926_6:2:1183:-	1.1.1.18	root;cellular organisms;Bacteria;Bacteroidetes;Bacteroidia;Bacteroidales;Porphyromonadaceae
MH0012	Denmark	female	42	32.1	Y	N	GL0072417_MH0012_[Complete]_[mRNA]_locus=scaffold139298_7:2034:3290:+	1.1.1.18	root;cellular organisms;Bacteria;Bacteroidetes;Bacteroidia;Bacteroidales;Porphyromonadaceae;Parabacteroides
MH0012	Denmark	female	42	32.1	Y	N	GL0319226_MH0012_[Complete]_[mRNA]_locus=scaffold65812_13:7092:8081:-	1.1.1.18	root;cellular organisms;Bacteria;Bacteroidetes;Bacteroidia;Bacteroidales;Porphyromonadaceae;Parabacteroides
MH0012	Denmark	female	42	32.1	Y	N	GL0246466_MH0012_[Lack_both_end]_[mRNA]_locus=scaffold75560_2:2:988:-	1.1.1.18	root;cellular organisms;Bacteria;Bacteroidetes;Sphingobacteria;Sphingobacteriales;Cyclobacteriaceae;Algoriphagus
MH0012	Denmark	female	42	32.1	Y	N	GL0090828_MH0012_[Complete]_[mRNA]_locus=scaffold94879_2:4186:5181:-	1.1.1.18	root;cellular organisms;Bacteria;Chloroflexi;Chloroflexi (class);Chloroflexales;Chloroflexaceae;Roseiflexus;Roseiflexus castenholzii
MH0012	Denmark	female	42	32.1	Y	N	GL0216434_MH0012_[Complete]_[mRNA]_locus=scaffold9567_3:1232:2350:-	1.1.1.18	root;cellular organisms;Bacteria;Chloroflexi;Chloroflexi (class);Chloroflexales;Chloroflexaceae;Roseiflexus;Roseiflexus castenholzii
MH0012	Denmark	female	42	32.1	Y	N	GL0271582_MH0012_[Complete]_[mRNA]_locus=scaffold3667_3:5264:6397:+	1.1.1.18	root;cellular organisms;Bacteria;Elusimicrobia;Elusimicrobia (class);Elusimicrobiales;Elusimicrobiaceae;Elusimicrobium;Elusimicrobium minutum
MH0012	Denmark	female	42	32.1	Y	N	GL0154782_MH0012_[Complete]_[mRNA]_locus=scaffold3027_3:7590:8582:+	1.1.1.18	root;cellular organisms;Bacteria;Firmicutes
MH0012	Denmark	female	42	32.1	Y	N	GL0184288_MH0012_[Lack_5'-end]_[mRNA]_locus=scaffold9567_2:661:1620:-	1.1.1.18	root;cellular organisms;Bacteria;Firmicutes
MH0012	Denmark	female	42	32.1	Y	N	GL0260755_MH0012_[Complete]_[mRNA]_locus=scaffold2308_3:5595:6617:+	1.1.1.18	root;cellular organisms;Bacteria;Firmicutes
MH0012	Denmark	female	42	32.1	Y	N	GL0302604_MH0012_[Complete]_[mRNA]_locus=scaffold2231_9:7338:8531:+	1.1.1.18	root;cellular organisms;Bacteria;Firmicutes
MH0012	Denmark	female	42	32.1	Y	N	GL0302813_MH0012_[Lack_both_end]_[mRNA]_locus=C18625412_1:2:595:+	1.1.1.18	root;cellular organisms;Bacteria;Firmicutes
MH0012	Denmark	female	42	32.1	Y	N	GL0116888_MH0012_[Complete]_[mRNA]_locus=scaffold31684_11:530:1732:+	1.1.1.18	root;cellular organisms;Bacteria;Firmicutes;Bacilli;Bacillales
MH0012	Denmark	female	42	32.1	Y	N	GL0147250_MH0012_[Lack_both_end]_[mRNA]_locus=C18615873_1:3:581:-	1.1.1.18	root;cellular organisms;Bacteria;Firmicutes;Bacilli;Bacillales
MH0012	Denmark	female	42	32.1	Y	N	GL0241359_MH0012_[Complete]_[mRNA]_locus=scaffold177187_1:796:2829:-	1.1.1.18	root;cellular organisms;Bacteria;Firmicutes;Bacilli;Bacillales
MH0012	Denmark	female	42	32.1	Y	N	GL0312209_MH0012_[Complete]_[mRNA]_locus=scaffold73671_1:4181:5167:-	1.1.1.18	root;cellular organisms;Bacteria;Firmicutes;Bacilli;Bacillales
MH0012	Denmark	female	42	32.1	Y	N	GL0010521_MH0012_[Complete]_[mRNA]_locus=scaffold20794_5:1618:2661:+	1.1.1.18	root;cellular organisms;Bacteria;Firmicutes;Bacilli;Bacillales;Bacillaceae;Bacillus
MH0012	Denmark	female	42	32.1	Y	N	GL0011730_MH0012_[Lack_3'-end]_[mRNA]_locus=scaffold167292_2:306:1043:+	1.1.1.18	root;cellular organisms;Bacteria;Firmicutes;Bacilli;Bacillales;Bacillaceae;Bacillus
MH0012	Denmark	female	42	32.1	Y	N	GL0004340_MH0012_[Complete]_[mRNA]_locus=scaffold64818_1:326:1318:+	1.1.1.18	root;cellular organisms;Bacteria;Firmicutes;Bacilli;Bacillales;Bacillaceae;Geobacillus
MH0012	Denmark	female	42	32.1	Y	N	GL0018905_MH0012_[Complete]_[mRNA]_locus=scaffold29242_3:3882:4934:+	1.1.1.18	root;cellular organisms;Bacteria;Firmicutes;Bacilli;Bacillales;Bacillaceae;Geobacillus
MH0012	Denmark	female	42	32.1	Y	N	GL0194911_MH0012_[Complete]_[mRNA]_locus=scaffold45536_6:2990:4051:+	1.1.1.18	root;cellular organisms;Bacteria;Firmicutes;Bacilli;Bacillales;Bacillaceae;Geobacillus
MH0012	Denmark	female	42	32.1	Y	N	GL0231233_MH0012_[Complete]_[mRNA]_locus=scaffold30137_1:3335:4396:+	1.1.1.18	root;cellular organisms;Bacteria;Firmicutes;Bacilli;Bacillales;Bacillaceae;Geobacillus
MH0012	Denmark	female	42	32.1	Y	N	GL0242754_MH0012_[Lack_3'-end]_[mRNA]_locus=scaffold120117_3:1:957:-	1.1.1.18	root;cellular organisms;Bacteria;Firmicutes;Bacilli;Bacillales;Bacillaceae;Geobacillus
MH0012	Denmark	female	42	32.1	Y	N	GL0268385_MH0012_[Complete]_[mRNA]_locus=scaffold83492_9:35:1246:-	1.1.1.18	root;cellular organisms;Bacteria;Firmicutes;Bacilli;Bacillales;Bacillaceae;Geobacillus
MH0012	Denmark	female	42	32.1	Y	N	GL0188684_MH0012_[Lack_both_end]_[mRNA]_locus=scaffold161675_2:3:662:-	1.1.1.18	root;cellular organisms;Bacteria;Firmicutes;Bacilli;Bacillales;Paenibacillaceae;Brevibacillus;Brevibacillus brevis
MH0012	Denmark	female	42	32.1	Y	N	GL0001302_MH0012_[Complete]_[mRNA]_locus=scaffold389_2:1644:2624:+	1.1.1.18	root;cellular organisms;Bacteria;Firmicutes;Bacilli;Bacillales;Paenibacillaceae;Paenibacillus
MH0012	Denmark	female	42	32.1	Y	N	GL0007293_MH0012_[Complete]_[mRNA]_locus=scaffold173834_1:58:1077:+	1.1.1.18	root;cellular organisms;Bacteria;Firmicutes;Bacilli;Bacillales;Paenibacillaceae;Paenibacillus
MH0012	Denmark	female	42	32.1	Y	N	GL0094135_MH0012_[Complete]_[mRNA]_locus=scaffold16188_6:7115:8281:-	1.1.1.18	root;cellular organisms;Bacteria;Firmicutes;Bacilli;Bacillales;Paenibacillaceae;Paenibacillus
MH0012	Denmark	female	42	32.1	Y	N	GL0105527_MH0012_[Complete]_[mRNA]_locus=scaffold98_2:13378:14532:-	1.1.1.18	root;cellular organisms;Bacteria;Firmicutes;Bacilli;Bacillales;Paenibacillaceae;Paenibacillus
MH0012	Denmark	female	42	32.1	Y	N	GL0123515_MH0012_[Complete]_[mRNA]_locus=scaffold6826_6:11773:12930:-	1.1.1.18	root;cellular organisms;Bacteria;Firmicutes;Bacilli;Bacillales;Paenibacillaceae;Paenibacillus
MH0012	Denmark	female	42	32.1	Y	N	GL0125208_MH0012_[Lack_3'-end]_[mRNA]_locus=scaffold28996_1:1925:2842:+	1.1.1.18	root;cellular organisms;Bacteria;Firmicutes;Bacilli;Bacillales;Paenibacillaceae;Paenibacillus
MH0012	Denmark	female	42	32.1	Y	N	GL0165514_MH0012_[Complete]_[mRNA]_locus=scaffold6655_7:14893:16059:-	1.1.1.18	root;cellular organisms;Bacteria;Firmicutes;Bacilli;Bacillales;Paenibacillaceae;Paenibacillus
MH0012	Denmark	female	42	32.1	Y	N	GL0167049_MH0012_[Complete]_[mRNA]_locus=scaffold56095_1:1068:2147:+	1.1.1.18	root;cellular organisms;Bacteria;Firmicutes;Bacilli;Bacillales;Paenibacillaceae;Paenibacillus
MH0012	Denmark	female	42	32.1	Y	N	GL0192625_MH0012_[Lack_both_end]_[mRNA]_locus=scaffold172131_4:3:1106:-	1.1.1.18	root;cellular organisms;Bacteria;Firmicutes;Bacilli;Bacillales;Paenibacillaceae;Paenibacillus
MH0012	Denmark	female	42	32.1	Y	N	GL0219718_MH0012_[Complete]_[mRNA]_locus=scaffold1199_9:6118:7194:+	1.1.1.18	root;cellular organisms;Bacteria;Firmicutes;Bacilli;Bacillales;Paenibacillaceae;Paenibacillus
MH0012	Denmark	female	42	32.1	Y	N	GL0224900_MH0012_[Lack_both_end]_[mRNA]_locus=scaffold86123_2:1:576:-	1.1.1.18	root;cellular organisms;Bacteria;Firmicutes;Bacilli;Bacillales;Paenibacillaceae;Paenibacillus
MH0012	Denmark	female	42	32.1	Y	N	GL0234121_MH0012_[Lack_5'-end]_[mRNA]_locus=scaffold26947_1:1:999:+	1.1.1.18	root;cellular organisms;Bacteria;Firmicutes;Bacilli;Bacillales;Paenibacillaceae;Paenibacillus
MH0012	Denmark	female	42	32.1	Y	N	GL0238803_MH0012_[Complete]_[mRNA]_locus=scaffold162862_5:310:1404:+	1.1.1.18	root;cellular organisms;Bacteria;Firmicutes;Bacilli;Bacillales;Paenibacillaceae;Paenibacillus
MH0012	Denmark	female	42	32.1	Y	N	GL0251532_MH0012_[Complete]_[mRNA]_locus=scaffold47155_5:2448:3593:-	1.1.1.18	root;cellular organisms;Bacteria;Firmicutes;Bacilli;Bacillales;Paenibacillaceae;Paenibacillus
MH0012	Denmark	female	42	32.1	Y	N	GL0298017_MH0012_[Complete]_[mRNA]_locus=scaffold143808_2:4784:5833:+	1.1.1.18	root;cellular organisms;Bacteria;Firmicutes;Bacilli;Bacillales;Paenibacillaceae;Paenibacillus
MH0012	Denmark	female	42	32.1	Y	N	GL0310371_MH0012_[Complete]_[mRNA]_locus=scaffold47809_3:3495:4670:+	1.1.1.18	root;cellular organisms;Bacteria;Firmicutes;Bacilli;Bacillales;Paenibacillaceae;Paenibacillus
MH0012	Denmark	female	42	32.1	Y	N	GL0314900_MH0012_[Complete]_[mRNA]_locus=scaffold15853_4:9170:10336:+	1.1.1.18	root;cellular organisms;Bacteria;Firmicutes;Bacilli;Bacillales;Paenibacillaceae;Paenibacillus
MH0012	Denmark	female	42	32.1	Y	N	GL0133065_MH0012_[Complete]_[mRNA]_locus=scaffold4801_8:939:2009:+	1.1.1.18	root;cellular organisms;Bacteria;Firmicutes;Bacilli;Bacillales;Paenibacillaceae;Paenibacillus;Paenibacillus larvae
MH0012	Denmark	female	42	32.1	Y	N	GL0201269_MH0012_[Complete]_[mRNA]_locus=scaffold11653_4:8191:9279:+	1.1.1.18	root;cellular organisms;Bacteria;Firmicutes;Bacilli;Bacillales;Paenibacillaceae;Paenibacillus;Paenibacillus larvae
MH0012	Denmark	female	42	32.1	Y	N	GL0055934_MH0012_[Complete]_[mRNA]_locus=scaffold28051_10:2912:3919:-	1.1.1.18	root;cellular organisms;Bacteria;Firmicutes;Bacilli;Lactobacillales;Enterococcaceae;Enterococcus;Enterococcus faecium
MH0012	Denmark	female	42	32.1	Y	N	GL0132434_MH0012_[Lack_both_end]_[mRNA]_locus=scaffold157872_5:3:653:+	1.1.1.18	root;cellular organisms;Bacteria;Firmicutes;Clostridia
MH0012	Denmark	female	42	32.1	Y	N	GL0210034_MH0012_[Lack_3'-end]_[mRNA]_locus=scaffold149604_2:3:260:-	1.1.1.18	root;cellular organisms;Bacteria;Firmicutes;Clostridia
MH0012	Denmark	female	42	32.1	Y	N	GL0026248_MH0012_[Complete]_[mRNA]_locus=scaffold113706_1:9:1109:-	1.1.1.18	root;cellular organisms;Bacteria;Firmicutes;Clostridia;Clostridiales
MH0012	Denmark	female	42	32.1	Y	N	GL0069846_MH0012_[Complete]_[mRNA]_locus=scaffold159102_2:488:1597:-	1.1.1.18	root;cellular organisms;Bacteria;Firmicutes;Clostridia;Clostridiales
MH0012	Denmark	female	42	32.1	Y	N	GL0242651_MH0012_[Complete]_[mRNA]_locus=scaffold26668_4:1468:2496:+	1.1.1.18	root;cellular organisms;Bacteria;Firmicutes;Clostridia;Clostridiales
MH0012	Denmark	female	42	32.1	Y	N	GL0274574_MH0012_[Lack_3'-end]_[mRNA]_locus=scaffold94135_1:2:901:-	1.1.1.18	root;cellular organisms;Bacteria;Firmicutes;Clostridia;Clostridiales
MH0012	Denmark	female	42	32.1	Y	N	GL0297583_MH0012_[Lack_3'-end]_[mRNA]_locus=scaffold6157_2:1477:2262:+	1.1.1.18	root;cellular organisms;Bacteria;Firmicutes;Clostridia;Clostridiales
MH0012	Denmark	female	42	32.1	Y	N	GL0028486_MH0012_[Complete]_[mRNA]_locus=C18792458_1:71:1051:-	1.1.1.18	root;cellular organisms;Bacteria;Firmicutes;Clostridia;Clostridiales;Clostridiaceae;Clostridium
MH0012	Denmark	female	42	32.1	Y	N	GL0265824_MH0012_[Complete]_[mRNA]_locus=scaffold3381_6:4934:5908:-	1.1.1.18	root;cellular organisms;Bacteria;Firmicutes;Clostridia;Clostridiales;Clostridiaceae;Clostridium
MH0012	Denmark	female	42	32.1	Y	N	GL0066240_MH0012_[Complete]_[mRNA]_locus=scaffold37637_1:2054:3103:+	1.1.1.18	root;cellular organisms;Bacteria;Firmicutes;Clostridia;Clostridiales;Clostridiaceae;Clostridium;Clostridium leptum
MH0012	Denmark	female	42	32.1	Y	N	GL0072719_MH0012_[Complete]_[mRNA]_locus=scaffold14692_16:1591:2820:+	1.1.1.18	root;cellular organisms;Bacteria;Firmicutes;Clostridia;Clostridiales;Clostridiaceae;Clostridium;Clostridium bolteae
MH0012	Denmark	female	42	32.1	Y	N	GL0113195_MH0012_[Complete]_[mRNA]_locus=scaffold39116_1:1165:2208:-	1.1.1.18	root;cellular organisms;Bacteria;Firmicutes;Clostridia;Clostridiales;Clostridiaceae;Clostridium;Clostridium tetani
MH0012	Denmark	female	42	32.1	Y	N	GL0148638_MH0012_[Complete]_[mRNA]_locus=scaffold7249_11:191:1450:-	1.1.1.18	root;cellular organisms;Bacteria;Firmicutes;Clostridia;Clostridiales;Clostridiaceae;Clostridium;Clostridium phytofermentans
MH0012	Denmark	female	42	32.1	Y	N	GL0158368_MH0012_[Lack_both_end]_[mRNA]_locus=scaffold156504_2:3:593:-	1.1.1.18	root;cellular organisms;Bacteria;Firmicutes;Clostridia;Clostridiales;Clostridiaceae;Clostridium;Clostridium bolteae
MH0012	Denmark	female	42	32.1	Y	N	GL0168287_MH0012_[Complete]_[mRNA]_locus=scaffold20676_2:1980:3104:+	1.1.1.18	root;cellular organisms;Bacteria;Firmicutes;Clostridia;Clostridiales;Clostridiaceae;Clostridium;Clostridium leptum
MH0012	Denmark	female	42	32.1	Y	N	GL0178548_MH0012_[Complete]_[mRNA]_locus=scaffold25759_5:2140:3483:+	1.1.1.18	root;cellular organisms;Bacteria;Firmicutes;Clostridia;Clostridiales;Clostridiaceae;Clostridium;Clostridium bolteae
MH0012	Denmark	female	42	32.1	Y	N	GL0186038_MH0012_[Complete]_[mRNA]_locus=scaffold18389_3:791:1822:-	1.1.1.18	root;cellular organisms;Bacteria;Firmicutes;Clostridia;Clostridiales;Clostridiaceae;Clostridium;Clostridium scindens
MH0012	Denmark	female	42	32.1	Y	N	GL0187059_MH0012_[Complete]_[mRNA]_locus=scaffold28051_11:3204:4232:-	1.1.1.18	root;cellular organisms;Bacteria;Firmicutes;Clostridia;Clostridiales;Clostridiaceae;Clostridium;Clostridium tetani
MH0012	Denmark	female	42	32.1	Y	N	GL0192746_MH0012_[Complete]_[mRNA]_locus=scaffold14444_8:308:1372:-	1.1.1.18	root;cellular organisms;Bacteria;Firmicutes;Clostridia;Clostridiales;Clostridiaceae;Clostridium;Clostridium leptum
MH0012	Denmark	female	42	32.1	Y	N	GL0193646_MH0012_[Complete]_[mRNA]_locus=scaffold47155_3:923:2053:-	1.1.1.18	root;cellular organisms;Bacteria;Firmicutes;Clostridia;Clostridiales;Clostridiaceae;Clostridium;Clostridium leptum
MH0012	Denmark	female	42	32.1	Y	N	GL0199523_MH0012_[Complete]_[mRNA]_locus=scaffold11615_5:1525:2619:-	1.1.1.18	root;cellular organisms;Bacteria;Firmicutes;Clostridia;Clostridiales;Clostridiaceae;Clostridium;Clostridium leptum
MH0012	Denmark	female	42	32.1	Y	N	GL0205749_MH0012_[Complete]_[mRNA]_locus=scaffold60801_4:3147:4268:-	1.1.1.18	root;cellular organisms;Bacteria;Firmicutes;Clostridia;Clostridiales;Clostridiaceae;Clostridium;Clostridium leptum
MH0012	Denmark	female	42	32.1	Y	N	GL0205750_MH0012_[Complete]_[mRNA]_locus=scaffold60801_4:4304:5401:-	1.1.1.18	root;cellular organisms;Bacteria;Firmicutes;Clostridia;Clostridiales;Clostridiaceae;Clostridium;Clostridium leptum
MH0012	Denmark	female	42	32.1	Y	N	GL0213638_MH0012_[Complete]_[mRNA]_locus=scaffold23553_4:3211:4266:-	1.1.1.18	root;cellular organisms;Bacteria;Firmicutes;Clostridia;Clostridiales;Clostridiaceae;Clostridium;Clostridium bolteae
MH0012	Denmark	female	42	32.1	Y	N	GL0221399_MH0012_[Complete]_[mRNA]_locus=scaffold74736_22:618:1658:-	1.1.1.18	root;cellular organisms;Bacteria;Firmicutes;Clostridia;Clostridiales;Clostridiaceae;Clostridium;Clostridium leptum
MH0012	Denmark	female	42	32.1	Y	N	GL0221909_MH0012_[Lack_5'-end]_[mRNA]_locus=scaffold143141_2:1:1116:+	1.1.1.18	root;cellular organisms;Bacteria;Firmicutes;Clostridia;Clostridiales;Clostridiaceae;Clostridium;Clostridium leptum
MH0012	Denmark	female	42	32.1	Y	N	GL0226245_MH0012_[Complete]_[mRNA]_locus=scaffold2308_9:2585:3652:-	1.1.1.18	root;cellular organisms;Bacteria;Firmicutes;Clostridia;Clostridiales;Clostridiaceae;Clostridium;Clostridium leptum
MH0012	Denmark	female	42	32.1	Y	N	GL0250308_MH0012_[Complete]_[mRNA]_locus=C18834524_1:107:1162:-	1.1.1.18	root;cellular organisms;Bacteria;Firmicutes;Clostridia;Clostridiales;Clostridiaceae;Clostridium;Clostridium leptum
MH0012	Denmark	female	42	32.1	Y	N	GL0275467_MH0012_[Complete]_[mRNA]_locus=scaffold146145_1:150:1196:+	1.1.1.18	root;cellular organisms;Bacteria;Firmicutes;Clostridia;Clostridiales;Clostridiaceae;Clostridium;Clostridium leptum
MH0012	Denmark	female	42	32.1	Y	N	GL0282945_MH0012_[Complete]_[mRNA]_locus=scaffold58979_2:421:1428:+	1.1.1.18	root;cellular organisms;Bacteria;Firmicutes;Clostridia;Clostridiales;Clostridiaceae;Clostridium;Clostridium botulinum
MH0012	Denmark	female	42	32.1	Y	N	GL0310021_MH0012_[Complete]_[mRNA]_locus=scaffold5897_9:4894:5931:-	1.1.1.18	root;cellular organisms;Bacteria;Firmicutes;Clostridia;Clostridiales;Clostridiaceae;Clostridium;Clostridium bolteae
MH0012	Denmark	female	42	32.1	Y	N	GL0153144_MH0012_[Complete]_[mRNA]_locus=scaffold51393_2:1887:3176:-	1.1.1.18	root;cellular organisms;Bacteria;Firmicutes;Clostridia;Clostridiales;Lachnospiraceae
MH0012	Denmark	female	42	32.1	Y	N	GL0245872_MH0012_[Lack_both_end]_[mRNA]_locus=scaffold118620_5:2:715:+	1.1.1.18	root;cellular organisms;Bacteria;Firmicutes;Clostridia;Clostridiales;Lachnospiraceae
MH0012	Denmark	female	42	32.1	Y	N	GL0254005_MH0012_[Complete]_[mRNA]_locus=scaffold70587_2:558:1847:+	1.1.1.18	root;cellular organisms;Bacteria;Firmicutes;Clostridia;Clostridiales;Lachnospiraceae
MH0012	Denmark	female	42	32.1	Y	N	GL0258174_MH0012_[Complete]_[mRNA]_locus=scaffold8148_1:948:1955:-	1.1.1.18	root;cellular organisms;Bacteria;Firmicutes;Clostridia;Clostridiales;Lachnospiraceae
MH0012	Denmark	female	42	32.1	Y	N	GL0156443_MH0012_[Complete]_[mRNA]_locus=scaffold36278_5:422:1405:-	1.1.1.18	root;cellular organisms;Bacteria;Firmicutes;Clostridia;Clostridiales;Lachnospiraceae;Dorea;Dorea longicatena
MH0012	Denmark	female	42	32.1	Y	N	GL0098265_MH0012_[Lack_3'-end]_[mRNA]_locus=scaffold67057_2:122:736:+	1.1.1.18	root;cellular organisms;Bacteria;Firmicutes;Clostridia;Clostridiales;Ruminococcaceae;Ruminococcus;Ruminococcus obeum
MH0012	Denmark	female	42	32.1	Y	N	GL0127104_MH0012_[Complete]_[mRNA]_locus=scaffold56142_3:206:1246:+	1.1.1.18	root;cellular organisms;Bacteria;Firmicutes;Clostridia;Clostridiales;Ruminococcaceae;Ruminococcus;Ruminococcus obeum
MH0012	Denmark	female	42	32.1	Y	N	GL0154779_MH0012_[Complete]_[mRNA]_locus=scaffold3027_3:4588:5631:+	1.1.1.18	root;cellular organisms;Bacteria;Firmicutes;Clostridia;Clostridiales;Ruminococcaceae;Ruminococcus;Ruminococcus obeum
MH0012	Denmark	female	42	32.1	Y	N	GL0239759_MH0012_[Complete]_[mRNA]_locus=scaffold599_50:16090:17100:-	1.1.1.18	root;cellular organisms;Bacteria;Firmicutes;Clostridia;Clostridiales;Veillonellaceae;Mitsuokella;Mitsuokella multacida
MH0012	Denmark	female	42	32.1	Y	N	GL0239766_MH0012_[Complete]_[mRNA]_locus=scaffold599_50:22314:23141:-	1.1.1.18	root;cellular organisms;Bacteria;Firmicutes;Clostridia;Clostridiales;Veillonellaceae;Mitsuokella;Mitsuokella multacida
MH0012	Denmark	female	42	32.1	Y	N	GL0266905_MH0012_[Complete]_[mRNA]_locus=scaffold19369_5:2379:3359:+	1.1.1.18	root;cellular organisms;Bacteria;Firmicutes;Clostridia;Clostridiales;Veillonellaceae;Mitsuokella;Mitsuokella multacida
MH0012	Denmark	female	42	32.1	Y	N	GL0267382_MH0012_[Complete]_[mRNA]_locus=scaffold39677_1:184:1161:-	1.1.1.18	root;cellular organisms;Bacteria;Firmicutes;Clostridia;Clostridiales;Veillonellaceae;Mitsuokella;Mitsuokella multacida
MH0012	Denmark	female	42	32.1	Y	N	GL0296529_MH0012_[Complete]_[mRNA]_locus=scaffold2293_5:5649:6668:-	1.1.1.18	root;cellular organisms;Bacteria;Firmicutes;Clostridia;Clostridiales;Veillonellaceae;Mitsuokella;Mitsuokella multacida
MH0012	Denmark	female	42	32.1	Y	N	GL0266564_MH0012_[Complete]_[mRNA]_locus=scaffold26658_4:1223:2359:+	1.1.1.18	root;cellular organisms;Bacteria;Firmicutes;Clostridia;Thermoanaerobacterales
MH0012	Denmark	female	42	32.1	Y	N	GL0047861_MH0012_[Complete]_[mRNA]_locus=scaffold30719_3:170:1294:-	1.1.1.18	root;cellular organisms;Bacteria;Firmicutes;Clostridia;Thermoanaerobacterales;Thermoanaerobacteraceae
MH0012	Denmark	female	42	32.1	Y	N	GL0105427_MH0012_[Complete]_[mRNA]_locus=scaffold11029_2:3463:4542:+	1.1.1.18	root;cellular organisms;Bacteria;Firmicutes;Clostridia;Thermoanaerobacterales;Thermoanaerobacteraceae
MH0012	Denmark	female	42	32.1	Y	N	GL0040859_MH0012_[Complete]_[mRNA]_locus=scaffold108497_2:1590:2588:+	1.1.1.18	root;cellular organisms;Bacteria;Firmicutes;Clostridia;Thermoanaerobacterales;Thermoanaerobacteraceae;Carboxydibrachium;Carboxydibrachium pacificum
MH0012	Denmark	female	42	32.1	Y	N	GL0058233_MH0012_[Complete]_[mRNA]_locus=scaffold2750_3:7268:8305:-	1.1.1.18	root;cellular organisms;Bacteria;Firmicutes;Clostridia;Thermoanaerobacterales;Thermoanaerobacteraceae;Carboxydibrachium;Carboxydibrachium pacificum
MH0012	Denmark	female	42	32.1	Y	N	GL0090836_MH0012_[Complete]_[mRNA]_locus=scaffold94879_2:12625:13731:-	1.1.1.18	root;cellular organisms;Bacteria;Firmicutes;Clostridia;Thermoanaerobacterales;Thermoanaerobacteraceae;Carboxydibrachium;Carboxydibrachium pacificum
MH0012	Denmark	female	42	32.1	Y	N	GL0133067_MH0012_[Complete]_[mRNA]_locus=scaffold4801_8:2869:3900:+	1.1.1.18	root;cellular organisms;Bacteria;Firmicutes;Clostridia;Thermoanaerobacterales;Thermoanaerobacteraceae;Carboxydibrachium;Carboxydibrachium pacificum
MH0012	Denmark	female	42	32.1	Y	N	GL0201268_MH0012_[Complete]_[mRNA]_locus=scaffold11653_4:6930:7973:-	1.1.1.18	root;cellular organisms;Bacteria;Firmicutes;Clostridia;Thermoanaerobacterales;Thermoanaerobacteraceae;Carboxydibrachium;Carboxydibrachium pacificum
MH0012	Denmark	female	42	32.1	Y	N	GL0227342_MH0012_[Complete]_[mRNA]_locus=scaffold37317_5:320:1381:+	1.1.1.18	root;cellular organisms;Bacteria;Firmicutes;Clostridia;Thermoanaerobacterales;Thermoanaerobacteraceae;Carboxydibrachium;Carboxydibrachium pacificum
MH0012	Denmark	female	42	32.1	Y	N	GL0267094_MH0012_[Complete]_[mRNA]_locus=scaffold26472_1:441:1634:+	1.1.1.18	root;cellular organisms;Bacteria;Firmicutes;Clostridia;Thermoanaerobacterales;Thermoanaerobacteraceae;Thermoanaerobacter
MH0012	Denmark	female	42	32.1	Y	N	GL0298021_MH0012_[Complete]_[mRNA]_locus=scaffold143808_2:9442:10440:+	1.1.1.18	root;cellular organisms;Bacteria;Firmicutes;Clostridia;Thermoanaerobacterales;Thermoanaerobacteraceae;Thermoanaerobacter
MH0012	Denmark	female	42	32.1	Y	N	GL0298018_MH0012_[Complete]_[mRNA]_locus=scaffold143808_2:5846:6865:+	1.1.1.18	root;cellular organisms;Bacteria;Firmicutes;Clostridia;Thermoanaerobacterales;Thermoanaerobacterales Family III. Incertae Sedis;Caldicellulosiruptor;Caldicellulosiruptor saccharolyticus
MH0012	Denmark	female	42	32.1	Y	N	GL0305071_MH0012_[Complete]_[mRNA]_locus=scaffold82846_2:5162:6157:-	1.1.1.18	root;cellular organisms;Bacteria;Firmicutes;Erysipelotrichi;Erysipelotrichales;Erysipelotrichaceae
MH0012	Denmark	female	42	32.1	Y	N	GL0047648_MH0012_[Complete]_[mRNA]_locus=scaffold172746_3:7053:8030:-	1.1.1.18	root;cellular organisms;Bacteria;Firmicutes;Erysipelotrichi;Erysipelotrichales;Erysipelotrichaceae;Catenibacterium;Catenibacterium mitsuokai
MH0012	Denmark	female	42	32.1	Y	N	GL0251770_MH0012_[Complete]_[mRNA]_locus=scaffold114761_2:979:1932:-	1.1.1.18	root;cellular organisms;Bacteria;Firmicutes;Erysipelotrichi;Erysipelotrichales;Erysipelotrichaceae;Catenibacterium;Catenibacterium mitsuokai
MH0012	Denmark	female	42	32.1	Y	N	GL0004136_MH0012_[Lack_both_end]_[mRNA]_locus=scaffold58625_3:2:604:+	1.1.1.18	root;cellular organisms;Bacteria;Lentisphaerae
MH0012	Denmark	female	42	32.1	Y	N	GL0014019_MH0012_[Complete]_[mRNA]_locus=scaffold20066_10:45:1121:-	1.1.1.18	root;cellular organisms;Bacteria;Lentisphaerae
MH0012	Denmark	female	42	32.1	Y	N	GL0014462_MH0012_[Lack_5'-end]_[mRNA]_locus=scaffold157289_4:1:1041:+	1.1.1.18	root;cellular organisms;Bacteria;Lentisphaerae
MH0012	Denmark	female	42	32.1	Y	N	GL0015712_MH0012_[Lack_3'-end]_[mRNA]_locus=scaffold159647_6:671:1633:+	1.1.1.18	root;cellular organisms;Bacteria;Lentisphaerae
MH0012	Denmark	female	42	32.1	Y	N	GL0028541_MH0012_[Complete]_[mRNA]_locus=scaffold2644_3:1835:3052:+	1.1.1.18	root;cellular organisms;Bacteria;Lentisphaerae
MH0012	Denmark	female	42	32.1	Y	N	GL0056519_MH0012_[Lack_both_end]_[mRNA]_locus=scaffold146525_10:3:653:-	1.1.1.18	root;cellular organisms;Bacteria;Lentisphaerae
MH0012	Denmark	female	42	32.1	Y	N	GL0104755_MH0012_[Complete]_[mRNA]_locus=scaffold151432_3:209:1318:+	1.1.1.18	root;cellular organisms;Bacteria;Lentisphaerae
MH0012	Denmark	female	42	32.1	Y	N	GL0200280_MH0012_[Lack_3'-end]_[mRNA]_locus=scaffold50518_2:3:647:-	1.1.1.18	root;cellular organisms;Bacteria;Lentisphaerae
MH0012	Denmark	female	42	32.1	Y	N	GL0222061_MH0012_[Lack_3'-end]_[mRNA]_locus=scaffold175455_1:705:1472:+	1.1.1.18	root;cellular organisms;Bacteria;Lentisphaerae
MH0012	Denmark	female	42	32.1	Y	N	GL0228573_MH0012_[Complete]_[mRNA]_locus=scaffold39101_4:1364:2449:-	1.1.1.18	root;cellular organisms;Bacteria;Lentisphaerae
MH0012	Denmark	female	42	32.1	Y	N	GL0278704_MH0012_[Lack_3'-end]_[mRNA]_locus=scaffold124649_4:3:620:-	1.1.1.18	root;cellular organisms;Bacteria;Lentisphaerae
MH0012	Denmark	female	42	32.1	Y	N	GL0287236_MH0012_[Lack_3'-end]_[mRNA]_locus=scaffold110968_2:1:1239:-	1.1.1.18	root;cellular organisms;Bacteria;Lentisphaerae
MH0012	Denmark	female	42	32.1	Y	N	GL0300237_MH0012_[Lack_3'-end]_[mRNA]_locus=scaffold87258_3:1:597:-	1.1.1.18	root;cellular organisms;Bacteria;Lentisphaerae
MH0012	Denmark	female	42	32.1	Y	N	GL0301359_MH0012_[Lack_3'-end]_[mRNA]_locus=scaffold151131_4:3:974:-	1.1.1.18	root;cellular organisms;Bacteria;Lentisphaerae
MH0012	Denmark	female	42	32.1	Y	N	GL0312282_MH0012_[Lack_3'-end]_[mRNA]_locus=scaffold25912_1:3689:4921:+	1.1.1.18	root;cellular organisms;Bacteria;Lentisphaerae
MH0012	Denmark	female	42	32.1	Y	N	GL0085963_MH0012_[Complete]_[mRNA]_locus=scaffold164349_1:256:1296:-	1.1.1.18	root;cellular organisms;Bacteria;Planctomycetes;Planctomycetacia;Planctomycetales;Planctomycetaceae;Blastopirellula;Blastopirellula marina
MH0012	Denmark	female	42	32.1	Y	N	GL0272040_MH0012_[Complete]_[mRNA]_locus=scaffold18100_2:5129:6316:-	1.1.1.18	root;cellular organisms;Bacteria;Planctomycetes;Planctomycetacia;Planctomycetales;Planctomycetaceae;Blastopirellula;Blastopirellula marina
MH0012	Denmark	female	42	32.1	Y	N	GL0272155_MH0012_[Complete]_[mRNA]_locus=scaffold26668_5:589:1575:+	1.1.1.18	root;cellular organisms;Bacteria;Planctomycetes;Planctomycetacia;Planctomycetales;Planctomycetaceae;Blastopirellula;Blastopirellula marina
MH0012	Denmark	female	42	32.1	Y	N	GL0145110_MH0012_[Complete]_[mRNA]_locus=scaffold4400_3:25092:26159:-	1.1.1.18	root;cellular organisms;Bacteria;Planctomycetes;Planctomycetacia;Planctomycetales;Planctomycetaceae;Rhodopirellula;Rhodopirellula baltica
MH0012	Denmark	female	42	32.1	Y	N	GL0214195_MH0012_[Complete]_[mRNA]_locus=scaffold27013_8:8055:9104:-	1.1.1.18	root;cellular organisms;Bacteria;Planctomycetes;Planctomycetacia;Planctomycetales;Planctomycetaceae;Rhodopirellula;Rhodopirellula baltica
MH0012	Denmark	female	42	32.1	Y	N	GL0224820_MH0012_[Lack_3'-end]_[mRNA]_locus=scaffold79804_16:446:1276:+	1.1.1.18	root;cellular organisms;Bacteria;Planctomycetes;Planctomycetacia;Planctomycetales;Planctomycetaceae;Rhodopirellula;Rhodopirellula baltica
MH0012	Denmark	female	42	32.1	Y	N	GL0078039_MH0012_[Complete]_[mRNA]_locus=scaffold21061_8:69:1196:-	1.1.1.18	root;cellular organisms;Bacteria;Proteobacteria;Gammaproteobacteria;Alteromonadales;Shewanellaceae;Shewanella
MH0012	Denmark	female	42	32.1	Y	N	GL0142841_MH0012_[Complete]_[mRNA]_locus=scaffold137385_3:868:1872:-	1.1.1.18	root;cellular organisms;Bacteria;Proteobacteria;Gammaproteobacteria;Enterobacteriales;Enterobacteriaceae;Enterobacter;Enterobacter cancerogenus
MH0012	Denmark	female	42	32.1	Y	N	GL0165688_MH0012_[Complete]_[mRNA]_locus=scaffold88154_2:9571:10698:+	1.1.1.18	root;cellular organisms;Bacteria;Proteobacteria;Gammaproteobacteria;Enterobacteriales;Enterobacteriaceae;Yersinia
MH0012	Denmark	female	42	32.1	Y	N	GL0242495_MH0012_[Complete]_[mRNA]_locus=scaffold8165_3:1106:2314:-	1.1.1.18	root;cellular organisms;Bacteria;Thermotogae;Thermotogae (class);Thermotogales;Thermotogaceae;Thermotoga
MH0012	Denmark	female	42	32.1	Y	N	GL0292043_MH0012_[Complete]_[mRNA]_locus=scaffold70888_1:1180:2310:-	1.1.1.18	root;cellular organisms;Bacteria;Thermotogae;Thermotogae (class);Thermotogales;Thermotogaceae;Petrotoga;Petrotoga mobilis
MH0012	Denmark	female	42	32.1	Y	N	GL0061431_MH0012_[Lack_3'-end]_[mRNA]_locus=scaffold153555_1:925:1524:+	1.1.1.18	root;cellular organisms;Bacteria;Verrucomicrobia;Opitutae
MH0012	Denmark	female	42	32.1	Y	N	GL0174895_MH0012_[Complete]_[mRNA]_locus=scaffold111545_1:161:1297:-	1.1.1.18	root;cellular organisms;Bacteria;Verrucomicrobia;Opitutae
MH0012	Denmark	female	42	32.1	Y	N	GL0197698_MH0012_[Complete]_[mRNA]_locus=scaffold3621_4:7293:8309:-	1.1.1.18	root;cellular organisms;Bacteria;Verrucomicrobia;Opitutae
MH0012	Denmark	female	42	32.1	Y	N	GL0017266_MH0012_[Lack_5'-end]_[mRNA]_locus=scaffold60045_14:2:754:+	1.1.1.18	root;cellular organisms;Bacteria;Verrucomicrobia;Spartobacteria
MH0012	Denmark	female	42	32.1	Y	N	GL0024992_MH0012_[Lack_3'-end]_[mRNA]_locus=scaffold162890_2:2:883:-	1.1.1.18	root;cellular organisms;Bacteria;Verrucomicrobia;Spartobacteria
MH0012	Denmark	female	42	32.1	Y	N	GL0134851_MH0012_[Lack_5'-end]_[mRNA]_locus=scaffold101450_6:835:1746:-	1.1.1.18	root;cellular organisms;Bacteria;Verrucomicrobia;Spartobacteria
MH0012	Denmark	female	42	32.1	Y	N	GL0172155_MH0012_[Lack_3'-end]_[mRNA]_locus=scaffold125005_1:1:1104:-	1.1.1.18	root;cellular organisms;Bacteria;Verrucomicrobia;Verrucomicrobiae;Verrucomicrobiales
MH0012	Denmark	female	42	32.1	Y	N	GL0017574_MH0012_[Lack_both_end]_[mRNA]_locus=scaffold158242_4:3:1007:+	1.1.1.18	root;cellular organisms;Bacteria;Verrucomicrobia;Verrucomicrobiae;Verrucomicrobiales;Verrucomicrobia subdivision 3
MH0012	Denmark	female	42	32.1	Y	N	GL0293472_MH0012_[Complete]_[mRNA]_locus=scaffold169002_3:246:1247:-	1.1.1.18	root;cellular organisms;Bacteria;Verrucomicrobia;Verrucomicrobiae;Verrucomicrobiales;Verrucomicrobia subdivision 3
MH0012	Denmark	female	42	32.1	Y	N	GL0176561_MH0012_[Complete]_[mRNA]_locus=scaffold62541_2:5942:7264:-	1.1.1.18	root;cellular organisms;Bacteria;Verrucomicrobia;Verrucomicrobiae;Verrucomicrobiales;Verrucomicrobiaceae;Akkermansia;Akkermansia muciniphila
MH0013	Denmark	male	54	20.46	N	N	GL0035893_MH0013_[Complete]_[mRNA]_locus=scaffold37956_6:103:1104:+	1.1.1.18	root;cellular organisms;Bacteria;Firmicutes;Bacilli;Bacillales;Staphylococcaceae;Staphylococcus;Staphylococcus saprophyticus
MH0013	Denmark	male	54	20.46	N	N	GL0036304_MH0013_[Complete]_[mRNA]_locus=scaffold15560_2:4215:5294:-	1.1.1.18	root;cellular organisms;Bacteria;Firmicutes;Clostridia;Clostridiales;Clostridiaceae;Clostridium;Clostridium nexile
MH0013	Denmark	male	54	20.46	N	N	GL0015113_MH0013_[Lack_both_end]_[mRNA]_locus=scaffold1651_1:3:767:-	1.1.1.18	root;cellular organisms;Bacteria;Firmicutes;Clostridia;Clostridiales;Ruminococcaceae;Ruminococcus;Ruminococcus obeum
MH0014	Denmark	female	54	38.49	Y	N	GL0133425_MH0014_[Complete]_[mRNA]_locus=scaffold9031_4:600:1610:-	1.1.1.18	root;cellular organisms;Bacteria;Actinobacteria;Actinobacteria (class);Actinomycetales;Micrococcaceae;Arthrobacter;Arthrobacter chlorophenolicus
MH0014	Denmark	female	54	38.49	Y	N	GL0153104_MH0014_[Complete]_[mRNA]_locus=scaffold11218_3:2307:3779:-	1.1.1.18	root;cellular organisms;Bacteria;Bacteroidetes
MH0014	Denmark	female	54	38.49	Y	N	GL0045589_MH0014_[Complete]_[mRNA]_locus=scaffold62_9:2334:3656:+	1.1.1.18	root;cellular organisms;Bacteria;Bacteroidetes;Bacteroidia;Bacteroidales
MH0014	Denmark	female	54	38.49	Y	N	GL0090409_MH0014_[Complete]_[mRNA]_locus=scaffold5169_7:1044:2159:-	1.1.1.18	root;cellular organisms;Bacteria;Bacteroidetes;Bacteroidia;Bacteroidales
MH0014	Denmark	female	54	38.49	Y	N	GL0135190_MH0014_[Complete]_[mRNA]_locus=scaffold9256_1:4211:5539:+	1.1.1.18	root;cellular organisms;Bacteria;Bacteroidetes;Bacteroidia;Bacteroidales
MH0014	Denmark	female	54	38.49	Y	N	GL0026393_MH0014_[Complete]_[mRNA]_locus=scaffold19960_4:18401:19795:-	1.1.1.18	root;cellular organisms;Bacteria;Bacteroidetes;Bacteroidia;Bacteroidales;Bacteroidaceae;Bacteroides
MH0014	Denmark	female	54	38.49	Y	N	GL0045588_MH0014_[Complete]_[mRNA]_locus=scaffold62_9:1016:2107:+	1.1.1.18	root;cellular organisms;Bacteria;Bacteroidetes;Bacteroidia;Bacteroidales;Bacteroidaceae;Bacteroides
MH0014	Denmark	female	54	38.49	Y	N	GL0054370_MH0014_[Complete]_[mRNA]_locus=scaffold19048_2:4679:5674:-	1.1.1.18	root;cellular organisms;Bacteria;Bacteroidetes;Bacteroidia;Bacteroidales;Bacteroidaceae;Bacteroides
MH0014	Denmark	female	54	38.49	Y	N	GL0074121_MH0014_[Complete]_[mRNA]_locus=scaffold22901_1:397:1944:+	1.1.1.18	root;cellular organisms;Bacteria;Bacteroidetes;Bacteroidia;Bacteroidales;Bacteroidaceae;Bacteroides
MH0014	Denmark	female	54	38.49	Y	N	GL0087825_MH0014_[Complete]_[mRNA]_locus=scaffold13461_3:3625:5160:+	1.1.1.18	root;cellular organisms;Bacteria;Bacteroidetes;Bacteroidia;Bacteroidales;Bacteroidaceae;Bacteroides
MH0014	Denmark	female	54	38.49	Y	N	GL0089352_MH0014_[Complete]_[mRNA]_locus=scaffold63_11:1348:2334:+	1.1.1.18	root;cellular organisms;Bacteria;Bacteroidetes;Bacteroidia;Bacteroidales;Bacteroidaceae;Bacteroides
MH0014	Denmark	female	54	38.49	Y	N	GL0095325_MH0014_[Complete]_[mRNA]_locus=scaffold61594_4:120:1412:+	1.1.1.18	root;cellular organisms;Bacteria;Bacteroidetes;Bacteroidia;Bacteroidales;Bacteroidaceae;Bacteroides
MH0014	Denmark	female	54	38.49	Y	N	GL0032574_MH0014_[Complete]_[mRNA]_locus=scaffold56105_3:10105:11241:+	1.1.1.18	root;cellular organisms;Bacteria;Bacteroidetes;Bacteroidia;Bacteroidales;Bacteroidaceae;Bacteroides;Bacteroides coprophilus
MH0014	Denmark	female	54	38.49	Y	N	GL0047454_MH0014_[Complete]_[mRNA]_locus=scaffold20559_4:1589:2515:-	1.1.1.18	root;cellular organisms;Bacteria;Bacteroidetes;Bacteroidia;Bacteroidales;Bacteroidaceae;Bacteroides;Bacteroides coprophilus
MH0014	Denmark	female	54	38.49	Y	N	GL0091404_MH0014_[Complete]_[mRNA]_locus=scaffold8735_7:558:1958:-	1.1.1.18	root;cellular organisms;Bacteria;Bacteroidetes;Bacteroidia;Bacteroidales;Bacteroidaceae;Bacteroides;Bacteroides fragilis
MH0014	Denmark	female	54	38.49	Y	N	GL0047367_MH0014_[Complete]_[mRNA]_locus=scaffold3494_5:10482:11465:-	1.1.1.18	root;cellular organisms;Bacteria;Bacteroidetes;Bacteroidia;Bacteroidales;Prevotellaceae;Prevotella;Prevotella copri
MH0014	Denmark	female	54	38.49	Y	N	GL0149450_MH0014_[Complete]_[mRNA]_locus=scaffold7955_1:904:1929:+	1.1.1.18	root;cellular organisms;Bacteria;Cyanobacteria
MH0014	Denmark	female	54	38.49	Y	N	GL0113815_MH0014_[Lack_3'-end]_[mRNA]_locus=scaffold70536_4:209:1180:+	1.1.1.18	root;cellular organisms;Bacteria;Firmicutes;Bacilli;Bacillales
MH0014	Denmark	female	54	38.49	Y	N	GL0051273_MH0014_[Complete]_[mRNA]_locus=scaffold30320_2:113:1177:-	1.1.1.18	root;cellular organisms;Bacteria;Firmicutes;Bacilli;Bacillales;Bacillaceae;Geobacillus
MH0014	Denmark	female	54	38.49	Y	N	GL0147142_MH0014_[Complete]_[mRNA]_locus=scaffold93054_2:1263:2279:-	1.1.1.18	root;cellular organisms;Bacteria;Firmicutes;Bacilli;Bacillales;Bacillaceae;Geobacillus
MH0014	Denmark	female	54	38.49	Y	N	GL0116863_MH0014_[Lack_5'-end]_[mRNA]_locus=scaffold79804_3:2661:3569:-	1.1.1.18	root;cellular organisms;Bacteria;Firmicutes;Bacilli;Bacillales;Paenibacillaceae;Paenibacillus
MH0014	Denmark	female	54	38.49	Y	N	GL0133426_MH0014_[Complete]_[mRNA]_locus=scaffold9031_4:1607:2884:-	1.1.1.18	root;cellular organisms;Bacteria;Firmicutes;Bacilli;Bacillales;Paenibacillaceae;Paenibacillus
MH0014	Denmark	female	54	38.49	Y	N	GL0058428_MH0014_[Lack_5'-end]_[mRNA]_locus=scaffold79804_5:2:1108:+	1.1.1.18	root;cellular organisms;Bacteria;Firmicutes;Clostridia;Clostridiales
MH0014	Denmark	female	54	38.49	Y	N	GL0151177_MH0014_[Complete]_[mRNA]_locus=scaffold8517_4:1660:3021:+	1.1.1.18	root;cellular organisms;Bacteria;Firmicutes;Clostridia;Clostridiales
MH0014	Denmark	female	54	38.49	Y	N	GL0025465_MH0014_[Complete]_[mRNA]_locus=scaffold91429_2:591:1739:-	1.1.1.18	root;cellular organisms;Bacteria;Firmicutes;Clostridia;Clostridiales;Clostridiaceae;Clostridium;Clostridium leptum
MH0014	Denmark	female	54	38.49	Y	N	GL0056867_MH0014_[Complete]_[mRNA]_locus=scaffold3742_2:10628:12481:-	1.1.1.18	root;cellular organisms;Bacteria;Firmicutes;Clostridia;Clostridiales;Clostridiaceae;Clostridium;Clostridium beijerinckii
MH0014	Denmark	female	54	38.49	Y	N	GL0127895_MH0014_[Complete]_[mRNA]_locus=scaffold7618_1:9891:10934:+	1.1.1.18	root;cellular organisms;Bacteria;Firmicutes;Clostridia;Clostridiales;Clostridiaceae;Clostridium;Clostridium tetani
MH0014	Denmark	female	54	38.49	Y	N	GL0054620_MH0014_[Complete]_[mRNA]_locus=scaffold13784_7:789:1847:-	1.1.1.18	root;cellular organisms;Bacteria;Firmicutes;Clostridia;Clostridiales;Ruminococcaceae;Ruminococcus;Ruminococcus obeum
MH0014	Denmark	female	54	38.49	Y	N	GL0058130_MH0014_[Complete]_[mRNA]_locus=scaffold48584_3:7844:9127:-	1.1.1.18	root;cellular organisms;Bacteria;Firmicutes;Clostridia;Clostridiales;Ruminococcaceae;Ruminococcus;Ruminococcus gnavus
MH0014	Denmark	female	54	38.49	Y	N	GL0075268_MH0014_[Complete]_[mRNA]_locus=scaffold1884_5:869:1834:+	1.1.1.18	root;cellular organisms;Bacteria;Firmicutes;Clostridia;Clostridiales;Ruminococcaceae;Ruminococcus;Ruminococcus lactaris
MH0014	Denmark	female	54	38.49	Y	N	GL0154191_MH0014_[Complete]_[mRNA]_locus=scaffold5627_2:28700:29959:+	1.1.1.18	root;cellular organisms;Bacteria;Firmicutes;Clostridia;Clostridiales;Ruminococcaceae;Ruminococcus;Ruminococcus gnavus
MH0014	Denmark	female	54	38.49	Y	N	GL0045342_MH0014_[Complete]_[mRNA]_locus=scaffold9592_1:2147:3097:-	1.1.1.18	root;cellular organisms;Bacteria;Firmicutes;Clostridia;Clostridiales;Ruminococcaceae;Subdoligranulum;Subdoligranulum variabile
MH0014	Denmark	female	54	38.49	Y	N	GL0108138_MH0014_[Complete]_[mRNA]_locus=scaffold4165_5:1703:2701:+	1.1.1.18	root;cellular organisms;Bacteria;Firmicutes;Clostridia;Clostridiales;Ruminococcaceae;Subdoligranulum;Subdoligranulum variabile
MH0014	Denmark	female	54	38.49	Y	N	GL0127890_MH0014_[Complete]_[mRNA]_locus=scaffold7618_1:3652:4659:+	1.1.1.18	root;cellular organisms;Bacteria;Firmicutes;Clostridia;Thermoanaerobacterales;Thermoanaerobacteraceae;Carboxydibrachium;Carboxydibrachium pacificum
MH0014	Denmark	female	54	38.49	Y	N	GL0116861_MH0014_[Complete]_[mRNA]_locus=scaffold79804_3:82:1173:+	1.1.1.18	root;cellular organisms;Bacteria;Firmicutes;Clostridia;Thermoanaerobacterales;Thermoanaerobacteraceae;Thermoanaerobacter
MH0014	Denmark	female	54	38.49	Y	N	GL0124667_MH0014_[Complete]_[mRNA]_locus=scaffold76313_2:2333:3295:-	1.1.1.18	root;cellular organisms;Bacteria;Proteobacteria;Deltaproteobacteria;Desulfovibrionales;Desulfovibrionaceae;Desulfovibrio;Desulfovibrio salexigens
MH0015	Denmark	male	59	25.47	N	N	GL0030604_MH0015_[Complete]_[mRNA]_locus=scaffold49889_13:4160:5407:+	1.1.1.18	root;cellular organisms;Bacteria;Firmicutes;Clostridia;Clostridiales;Lachnospiraceae;Coprococcus;Coprococcus eutactus
MH0015	Denmark	male	59	25.47	N	N	GL0038937_MH0015_[Complete]_[mRNA]_locus=scaffold62245_1:1214:2182:+	1.1.1.18	root;cellular organisms;Bacteria;Firmicutes;Clostridia;Clostridiales;Ruminococcaceae;Subdoligranulum;Subdoligranulum variabile
MH0016	Denmark	female	49	30.5	Y	N	GL0080280_MH0016_[Complete]_[mRNA]_locus=scaffold5124_3:657:2132:-	1.1.1.18	root;cellular organisms;Bacteria;Bacteroidetes
MH0016	Denmark	female	49	30.5	Y	N	GL0130159_MH0016_[Complete]_[mRNA]_locus=scaffold13685_3:6537:7970:+	1.1.1.18	root;cellular organisms;Bacteria;Bacteroidetes
MH0016	Denmark	female	49	30.5	Y	N	GL0049075_MH0016_[Complete]_[mRNA]_locus=scaffold34879_1:6160:7566:-	1.1.1.18	root;cellular organisms;Bacteria;Bacteroidetes;Bacteroidia;Bacteroidales
MH0016	Denmark	female	49	30.5	Y	N	GL0138908_MH0016_[Complete]_[mRNA]_locus=scaffold661_4:21114:22496:+	1.1.1.18	root;cellular organisms;Bacteria;Bacteroidetes;Bacteroidia;Bacteroidales
MH0016	Denmark	female	49	30.5	Y	N	GL0032843_MH0016_[Complete]_[mRNA]_locus=scaffold24090_1:4011:4997:-	1.1.1.18	root;cellular organisms;Bacteria;Bacteroidetes;Bacteroidia;Bacteroidales;Bacteroidaceae;Bacteroides
MH0016	Denmark	female	49	30.5	Y	N	GL0037215_MH0016_[Complete]_[mRNA]_locus=scaffold42750_1:1419:2744:-	1.1.1.18	root;cellular organisms;Bacteria;Bacteroidetes;Bacteroidia;Bacteroidales;Bacteroidaceae;Bacteroides
MH0016	Denmark	female	49	30.5	Y	N	GL0081598_MH0016_[Complete]_[mRNA]_locus=scaffold41089_2:2541:3929:+	1.1.1.18	root;cellular organisms;Bacteria;Bacteroidetes;Bacteroidia;Bacteroidales;Bacteroidaceae;Bacteroides
MH0016	Denmark	female	49	30.5	Y	N	GL0089824_MH0016_[Complete]_[mRNA]_locus=scaffold285_15:644:1630:-	1.1.1.18	root;cellular organisms;Bacteria;Bacteroidetes;Bacteroidia;Bacteroidales;Bacteroidaceae;Bacteroides
MH0016	Denmark	female	49	30.5	Y	N	GL0107774_MH0016_[Complete]_[mRNA]_locus=scaffold445_8:28586:29566:-	1.1.1.18	root;cellular organisms;Bacteria;Bacteroidetes;Bacteroidia;Bacteroidales;Bacteroidaceae;Bacteroides
MH0016	Denmark	female	49	30.5	Y	N	GL0000396_MH0016_[Complete]_[mRNA]_locus=scaffold28841_1:9975:11033:+	1.1.1.18	root;cellular organisms;Bacteria;Bacteroidetes;Bacteroidia;Bacteroidales;Bacteroidaceae;Bacteroides;Bacteroides fragilis
MH0016	Denmark	female	49	30.5	Y	N	GL0051260_MH0016_[Complete]_[mRNA]_locus=scaffold24960_1:3866:4777:+	1.1.1.18	root;cellular organisms;Bacteria;Bacteroidetes;Bacteroidia;Bacteroidales;Bacteroidaceae;Bacteroides;Bacteroides stercoris
MH0016	Denmark	female	49	30.5	Y	N	GL0086523_MH0016_[Complete]_[mRNA]_locus=scaffold84015_1:173:1246:+	1.1.1.18	root;cellular organisms;Bacteria;Bacteroidetes;Bacteroidia;Bacteroidales;Bacteroidaceae;Bacteroides;Bacteroides thetaiotaomicron
MH0016	Denmark	female	49	30.5	Y	N	GL0098151_MH0016_[Complete]_[mRNA]_locus=scaffold2794_12:3088:4065:+	1.1.1.18	root;cellular organisms;Bacteria;Bacteroidetes;Bacteroidia;Bacteroidales;Bacteroidaceae;Bacteroides;Bacteroides cellulosilyticus
MH0016	Denmark	female	49	30.5	Y	N	GL0121382_MH0016_[Complete]_[mRNA]_locus=scaffold23830_3:356:1342:+	1.1.1.18	root;cellular organisms;Bacteria;Bacteroidetes;Bacteroidia;Bacteroidales;Bacteroidaceae;Bacteroides;Bacteroides uniformis
MH0016	Denmark	female	49	30.5	Y	N	GL0016505_MH0016_[Complete]_[mRNA]_locus=scaffold447_14:3501:4901:-	1.1.1.18	root;cellular organisms;Bacteria;Bacteroidetes;Bacteroidia;Bacteroidales;Porphyromonadaceae
MH0016	Denmark	female	49	30.5	Y	N	GL0125076_MH0016_[Complete]_[mRNA]_locus=scaffold3954_13:1151:2206:-	1.1.1.18	root;cellular organisms;Bacteria;Bacteroidetes;Bacteroidia;Bacteroidales;Porphyromonadaceae;Parabacteroides
MH0016	Denmark	female	49	30.5	Y	N	GL0140090_MH0016_[Complete]_[mRNA]_locus=scaffold3687_5:17903:19252:+	1.1.1.18	root;cellular organisms;Bacteria;Bacteroidetes;Bacteroidia;Bacteroidales;Porphyromonadaceae;Parabacteroides
MH0016	Denmark	female	49	30.5	Y	N	GL0146158_MH0016_[Complete]_[mRNA]_locus=scaffold1987_4:11984:12961:+	1.1.1.18	root;cellular organisms;Bacteria;Bacteroidetes;Bacteroidia;Bacteroidales;Porphyromonadaceae;Parabacteroides
MH0016	Denmark	female	49	30.5	Y	N	GL0132908_MH0016_[Complete]_[mRNA]_locus=scaffold11790_3:5126:6610:+	1.1.1.18	root;cellular organisms;Bacteria;Bacteroidetes;Bacteroidia;Bacteroidales;Porphyromonadaceae;Parabacteroides;Parabacteroides distasonis
MH0016	Denmark	female	49	30.5	Y	N	GL0140089_MH0016_[Complete]_[mRNA]_locus=scaffold3687_5:16461:17819:+	1.1.1.18	root;cellular organisms;Bacteria;Bacteroidetes;Bacteroidia;Bacteroidales;Porphyromonadaceae;Parabacteroides;Parabacteroides johnsonii
MH0016	Denmark	female	49	30.5	Y	N	GL0004257_MH0016_[Complete]_[mRNA]_locus=scaffold85730_1:1802:2821:-	1.1.1.18	root;cellular organisms;Bacteria;Cyanobacteria
MH0016	Denmark	female	49	30.5	Y	N	GL0104745_MH0016_[Complete]_[mRNA]_locus=scaffold20170_3:4398:5789:-	1.1.1.18	root;cellular organisms;Bacteria;Firmicutes;Bacilli;Bacillales;Bacillaceae;Geobacillus
MH0016	Denmark	female	49	30.5	Y	N	GL0025165_MH0016_[Complete]_[mRNA]_locus=scaffold52447_3:1089:2243:+	1.1.1.18	root;cellular organisms;Bacteria;Firmicutes;Bacilli;Bacillales;Paenibacillaceae;Paenibacillus
MH0016	Denmark	female	49	30.5	Y	N	GL0073799_MH0016_[Complete]_[mRNA]_locus=scaffold27089_4:1850:2899:-	1.1.1.18	root;cellular organisms;Bacteria;Firmicutes;Clostridia;Clostridiales;Clostridiaceae;Clostridium;Clostridium beijerinckii
MH0016	Denmark	female	49	30.5	Y	N	GL0122248_MH0016_[Complete]_[mRNA]_locus=scaffold47059_2:12674:13759:+	1.1.1.18	root;cellular organisms;Bacteria;Firmicutes;Clostridia;Clostridiales;Clostridiaceae;Clostridium;Clostridium nexile
MH0016	Denmark	female	49	30.5	Y	N	GL0110768_MH0016_[Complete]_[mRNA]_locus=scaffold18720_4:76:1185:-	1.1.1.18	root;cellular organisms;Bacteria;Firmicutes;Clostridia;Clostridiales;Lachnospiraceae
MH0016	Denmark	female	49	30.5	Y	N	GL0072471_MH0016_[Complete]_[mRNA]_locus=scaffold849_5:2481:3470:-	1.1.1.18	root;cellular organisms;Bacteria;Firmicutes;Clostridia;Clostridiales;Ruminococcaceae;Faecalibacterium;Faecalibacterium prausnitzii
MH0016	Denmark	female	49	30.5	Y	N	GL0038245_MH0016_[Complete]_[mRNA]_locus=scaffold25072_1:104:1057:+	1.1.1.18	root;cellular organisms;Bacteria;Firmicutes;Clostridia;Clostridiales;Ruminococcaceae;Subdoligranulum;Subdoligranulum variabile
MH0016	Denmark	female	49	30.5	Y	N	GL0076961_MH0016_[Complete]_[mRNA]_locus=scaffold51275_1:6706:7932:-	1.1.1.18	root;cellular organisms;Bacteria;Thermotogae;Thermotogae (class);Thermotogales;Thermotogaceae;Kosmotoga;Kosmotoga olearia
MH0017	Denmark	male	64	21.81	N	N	GL0012304_MH0017_[Complete]_[mRNA]_locus=scaffold44400_1:8984:10339:+	1.1.1.18	root;cellular organisms;Bacteria;Bacteroidetes;Bacteroidia;Bacteroidales;Porphyromonadaceae
MH0017	Denmark	male	64	21.81	N	N	GL0025680_MH0017_[Complete]_[mRNA]_locus=scaffold44350_2:355:1662:-	1.1.1.18	root;cellular organisms;Bacteria;Bacteroidetes;Bacteroidia;Bacteroidales;Porphyromonadaceae;Parabacteroides
MH0017	Denmark	male	64	21.81	N	N	GL0018966_MH0017_[Complete]_[mRNA]_locus=scaffold38973_1:2668:3732:+	1.1.1.18	root;cellular organisms;Bacteria;Bacteroidetes;Bacteroidia;Bacteroidales;Porphyromonadaceae;Parabacteroides;Parabacteroides distasonis
MH0017	Denmark	male	64	21.81	N	N	GL0035748_MH0017_[Complete]_[mRNA]_locus=scaffold42950_1:22387:23880:-	1.1.1.18	root;cellular organisms;Bacteria;Bacteroidetes;Bacteroidia;Bacteroidales;Porphyromonadaceae;Parabacteroides;Parabacteroides johnsonii
MH0017	Denmark	male	64	21.81	N	N	GL0039969_MH0017_[Complete]_[mRNA]_locus=C1493587_1:2035:3243:-	1.1.1.18	root;cellular organisms;Bacteria;Firmicutes
MH0017	Denmark	male	64	21.81	N	N	GL0006139_MH0017_[Complete]_[mRNA]_locus=C1494137_1:3731:5161:+	1.1.1.18	root;cellular organisms;Bacteria;Firmicutes;Bacilli;Bacillales;Bacillaceae;Geobacillus
MH0017	Denmark	male	64	21.81	N	N	GL0026754_MH0017_[Complete]_[mRNA]_locus=scaffold34361_10:2373:3455:+	1.1.1.18	root;cellular organisms;Bacteria;Firmicutes;Clostridia;Clostridiales;Clostridiaceae;Clostridium;Clostridium nexile
MH0018	Denmark	male	49	31.37	Y	N	GL0003450_MH0018_[Complete]_[mRNA]_locus=scaffold30044_1:10424:12070:+	1.1.1.18	root;cellular organisms;Bacteria;Bacteroidetes;Bacteroidia;Bacteroidales;Bacteroidaceae;Bacteroides
MH0018	Denmark	male	49	31.37	Y	N	GL0006009_MH0018_[Complete]_[mRNA]_locus=scaffold6025_4:695:1678:+	1.1.1.18	root;cellular organisms;Bacteria;Bacteroidetes;Bacteroidia;Bacteroidales;Prevotellaceae;Prevotella;Prevotella copri
MH0019	Denmark	female	44	20.01	N	N	GL0040490_MH0019_[Complete]_[mRNA]_locus=scaffold19774_3:3414:4673:+	1.1.1.18	root;cellular organisms;Bacteria
MH0019	Denmark	female	44	20.01	N	N	GL0005544_MH0019_[Complete]_[mRNA]_locus=scaffold43558_1:1377:2774:+	1.1.1.18	root;cellular organisms;Bacteria;Bacteroidetes;Bacteroidia;Bacteroidales;Bacteroidaceae;Bacteroides
MH0019	Denmark	female	44	20.01	N	N	GL0018125_MH0019_[Complete]_[mRNA]_locus=scaffold24738_1:1296:2261:+	1.1.1.18	root;cellular organisms;Bacteria;Bacteroidetes;Bacteroidia;Bacteroidales;Bacteroidaceae;Bacteroides
MH0019	Denmark	female	44	20.01	N	N	GL0021012_MH0019_[Complete]_[mRNA]_locus=scaffold15842_12:2293:3618:-	1.1.1.18	root;cellular organisms;Bacteria;Bacteroidetes;Bacteroidia;Bacteroidales;Bacteroidaceae;Bacteroides
MH0019	Denmark	female	44	20.01	N	N	GL0026042_MH0019_[Lack_both_end]_[mRNA]_locus=C1448524_1:2:1075:+	1.1.1.18	root;cellular organisms;Bacteria;Bacteroidetes;Bacteroidia;Bacteroidales;Bacteroidaceae;Bacteroides
MH0019	Denmark	female	44	20.01	N	N	GL0048991_MH0019_[Complete]_[mRNA]_locus=scaffold49449_3:3628:4497:-	1.1.1.18	root;cellular organisms;Bacteria;Bacteroidetes;Bacteroidia;Bacteroidales;Bacteroidaceae;Bacteroides
MH0019	Denmark	female	44	20.01	N	N	GL0049354_MH0019_[Complete]_[mRNA]_locus=C1468400_1:6954:8135:+	1.1.1.18	root;cellular organisms;Bacteria;Firmicutes;Clostridia;Clostridiales;Lachnospiraceae;Coprococcus;Coprococcus eutactus
MH0019	Denmark	female	44	20.01	N	N	GL0043346_MH0019_[Complete]_[mRNA]_locus=C1468166_1:3668:4720:-	1.1.1.18	root;cellular organisms;Bacteria;Firmicutes;Clostridia;Clostridiales;Veillonellaceae;Mitsuokella;Mitsuokella multacida
MH0019	Denmark	female	44	20.01	N	N	GL0011509_MH0019_[Complete]_[mRNA]_locus=C1468488_1:835:1809:-	1.1.1.18	root;cellular organisms;Bacteria;Proteobacteria;Gammaproteobacteria;Vibrionales;Vibrionaceae;Vibrio;Vibrio vulnificus
MH0020	Denmark	female	63	33.23	Y	N	GL0046428_MH0020_[Complete]_[mRNA]_locus=scaffold8813_9:4760:5755:-	1.1.1.18	root;cellular organisms;Bacteria
MH0020	Denmark	female	63	33.23	Y	N	GL0051178_MH0020_[Complete]_[mRNA]_locus=scaffold40352_1:297:1556:-	1.1.1.18	root;cellular organisms;Bacteria
MH0020	Denmark	female	63	33.23	Y	N	GL0073672_MH0020_[Lack_3'-end]_[mRNA]_locus=scaffold45775_2:1:621:-	1.1.1.18	root;cellular organisms;Bacteria
MH0020	Denmark	female	63	33.23	Y	N	GL0059056_MH0020_[Complete]_[mRNA]_locus=scaffold4209_2:3182:4669:+	1.1.1.18	root;cellular organisms;Bacteria;Bacteroidetes
MH0020	Denmark	female	63	33.23	Y	N	GL0066709_MH0020_[Complete]_[mRNA]_locus=scaffold14691_1:3281:4717:+	1.1.1.18	root;cellular organisms;Bacteria;Bacteroidetes
MH0020	Denmark	female	63	33.23	Y	N	GL0099688_MH0020_[Complete]_[mRNA]_locus=scaffold27315_1:10129:11619:-	1.1.1.18	root;cellular organisms;Bacteria;Bacteroidetes
MH0020	Denmark	female	63	33.23	Y	N	GL0044988_MH0020_[Complete]_[mRNA]_locus=scaffold3676_6:6581:7984:+	1.1.1.18	root;cellular organisms;Bacteria;Bacteroidetes;Bacteroidia;Bacteroidales
MH0020	Denmark	female	63	33.23	Y	N	GL0049212_MH0020_[Complete]_[mRNA]_locus=scaffold15296_3:2309:3298:-	1.1.1.18	root;cellular organisms;Bacteria;Bacteroidetes;Bacteroidia;Bacteroidales;Bacteroidaceae;Bacteroides
MH0020	Denmark	female	63	33.23	Y	N	GL0062855_MH0020_[Complete]_[mRNA]_locus=scaffold11047_3:12168:13247:+	1.1.1.18	root;cellular organisms;Bacteria;Bacteroidetes;Bacteroidia;Bacteroidales;Bacteroidaceae;Bacteroides
MH0020	Denmark	female	63	33.23	Y	N	GL0065809_MH0020_[Complete]_[mRNA]_locus=scaffold2282_3:12367:13710:+	1.1.1.18	root;cellular organisms;Bacteria;Bacteroidetes;Bacteroidia;Bacteroidales;Bacteroidaceae;Bacteroides
MH0020	Denmark	female	63	33.23	Y	N	GL0108810_MH0020_[Complete]_[mRNA]_locus=scaffold695_9:9054:10349:+	1.1.1.18	root;cellular organisms;Bacteria;Bacteroidetes;Bacteroidia;Bacteroidales;Bacteroidaceae;Bacteroides
MH0020	Denmark	female	63	33.23	Y	N	GL0002187_MH0020_[Complete]_[mRNA]_locus=scaffold36067_3:2160:3119:+	1.1.1.18	root;cellular organisms;Bacteria;Bacteroidetes;Bacteroidia;Bacteroidales;Bacteroidaceae;Bacteroides;Bacteroides stercoris
MH0020	Denmark	female	63	33.23	Y	N	GL0013099_MH0020_[Complete]_[mRNA]_locus=scaffold5374_4:11506:12489:-	1.1.1.18	root;cellular organisms;Bacteria;Bacteroidetes;Bacteroidia;Bacteroidales;Bacteroidaceae;Bacteroides;Bacteroides pectinophilus
MH0020	Denmark	female	63	33.23	Y	N	GL0039207_MH0020_[Complete]_[mRNA]_locus=scaffold2087_3:368:1456:+	1.1.1.18	root;cellular organisms;Bacteria;Bacteroidetes;Bacteroidia;Bacteroidales;Bacteroidaceae;Bacteroides;Bacteroides ovatus
MH0020	Denmark	female	63	33.23	Y	N	GL0086853_MH0020_[Complete]_[mRNA]_locus=scaffold8813_7:4861:5958:-	1.1.1.18	root;cellular organisms;Bacteria;Bacteroidetes;Bacteroidia;Bacteroidales;Bacteroidaceae;Bacteroides;Bacteroides intestinalis
MH0020	Denmark	female	63	33.23	Y	N	GL0116443_MH0020_[Complete]_[mRNA]_locus=scaffold9621_7:629:1702:-	1.1.1.18	root;cellular organisms;Bacteria;Bacteroidetes;Bacteroidia;Bacteroidales;Bacteroidaceae;Bacteroides;Bacteroides thetaiotaomicron
MH0020	Denmark	female	63	33.23	Y	N	GL0027014_MH0020_[Complete]_[mRNA]_locus=scaffold2133_2:41337:42737:+	1.1.1.18	root;cellular organisms;Bacteria;Bacteroidetes;Bacteroidia;Bacteroidales;Porphyromonadaceae
MH0020	Denmark	female	63	33.23	Y	N	GL0045268_MH0020_[Complete]_[mRNA]_locus=scaffold260_2:23675:25078:+	1.1.1.18	root;cellular organisms;Bacteria;Bacteroidetes;Bacteroidia;Bacteroidales;Porphyromonadaceae
MH0020	Denmark	female	63	33.23	Y	N	GL0086995_MH0020_[Complete]_[mRNA]_locus=scaffold1823_3:12077:13411:-	1.1.1.18	root;cellular organisms;Bacteria;Bacteroidetes;Bacteroidia;Bacteroidales;Porphyromonadaceae
MH0020	Denmark	female	63	33.23	Y	N	GL0113792_MH0020_[Complete]_[mRNA]_locus=scaffold7346_4:4814:6223:-	1.1.1.18	root;cellular organisms;Bacteria;Bacteroidetes;Bacteroidia;Bacteroidales;Porphyromonadaceae
MH0020	Denmark	female	63	33.23	Y	N	GL0016653_MH0020_[Complete]_[mRNA]_locus=scaffold1046_3:17887:18864:-	1.1.1.18	root;cellular organisms;Bacteria;Bacteroidetes;Bacteroidia;Bacteroidales;Porphyromonadaceae;Parabacteroides
MH0020	Denmark	female	63	33.23	Y	N	GL0057691_MH0020_[Complete]_[mRNA]_locus=scaffold6243_2:15046:16086:-	1.1.1.18	root;cellular organisms;Bacteria;Bacteroidetes;Bacteroidia;Bacteroidales;Porphyromonadaceae;Parabacteroides
MH0020	Denmark	female	63	33.23	Y	N	GL0059571_MH0020_[Complete]_[mRNA]_locus=scaffold28376_1:791:1846:+	1.1.1.18	root;cellular organisms;Bacteria;Bacteroidetes;Bacteroidia;Bacteroidales;Porphyromonadaceae;Parabacteroides
MH0020	Denmark	female	63	33.23	Y	N	GL0071496_MH0020_[Complete]_[mRNA]_locus=scaffold33883_1:5000:6313:+	1.1.1.18	root;cellular organisms;Bacteria;Bacteroidetes;Bacteroidia;Bacteroidales;Porphyromonadaceae;Parabacteroides
MH0020	Denmark	female	63	33.23	Y	N	GL0081214_MH0020_[Complete]_[mRNA]_locus=scaffold3754_1:32238:33551:+	1.1.1.18	root;cellular organisms;Bacteria;Bacteroidetes;Bacteroidia;Bacteroidales;Porphyromonadaceae;Parabacteroides
MH0020	Denmark	female	63	33.23	Y	N	GL0081859_MH0020_[Complete]_[mRNA]_locus=scaffold588_5:7523:8845:+	1.1.1.18	root;cellular organisms;Bacteria;Bacteroidetes;Bacteroidia;Bacteroidales;Porphyromonadaceae;Parabacteroides
MH0020	Denmark	female	63	33.23	Y	N	GL0083476_MH0020_[Complete]_[mRNA]_locus=scaffold5984_25:145:1149:-	1.1.1.18	root;cellular organisms;Bacteria;Bacteroidetes;Bacteroidia;Bacteroidales;Porphyromonadaceae;Parabacteroides
MH0020	Denmark	female	63	33.23	Y	N	GL0086998_MH0020_[Complete]_[mRNA]_locus=scaffold1823_3:18426:19571:-	1.1.1.18	root;cellular organisms;Bacteria;Bacteroidetes;Bacteroidia;Bacteroidales;Porphyromonadaceae;Parabacteroides
MH0020	Denmark	female	63	33.23	Y	N	GL0026118_MH0020_[Complete]_[mRNA]_locus=scaffold39546_2:2058:3569:-	1.1.1.18	root;cellular organisms;Bacteria;Bacteroidetes;Bacteroidia;Bacteroidales;Porphyromonadaceae;Parabacteroides;Parabacteroides distasonis
MH0020	Denmark	female	63	33.23	Y	N	GL0039209_MH0020_[Complete]_[mRNA]_locus=scaffold2087_3:2452:3756:+	1.1.1.18	root;cellular organisms;Bacteria;Bacteroidetes;Bacteroidia;Bacteroidales;Porphyromonadaceae;Parabacteroides;Parabacteroides distasonis
MH0020	Denmark	female	63	33.23	Y	N	GL0076266_MH0020_[Complete]_[mRNA]_locus=scaffold28210_1:23784:24887:+	1.1.1.18	root;cellular organisms;Bacteria;Bacteroidetes;Bacteroidia;Bacteroidales;Porphyromonadaceae;Parabacteroides;Parabacteroides distasonis
MH0020	Denmark	female	63	33.23	Y	N	GL0099685_MH0020_[Complete]_[mRNA]_locus=scaffold27315_1:6964:8622:-	1.1.1.18	root;cellular organisms;Bacteria;Bacteroidetes;Bacteroidia;Bacteroidales;Porphyromonadaceae;Parabacteroides;Parabacteroides distasonis
MH0020	Denmark	female	63	33.23	Y	N	GL0007995_MH0020_[Complete]_[mRNA]_locus=scaffold7468_4:1260:2486:+	1.1.1.18	root;cellular organisms;Bacteria;Firmicutes;Bacilli;Bacillales;Paenibacillaceae;Paenibacillus
MH0020	Denmark	female	63	33.23	Y	N	GL0007996_MH0020_[Complete]_[mRNA]_locus=scaffold7468_4:2542:3552:+	1.1.1.18	root;cellular organisms;Bacteria;Firmicutes;Bacilli;Bacillales;Staphylococcaceae;Staphylococcus;Staphylococcus saprophyticus
MH0020	Denmark	female	63	33.23	Y	N	GL0009076_MH0020_[Complete]_[mRNA]_locus=scaffold39549_2:12026:13048:-	1.1.1.18	root;cellular organisms;Bacteria;Firmicutes;Clostridia;Clostridiales
MH0020	Denmark	female	63	33.23	Y	N	GL0090414_MH0020_[Complete]_[mRNA]_locus=scaffold12291_6:3401:4366:+	1.1.1.18	root;cellular organisms;Bacteria;Firmicutes;Clostridia;Clostridiales;Clostridiaceae;Clostridium
MH0020	Denmark	female	63	33.23	Y	N	GL0108540_MH0020_[Lack_3'-end]_[mRNA]_locus=scaffold40635_4:2:661:-	1.1.1.18	root;cellular organisms;Bacteria;Firmicutes;Clostridia;Clostridiales;Clostridiaceae;Clostridium;Clostridium leptum
MH0020	Denmark	female	63	33.23	Y	N	GL0067411_MH0020_[Complete]_[mRNA]_locus=scaffold20831_2:1085:2086:+	1.1.1.18	root;cellular organisms;Bacteria;Firmicutes;Clostridia;Clostridiales;Lachnospiraceae;Coprococcus;Coprococcus comes
MH0020	Denmark	female	63	33.23	Y	N	GL0035046_MH0020_[Complete]_[mRNA]_locus=scaffold787_2:17583:18557:+	1.1.1.18	root;cellular organisms;Bacteria;Firmicutes;Clostridia;Clostridiales;Lachnospiraceae;Dorea;Dorea longicatena
MH0020	Denmark	female	63	33.23	Y	N	GL0065674_MH0020_[Complete]_[mRNA]_locus=scaffold45360_1:1047:2021:+	1.1.1.18	root;cellular organisms;Bacteria;Firmicutes;Clostridia;Clostridiales;Lachnospiraceae;Dorea;Dorea longicatena
MH0020	Denmark	female	63	33.23	Y	N	GL0081616_MH0020_[Complete]_[mRNA]_locus=scaffold1370_9:3861:4847:-	1.1.1.18	root;cellular organisms;Bacteria;Firmicutes;Clostridia;Clostridiales;Ruminococcaceae;Ruminococcus;Ruminococcus obeum
MH0020	Denmark	female	63	33.23	Y	N	GL0111445_MH0020_[Complete]_[mRNA]_locus=scaffold1190_1:18915:20375:+	1.1.1.18	root;cellular organisms;Bacteria;Lentisphaerae
MH0020	Denmark	female	63	33.23	Y	N	GL0112006_MH0020_[Complete]_[mRNA]_locus=scaffold33873_2:28869:30209:-	1.1.1.18	root;cellular organisms;Bacteria;Lentisphaerae
MH0020	Denmark	female	63	33.23	Y	N	GL0051618_MH0020_[Complete]_[mRNA]_locus=scaffold7916_1:635:1714:+	1.1.1.18	root;cellular organisms;Bacteria;Planctomycetes;Planctomycetacia;Planctomycetales;Planctomycetaceae;Blastopirellula;Blastopirellula marina
MH0021	Denmark	female	49	25.42	N	N	GL0005421_MH0021_[Complete]_[mRNA]_locus=scaffold55696_1:5863:6879:+	1.1.1.18	root;cellular organisms;Bacteria
MH0021	Denmark	female	49	25.42	N	N	GL0069380_MH0021_[Complete]_[mRNA]_locus=scaffold22485_3:103:1110:-	1.1.1.18	root;cellular organisms;Bacteria;Actinobacteria;Actinobacteria (class);Actinomycetales;Micrococcaceae;Arthrobacter;Arthrobacter chlorophenolicus
MH0021	Denmark	female	49	25.42	N	N	GL0054148_MH0021_[Complete]_[mRNA]_locus=scaffold3897_1:189:1175:+	1.1.1.18	root;cellular organisms;Bacteria;Bacteroidetes;Bacteroidia;Bacteroidales;Bacteroidaceae;Bacteroides
MH0021	Denmark	female	49	25.42	N	N	GL0063149_MH0021_[Lack_3'-end]_[mRNA]_locus=scaffold63625_1:402:1484:+	1.1.1.18	root;cellular organisms;Bacteria;Bacteroidetes;Bacteroidia;Bacteroidales;Bacteroidaceae;Bacteroides;Bacteroides intestinalis
MH0021	Denmark	female	49	25.42	N	N	GL0088765_MH0021_[Complete]_[mRNA]_locus=C2094295_1:4537:6330:+	1.1.1.18	root;cellular organisms;Bacteria;Bacteroidetes;Bacteroidia;Bacteroidales;Bacteroidaceae;Bacteroides;Bacteroides uniformis
MH0021	Denmark	female	49	25.42	N	N	GL0042310_MH0021_[Complete]_[mRNA]_locus=scaffold59637_1:1182:2462:-	1.1.1.18	root;cellular organisms;Bacteria;Bacteroidetes;Bacteroidia;Bacteroidales;Porphyromonadaceae;Parabacteroides
MH0021	Denmark	female	49	25.42	N	N	GL0059531_MH0021_[Complete]_[mRNA]_locus=scaffold71317_1:491:1516:+	1.1.1.18	root;cellular organisms;Bacteria;Bacteroidetes;Bacteroidia;Bacteroidales;Porphyromonadaceae;Parabacteroides
MH0021	Denmark	female	49	25.42	N	N	GL0066179_MH0021_[Complete]_[mRNA]_locus=scaffold54935_4:459:1442:-	1.1.1.18	root;cellular organisms;Bacteria;Bacteroidetes;Bacteroidia;Bacteroidales;Prevotellaceae;Prevotella;Prevotella copri
MH0021	Denmark	female	49	25.42	N	N	GL0010862_MH0021_[Complete]_[mRNA]_locus=C2092819_1:948:2042:+	1.1.1.18	root;cellular organisms;Bacteria;Chloroflexi;Chloroflexi (class);Chloroflexales;Chloroflexaceae;Roseiflexus;Roseiflexus castenholzii
MH0021	Denmark	female	49	25.42	N	N	GL0100140_MH0021_[Complete]_[mRNA]_locus=scaffold69375_1:5004:6002:-	1.1.1.18	root;cellular organisms;Bacteria;Dictyoglomi;Dictyoglomia;Dictyoglomales;Dictyoglomaceae;Dictyoglomus;Dictyoglomus thermophilum
MH0021	Denmark	female	49	25.42	N	N	GL0018329_MH0021_[Complete]_[mRNA]_locus=scaffold69762_1:1084:2208:-	1.1.1.18	root;cellular organisms;Bacteria;Firmicutes;Bacilli;Bacillales;Bacillaceae;Geobacillus
MH0021	Denmark	female	49	25.42	N	N	GL0017908_MH0021_[Complete]_[mRNA]_locus=scaffold72689_1:1569:2672:+	1.1.1.18	root;cellular organisms;Bacteria;Firmicutes;Clostridia;Clostridiales;Veillonellaceae;Mitsuokella;Mitsuokella multacida
MH0022	Denmark	male	64	24.42	N	N	GL0003745_MH0022_[Complete]_[mRNA]_locus=scaffold7516_1:1227:2720:-	1.1.1.18	root;cellular organisms;Bacteria;Bacteroidetes;Bacteroidia;Bacteroidales
MH0022	Denmark	male	64	24.42	N	N	GL0040744_MH0022_[Complete]_[mRNA]_locus=scaffold45689_2:618:1979:-	1.1.1.18	root;cellular organisms;Bacteria;Bacteroidetes;Bacteroidia;Bacteroidales;Bacteroidaceae;Bacteroides
MH0022	Denmark	male	64	24.42	N	N	GL0012188_MH0022_[Complete]_[mRNA]_locus=C1738192_1:133:1530:-	1.1.1.18	root;cellular organisms;Bacteria;Bacteroidetes;Bacteroidia;Bacteroidales;Bacteroidaceae;Bacteroides;Bacteroides caccae
MH0022	Denmark	male	64	24.42	N	N	GL0029383_MH0022_[Complete]_[mRNA]_locus=C1742850_1:1664:3097:+	1.1.1.18	root;cellular organisms;Bacteria;Firmicutes;Bacilli;Bacillales;Bacillaceae;Geobacillus
MH0022	Denmark	male	64	24.42	N	N	GL0035307_MH0022_[Complete]_[mRNA]_locus=C1743862_1:2049:3200:-	1.1.1.18	root;cellular organisms;Bacteria;Firmicutes;Bacilli;Bacillales;Bacillaceae;Geobacillus
MH0022	Denmark	male	64	24.42	N	N	GL0039142_MH0022_[Complete]_[mRNA]_locus=scaffold53591_1:2925:4202:+	1.1.1.18	root;cellular organisms;Bacteria;Verrucomicrobia;Verrucomicrobiae;Verrucomicrobiales;Verrucomicrobiaceae;Akkermansia;Akkermansia muciniphila
MH0023	Denmark	male	69	31.74	Y	N	GL0010040_MH0023_[Complete]_[mRNA]_locus=C1324214_1:1003:2625:-	1.1.1.18	root;cellular organisms;Bacteria;Bacteroidetes;Bacteroidia;Bacteroidales;Bacteroidaceae;Bacteroides
MH0023	Denmark	male	69	31.74	Y	N	GL0015371_MH0023_[Complete]_[mRNA]_locus=scaffold19632_3:308:1357:+	1.1.1.18	root;cellular organisms;Bacteria;Firmicutes;Clostridia;Clostridiales;Veillonellaceae;Mitsuokella;Mitsuokella multacida
MH0024	Denmark	female	59	22.72	N	N	GL0018394_MH0024_[Complete]_[mRNA]_locus=scaffold3644_5:128:1513:-	1.1.1.18
MH0024	Denmark	female	59	22.72	N	N	GL0004731_MH0024_[Complete]_[mRNA]_locus=scaffold54912_1:5752:7188:+	1.1.1.18	root;cellular organisms;Bacteria;Bacteroidetes
MH0024	Denmark	female	59	22.72	N	N	GL0013947_MH0024_[Complete]_[mRNA]_locus=scaffold32584_1:947:2458:-	1.1.1.18	root;cellular organisms;Bacteria;Bacteroidetes;Bacteroidia;Bacteroidales;Bacteroidaceae;Bacteroides
MH0024	Denmark	female	59	22.72	N	N	GL0048011_MH0024_[Complete]_[mRNA]_locus=scaffold14173_1:2127:3209:+	1.1.1.18	root;cellular organisms;Bacteria;Bacteroidetes;Bacteroidia;Bacteroidales;Bacteroidaceae;Bacteroides;Bacteroides thetaiotaomicron
MH0024	Denmark	female	59	22.72	N	N	GL0042130_MH0024_[Complete]_[mRNA]_locus=scaffold3101_6:768:2168:-	1.1.1.18	root;cellular organisms;Bacteria;Bacteroidetes;Bacteroidia;Bacteroidales;Porphyromonadaceae
MH0024	Denmark	female	59	22.72	N	N	GL0000303_MH0024_[Complete]_[mRNA]_locus=scaffold6919_3:934:2247:-	1.1.1.18	root;cellular organisms;Bacteria;Bacteroidetes;Bacteroidia;Bacteroidales;Porphyromonadaceae;Parabacteroides
MH0024	Denmark	female	59	22.72	N	N	GL0044559_MH0024_[Complete]_[mRNA]_locus=scaffold143_1:888:1895:-	1.1.1.18	root;cellular organisms;Bacteria;Bacteroidetes;Bacteroidia;Bacteroidales;Porphyromonadaceae;Parabacteroides
MH0024	Denmark	female	59	22.72	N	N	GL0031495_MH0024_[Complete]_[mRNA]_locus=scaffold452_4:2053:3357:-	1.1.1.18	root;cellular organisms;Bacteria;Bacteroidetes;Bacteroidia;Bacteroidales;Porphyromonadaceae;Parabacteroides;Parabacteroides distasonis
MH0024	Denmark	female	59	22.72	N	N	GL0037792_MH0024_[Complete]_[mRNA]_locus=scaffold1261_4:942:2264:-	1.1.1.18	root;cellular organisms;Bacteria;Bacteroidetes;Bacteroidia;Bacteroidales;Porphyromonadaceae;Parabacteroides;Parabacteroides distasonis
MH0024	Denmark	female	59	22.72	N	N	GL0008186_MH0024_[Complete]_[mRNA]_locus=scaffold1865_8:2989:4380:-	1.1.1.18	root;cellular organisms;Bacteria;Firmicutes;Bacilli;Bacillales;Bacillaceae;Geobacillus
MH0024	Denmark	female	59	22.72	N	N	GL0047639_MH0024_[Complete]_[mRNA]_locus=scaffold44517_5:3271:4338:-	1.1.1.18	root;cellular organisms;Bacteria;Firmicutes;Bacilli;Bacillales;Bacillaceae;Geobacillus
MH0024	Denmark	female	59	22.72	N	N	GL0064183_MH0024_[Complete]_[mRNA]_locus=scaffold65792_1:99:1241:-	1.1.1.18	root;cellular organisms;Bacteria;Firmicutes;Clostridia;Clostridiales;Clostridiaceae;Clostridium;Clostridium hylemonae
MH0024	Denmark	female	59	22.72	N	N	GL0029107_MH0024_[Complete]_[mRNA]_locus=scaffold60098_3:1064:2059:+	1.1.1.18	root;cellular organisms;Bacteria;Firmicutes;Clostridia;Clostridiales;Eubacteriaceae;Eubacterium;Eubacterium siraeum
MH0024	Denmark	female	59	22.72	N	N	GL0018040_MH0024_[Complete]_[mRNA]_locus=scaffold14198_3:5628:6776:+	1.1.1.18	root;cellular organisms;Bacteria;Firmicutes;Clostridia;Thermoanaerobacterales;Thermoanaerobacteraceae
MH0024	Denmark	female	59	22.72	N	N	GL0075654_MH0024_[Complete]_[mRNA]_locus=scaffold30460_1:1516:2460:+	1.1.1.18	root;cellular organisms;Bacteria;Firmicutes;Clostridia;Thermoanaerobacterales;Thermoanaerobacteraceae;Carboxydibrachium;Carboxydibrachium pacificum
MH0024	Denmark	female	59	22.72	N	N	GL0075202_MH0024_[Lack_5'-end]_[mRNA]_locus=scaffold34797_21:50:871:-	1.1.1.18	root;cellular organisms;Bacteria;Verrucomicrobia;Verrucomicrobiae;Verrucomicrobiales;Verrucomicrobiaceae;Akkermansia;Akkermansia muciniphila
MH0025	Denmark	female	49	34.2	Y	N	GL0101164_MH0025_[Lack_3'-end]_[mRNA]_locus=scaffold78513_2:1:204:-	1.1.1.18
MH0025	Denmark	female	49	34.2	Y	N	GL0106473_MH0025_[Complete]_[mRNA]_locus=scaffold17933_1:2037:3074:-	1.1.1.18	root;cellular organisms;Bacteria
MH0025	Denmark	female	49	34.2	Y	N	GL0075472_MH0025_[Complete]_[mRNA]_locus=scaffold103100_1:2089:3093:-	1.1.1.18	root;cellular organisms;Bacteria;Actinobacteria;Actinobacteria (class);Actinomycetales;Micrococcaceae;Arthrobacter;Arthrobacter chlorophenolicus
MH0025	Denmark	female	49	34.2	Y	N	GL0068647_MH0025_[Complete]_[mRNA]_locus=scaffold3673_5:1606:3042:-	1.1.1.18	root;cellular organisms;Bacteria;Bacteroidetes
MH0025	Denmark	female	49	34.2	Y	N	GL0152996_MH0025_[Complete]_[mRNA]_locus=scaffold14966_7:1368:2735:+	1.1.1.18	root;cellular organisms;Bacteria;Bacteroidetes
MH0025	Denmark	female	49	34.2	Y	N	GL0089498_MH0025_[Complete]_[mRNA]_locus=scaffold17768_1:146:1465:+	1.1.1.18	root;cellular organisms;Bacteria;Bacteroidetes;Bacteroidia;Bacteroidales
MH0025	Denmark	female	49	34.2	Y	N	GL0036467_MH0025_[Lack_5'-end]_[mRNA]_locus=scaffold25358_4:3:1487:+	1.1.1.18	root;cellular organisms;Bacteria;Bacteroidetes;Bacteroidia;Bacteroidales;Bacteroidaceae;Bacteroides
MH0025	Denmark	female	49	34.2	Y	N	GL0038043_MH0025_[Lack_5'-end]_[mRNA]_locus=scaffold37834_2:8297:9691:-	1.1.1.18	root;cellular organisms;Bacteria;Bacteroidetes;Bacteroidia;Bacteroidales;Bacteroidaceae;Bacteroides
MH0025	Denmark	female	49	34.2	Y	N	GL0051879_MH0025_[Complete]_[mRNA]_locus=scaffold67294_1:2950:3936:+	1.1.1.18	root;cellular organisms;Bacteria;Bacteroidetes;Bacteroidia;Bacteroidales;Bacteroidaceae;Bacteroides
MH0025	Denmark	female	49	34.2	Y	N	GL0085467_MH0025_[Lack_3'-end]_[mRNA]_locus=scaffold95807_2:94:768:+	1.1.1.18	root;cellular organisms;Bacteria;Bacteroidetes;Bacteroidia;Bacteroidales;Bacteroidaceae;Bacteroides
MH0025	Denmark	female	49	34.2	Y	N	GL0086720_MH0025_[Complete]_[mRNA]_locus=scaffold38908_7:532:1539:-	1.1.1.18	root;cellular organisms;Bacteria;Bacteroidetes;Bacteroidia;Bacteroidales;Bacteroidaceae;Bacteroides
MH0025	Denmark	female	49	34.2	Y	N	GL0143336_MH0025_[Complete]_[mRNA]_locus=scaffold2187_3:4255:5241:-	1.1.1.18	root;cellular organisms;Bacteria;Bacteroidetes;Bacteroidia;Bacteroidales;Bacteroidaceae;Bacteroides
MH0025	Denmark	female	49	34.2	Y	N	GL0037383_MH0025_[Complete]_[mRNA]_locus=scaffold67967_1:4553:5716:+	1.1.1.18	root;cellular organisms;Bacteria;Bacteroidetes;Bacteroidia;Bacteroidales;Bacteroidaceae;Bacteroides;Bacteroides uniformis
MH0025	Denmark	female	49	34.2	Y	N	GL0031396_MH0025_[Complete]_[mRNA]_locus=scaffold8173_2:878:2290:-	1.1.1.18	root;cellular organisms;Bacteria;Bacteroidetes;Bacteroidia;Bacteroidales;Porphyromonadaceae
MH0025	Denmark	female	49	34.2	Y	N	GL0080639_MH0025_[Complete]_[mRNA]_locus=scaffold24323_5:557:1888:-	1.1.1.18	root;cellular organisms;Bacteria;Bacteroidetes;Bacteroidia;Bacteroidales;Porphyromonadaceae
MH0025	Denmark	female	49	34.2	Y	N	GL0107744_MH0025_[Complete]_[mRNA]_locus=scaffold8174_3:9404:10804:-	1.1.1.18	root;cellular organisms;Bacteria;Bacteroidetes;Bacteroidia;Bacteroidales;Porphyromonadaceae
MH0025	Denmark	female	49	34.2	Y	N	GL0019576_MH0025_[Complete]_[mRNA]_locus=scaffold71412_3:3668:4708:+	1.1.1.18	root;cellular organisms;Bacteria;Bacteroidetes;Bacteroidia;Bacteroidales;Porphyromonadaceae;Parabacteroides
MH0025	Denmark	female	49	34.2	Y	N	GL0029180_MH0025_[Complete]_[mRNA]_locus=scaffold10748_3:5278:6618:-	1.1.1.18	root;cellular organisms;Bacteria;Bacteroidetes;Bacteroidia;Bacteroidales;Porphyromonadaceae;Parabacteroides
MH0025	Denmark	female	49	34.2	Y	N	GL0062736_MH0025_[Complete]_[mRNA]_locus=scaffold103847_2:4068:5381:-	1.1.1.18	root;cellular organisms;Bacteria;Bacteroidetes;Bacteroidia;Bacteroidales;Porphyromonadaceae;Parabacteroides
MH0025	Denmark	female	49	34.2	Y	N	GL0081768_MH0025_[Complete]_[mRNA]_locus=scaffold21215_1:427:1740:-	1.1.1.18	root;cellular organisms;Bacteria;Bacteroidetes;Bacteroidia;Bacteroidales;Porphyromonadaceae;Parabacteroides
MH0025	Denmark	female	49	34.2	Y	N	GL0081771_MH0025_[Complete]_[mRNA]_locus=scaffold21215_1:4046:5494:+	1.1.1.18	root;cellular organisms;Bacteria;Bacteroidetes;Bacteroidia;Bacteroidales;Porphyromonadaceae;Parabacteroides
MH0025	Denmark	female	49	34.2	Y	N	GL0097807_MH0025_[Lack_5'-end]_[mRNA]_locus=scaffold81665_1:1663:2877:-	1.1.1.18	root;cellular organisms;Bacteria;Bacteroidetes;Bacteroidia;Bacteroidales;Porphyromonadaceae;Parabacteroides
MH0025	Denmark	female	49	34.2	Y	N	GL0107743_MH0025_[Complete]_[mRNA]_locus=scaffold8174_3:8002:9258:-	1.1.1.18	root;cellular organisms;Bacteria;Bacteroidetes;Bacteroidia;Bacteroidales;Porphyromonadaceae;Parabacteroides
MH0025	Denmark	female	49	34.2	Y	N	GL0119533_MH0025_[Complete]_[mRNA]_locus=scaffold12879_1:1:1353:+	1.1.1.18	root;cellular organisms;Bacteria;Bacteroidetes;Bacteroidia;Bacteroidales;Porphyromonadaceae;Parabacteroides
MH0025	Denmark	female	49	34.2	Y	N	GL0131886_MH0025_[Complete]_[mRNA]_locus=scaffold83266_2:1990:3012:-	1.1.1.18	root;cellular organisms;Bacteria;Bacteroidetes;Bacteroidia;Bacteroidales;Porphyromonadaceae;Parabacteroides
MH0025	Denmark	female	49	34.2	Y	N	GL0140943_MH0025_[Complete]_[mRNA]_locus=scaffold44290_1:1107:2117:-	1.1.1.18	root;cellular organisms;Bacteria;Bacteroidetes;Bacteroidia;Bacteroidales;Porphyromonadaceae;Parabacteroides
MH0025	Denmark	female	49	34.2	Y	N	GL0141222_MH0025_[Complete]_[mRNA]_locus=scaffold24323_7:3932:5098:-	1.1.1.18	root;cellular organisms;Bacteria;Bacteroidetes;Bacteroidia;Bacteroidales;Porphyromonadaceae;Parabacteroides
MH0025	Denmark	female	49	34.2	Y	N	GL0145048_MH0025_[Complete]_[mRNA]_locus=scaffold101769_2:6229:7614:+	1.1.1.18	root;cellular organisms;Bacteria;Bacteroidetes;Bacteroidia;Bacteroidales;Porphyromonadaceae;Parabacteroides
MH0025	Denmark	female	49	34.2	Y	N	GL0146011_MH0025_[Complete]_[mRNA]_locus=scaffold20566_2:3566:4888:+	1.1.1.18	root;cellular organisms;Bacteria;Bacteroidetes;Bacteroidia;Bacteroidales;Porphyromonadaceae;Parabacteroides
MH0025	Denmark	female	49	34.2	Y	N	GL0152170_MH0025_[Complete]_[mRNA]_locus=scaffold15777_2:4230:5618:-	1.1.1.18	root;cellular organisms;Bacteria;Bacteroidetes;Bacteroidia;Bacteroidales;Porphyromonadaceae;Parabacteroides
MH0025	Denmark	female	49	34.2	Y	N	GL0057489_MH0025_[Complete]_[mRNA]_locus=scaffold10941_8:13320:14834:-	1.1.1.18	root;cellular organisms;Bacteria;Bacteroidetes;Bacteroidia;Bacteroidales;Porphyromonadaceae;Parabacteroides;Parabacteroides distasonis
MH0025	Denmark	female	49	34.2	Y	N	GL0059216_MH0025_[Complete]_[mRNA]_locus=scaffold26061_6:4951:6432:-	1.1.1.18	root;cellular organisms;Bacteria;Bacteroidetes;Bacteroidia;Bacteroidales;Porphyromonadaceae;Parabacteroides;Parabacteroides distasonis
MH0025	Denmark	female	49	34.2	Y	N	GL0059218_MH0025_[Complete]_[mRNA]_locus=scaffold26061_6:7447:8610:-	1.1.1.18	root;cellular organisms;Bacteria;Bacteroidetes;Bacteroidia;Bacteroidales;Porphyromonadaceae;Parabacteroides;Parabacteroides distasonis
MH0025	Denmark	female	49	34.2	Y	N	GL0157012_MH0025_[Complete]_[mRNA]_locus=scaffold24403_5:4330:5637:+	1.1.1.18	root;cellular organisms;Bacteria;Bacteroidetes;Bacteroidia;Bacteroidales;Porphyromonadaceae;Parabacteroides;Parabacteroides distasonis
MH0025	Denmark	female	49	34.2	Y	N	GL0146461_MH0025_[Complete]_[mRNA]_locus=scaffold18684_1:4921:5898:+	1.1.1.18	root;cellular organisms;Bacteria;Firmicutes;Bacilli;Lactobacillales;Enterococcaceae;Enterococcus;Enterococcus faecium
MH0025	Denmark	female	49	34.2	Y	N	GL0008185_MH0025_[Complete]_[mRNA]_locus=scaffold7221_4:1044:2045:-	1.1.1.18	root;cellular organisms;Bacteria;Firmicutes;Clostridia;Clostridiales;Clostridiaceae;Clostridium;Clostridium hylemonae
MH0025	Denmark	female	49	34.2	Y	N	GL0048750_MH0025_[Complete]_[mRNA]_locus=scaffold65060_3:504:1688:+	1.1.1.18	root;cellular organisms;Bacteria;Firmicutes;Clostridia;Clostridiales;Lachnospiraceae;Coprococcus;Coprococcus eutactus
MH0025	Denmark	female	49	34.2	Y	N	GL0106736_MH0025_[Complete]_[mRNA]_locus=scaffold78267_3:1301:2278:-	1.1.1.18	root;cellular organisms;Bacteria;Firmicutes;Clostridia;Clostridiales;Lachnospiraceae;Coprococcus;Coprococcus eutactus
MH0025	Denmark	female	49	34.2	Y	N	GL0133979_MH0025_[Complete]_[mRNA]_locus=scaffold105009_1:7286:8398:+	1.1.1.18	root;cellular organisms;Bacteria;Firmicutes;Clostridia;Clostridiales;Ruminococcaceae;Ruminococcus;Ruminococcus gnavus
MH0025	Denmark	female	49	34.2	Y	N	GL0146462_MH0025_[Complete]_[mRNA]_locus=scaffold18684_1:5898:6839:+	1.1.1.18	root;cellular organisms;Bacteria;Firmicutes;Clostridia;Clostridiales;Ruminococcaceae;Subdoligranulum;Subdoligranulum variabile
MH0025	Denmark	female	49	34.2	Y	N	GL0013319_MH0025_[Complete]_[mRNA]_locus=scaffold41888_3:8805:9866:-	1.1.1.18	root;cellular organisms;Bacteria;Firmicutes;Clostridia;Thermoanaerobacterales;Thermoanaerobacteraceae;Thermoanaerobacter
MH0025	Denmark	female	49	34.2	Y	N	GL0043616_MH0025_[Complete]_[mRNA]_locus=scaffold104962_1:1834:2901:+	1.1.1.18	root;cellular organisms;Bacteria;Lentisphaerae
MH0025	Denmark	female	49	34.2	Y	N	GL0057958_MH0025_[Complete]_[mRNA]_locus=scaffold2369_3:854:1858:-	1.1.1.18	root;cellular organisms;Bacteria;Proteobacteria;Gammaproteobacteria;Enterobacteriales;Enterobacteriaceae
MH0025	Denmark	female	49	34.2	Y	N	GL0067962_MH0025_[Complete]_[mRNA]_locus=C3693384_1:2241:3278:-	1.1.1.18	root;cellular organisms;Bacteria;Proteobacteria;Gammaproteobacteria;Enterobacteriales;Enterobacteriaceae
MH0025	Denmark	female	49	34.2	Y	N	GL0144845_MH0025_[Complete]_[mRNA]_locus=scaffold56647_1:1560:2483:-	1.1.1.18	root;cellular organisms;Bacteria;Proteobacteria;Gammaproteobacteria;Enterobacteriales;Enterobacteriaceae
MH0025	Denmark	female	49	34.2	Y	N	GL0042267_MH0025_[Complete]_[mRNA]_locus=scaffold96929_1:5094:6056:-	1.1.1.18	root;cellular organisms;Bacteria;Spirochaetes;Spirochaetes (class);Spirochaetales;Brachyspiraceae;Brachyspira;Brachyspira hyodysenteriae
MH0025	Denmark	female	49	34.2	Y	N	GL0076944_MH0025_[Complete]_[mRNA]_locus=scaffold9272_1:7870:9018:-	1.1.1.18	root;cellular organisms;Bacteria;Thermotogae;Thermotogae (class);Thermotogales;Thermotogaceae;Petrotoga;Petrotoga mobilis
MH0026	Denmark	female	49	37.32	Y	N	GL0011745_MH0026_[Complete]_[mRNA]_locus=scaffold284_11:2366:4153:-	1.1.1.18	root;cellular organisms;Bacteria
MH0026	Denmark	female	49	37.32	Y	N	GL0020213_MH0026_[Complete]_[mRNA]_locus=scaffold13491_14:345:1391:-	1.1.1.18	root;cellular organisms;Bacteria;Acidobacteria;Solibacteres;Solibacterales;Solibacteraceae;Candidatus Solibacter;Candidatus Solibacter usitatus
MH0026	Denmark	female	49	37.32	Y	N	GL0066606_MH0026_[Complete]_[mRNA]_locus=scaffold15523_2:760:1794:-	1.1.1.18	root;cellular organisms;Bacteria;Actinobacteria;Actinobacteria (class);Actinomycetales;Micrococcaceae;Arthrobacter;Arthrobacter chlorophenolicus
MH0026	Denmark	female	49	37.32	Y	N	GL0000582_MH0026_[Complete]_[mRNA]_locus=scaffold44806_1:566:2053:-	1.1.1.18	root;cellular organisms;Bacteria;Bacteroidetes
MH0026	Denmark	female	49	37.32	Y	N	GL0030515_MH0026_[Complete]_[mRNA]_locus=scaffold13417_1:349:1836:+	1.1.1.18	root;cellular organisms;Bacteria;Bacteroidetes
MH0026	Denmark	female	49	37.32	Y	N	GL0066344_MH0026_[Complete]_[mRNA]_locus=scaffold13199_3:546:2033:-	1.1.1.18	root;cellular organisms;Bacteria;Bacteroidetes
MH0026	Denmark	female	49	37.32	Y	N	GL0049018_MH0026_[Complete]_[mRNA]_locus=scaffold1172_5:15446:16864:-	1.1.1.18	root;cellular organisms;Bacteria;Bacteroidetes;Bacteroidia;Bacteroidales
MH0026	Denmark	female	49	37.32	Y	N	GL0035378_MH0026_[Complete]_[mRNA]_locus=scaffold5048_6:8768:9757:+	1.1.1.18	root;cellular organisms;Bacteria;Bacteroidetes;Bacteroidia;Bacteroidales;Bacteroidaceae;Bacteroides
MH0026	Denmark	female	49	37.32	Y	N	GL0043802_MH0026_[Complete]_[mRNA]_locus=scaffold3990_11:8851:10194:-	1.1.1.18	root;cellular organisms;Bacteria;Bacteroidetes;Bacteroidia;Bacteroidales;Bacteroidaceae;Bacteroides
MH0026	Denmark	female	49	37.32	Y	N	GL0066345_MH0026_[Complete]_[mRNA]_locus=scaffold13199_3:2045:3157:-	1.1.1.18	root;cellular organisms;Bacteria;Bacteroidetes;Bacteroidia;Bacteroidales;Bacteroidaceae;Bacteroides
MH0026	Denmark	female	49	37.32	Y	N	GL0083071_MH0026_[Complete]_[mRNA]_locus=scaffold992_4:15942:17429:+	1.1.1.18	root;cellular organisms;Bacteria;Bacteroidetes;Bacteroidia;Bacteroidales;Bacteroidaceae;Bacteroides
MH0026	Denmark	female	49	37.32	Y	N	GL0030973_MH0026_[Lack_3'-end]_[mRNA]_locus=scaffold14176_4:13:894:+	1.1.1.18	root;cellular organisms;Bacteria;Bacteroidetes;Bacteroidia;Bacteroidales;Bacteroidaceae;Bacteroides;Bacteroides uniformis
MH0026	Denmark	female	49	37.32	Y	N	GL0083604_MH0026_[Complete]_[mRNA]_locus=scaffold18382_2:3524:4660:-	1.1.1.18	root;cellular organisms;Bacteria;Bacteroidetes;Bacteroidia;Bacteroidales;Bacteroidaceae;Bacteroides;Bacteroides uniformis
MH0026	Denmark	female	49	37.32	Y	N	GL0083609_MH0026_[Complete]_[mRNA]_locus=scaffold18382_2:11675:13093:+	1.1.1.18	root;cellular organisms;Bacteria;Bacteroidetes;Bacteroidia;Bacteroidales;Bacteroidaceae;Bacteroides;Bacteroides uniformis
MH0026	Denmark	female	49	37.32	Y	N	GL0015725_MH0026_[Lack_both_end]_[mRNA]_locus=scaffold3752_3:3:779:+	1.1.1.18	root;cellular organisms;Bacteria;Bacteroidetes;Bacteroidia;Bacteroidales;Porphyromonadaceae;Parabacteroides;Parabacteroides distasonis
MH0026	Denmark	female	49	37.32	Y	N	GL0019097_MH0026_[Complete]_[mRNA]_locus=scaffold4037_3:4168:5466:-	1.1.1.18	root;cellular organisms;Bacteria;Bacteroidetes;Bacteroidia;Bacteroidales;Porphyromonadaceae;Parabacteroides;Parabacteroides merdae
MH0026	Denmark	female	49	37.32	Y	N	GL0031191_MH0026_[Complete]_[mRNA]_locus=scaffold6561_8:948:2003:+	1.1.1.18	root;cellular organisms;Bacteria;Firmicutes;Clostridia;Clostridiales;Clostridiaceae;Clostridium;Clostridium botulinum
MH0026	Denmark	female	49	37.32	Y	N	GL0082070_MH0026_[Complete]_[mRNA]_locus=scaffold7477_1:3007:4041:-	1.1.1.18	root;cellular organisms;Bacteria;Firmicutes;Clostridia;Clostridiales;Clostridiaceae;Clostridium;Clostridium hiranonis
MH0026	Denmark	female	49	37.32	Y	N	GL0047521_MH0026_[Complete]_[mRNA]_locus=scaffold15523_13:139:1314:-	1.1.1.18	root;cellular organisms;Bacteria;Thermotogae;Thermotogae (class);Thermotogales;Thermotogaceae;Thermotoga
MH0028	Denmark	female	44	22.7	N	N	GL0010985_MH0028_[Lack_5'-end]_[mRNA]_locus=scaffold8291_1:1:1398:+	1.1.1.18	root;cellular organisms;Bacteria;Bacteroidetes;Bacteroidia;Bacteroidales;Porphyromonadaceae
MH0028	Denmark	female	44	22.7	N	N	GL0027001_MH0028_[Complete]_[mRNA]_locus=scaffold11998_2:4005:5027:-	1.1.1.18	root;cellular organisms;Bacteria;Firmicutes;Clostridia;Clostridiales;Clostridiaceae;Clostridium;Clostridium hylemonae
MH0028	Denmark	female	44	22.7	N	N	GL0027005_MH0028_[Complete]_[mRNA]_locus=scaffold11998_2:8740:9849:-	1.1.1.18	root;cellular organisms;Bacteria;Firmicutes;Clostridia;Clostridiales;Clostridiaceae;Clostridium;Clostridium bolteae
MH0028	Denmark	female	44	22.7	N	N	GL0083196_MH0028_[Complete]_[mRNA]_locus=scaffold15887_3:1274:2350:+	1.1.1.18	root;cellular organisms;Bacteria;Firmicutes;Clostridia;Clostridiales;Clostridiaceae;Clostridium;Clostridium beijerinckii
MH0028	Denmark	female	44	22.7	N	N	GL0108651_MH0028_[Lack_3'-end]_[mRNA]_locus=scaffold42855_1:21822:22904:+	1.1.1.18	root;cellular organisms;Bacteria;Firmicutes;Clostridia;Clostridiales;Clostridiaceae;Clostridium;Clostridium bolteae
MH0028	Denmark	female	44	22.7	N	N	GL0034258_MH0028_[Lack_3'-end]_[mRNA]_locus=scaffold26333_1:813:1979:+	1.1.1.18	root;cellular organisms;Bacteria;Firmicutes;Clostridia;Clostridiales;Ruminococcaceae;Ruminococcus;Ruminococcus gnavus
MH0030	Denmark	male	59	35.21	Y	N	GL0018929_MH0030_[Complete]_[mRNA]_locus=scaffold1786_1:245:1333:+	1.1.1.18	root;cellular organisms;Bacteria;Bacteroidetes;Bacteroidia;Bacteroidales;Bacteroidaceae;Bacteroides
MH0030	Denmark	male	59	35.21	Y	N	GL0041473_MH0030_[Lack_5'-end]_[mRNA]_locus=scaffold11743_3:3:788:+	1.1.1.18	root;cellular organisms;Bacteria;Bacteroidetes;Bacteroidia;Bacteroidales;Bacteroidaceae;Bacteroides;Bacteroides coprocola
MH0030	Denmark	male	59	35.21	Y	N	GL0085915_MH0030_[Complete]_[mRNA]_locus=scaffold4981_12:4230:5564:-	1.1.1.18	root;cellular organisms;Bacteria;Bacteroidetes;Bacteroidia;Bacteroidales;Porphyromonadaceae
MH0030	Denmark	male	59	35.21	Y	N	GL0011624_MH0030_[Complete]_[mRNA]_locus=scaffold68086_1:2945:4252:-	1.1.1.18	root;cellular organisms;Bacteria;Bacteroidetes;Bacteroidia;Bacteroidales;Porphyromonadaceae;Parabacteroides
MH0030	Denmark	male	59	35.21	Y	N	GL0042231_MH0030_[Complete]_[mRNA]_locus=scaffold22235_6:1961:2980:-	1.1.1.18	root;cellular organisms;Bacteria;Bacteroidetes;Bacteroidia;Bacteroidales;Porphyromonadaceae;Parabacteroides
MH0030	Denmark	male	59	35.21	Y	N	GL0046199_MH0030_[Complete]_[mRNA]_locus=scaffold22235_8:3022:4278:-	1.1.1.18	root;cellular organisms;Bacteria;Bacteroidetes;Bacteroidia;Bacteroidales;Porphyromonadaceae;Parabacteroides
MH0030	Denmark	male	59	35.21	Y	N	GL0063826_MH0030_[Complete]_[mRNA]_locus=scaffold27364_10:2788:3954:+	1.1.1.18	root;cellular organisms;Bacteria;Bacteroidetes;Bacteroidia;Bacteroidales;Porphyromonadaceae;Parabacteroides
MH0030	Denmark	male	59	35.21	Y	N	GL0045769_MH0030_[Lack_3'-end]_[mRNA]_locus=scaffold19683_14:1448:2431:+	1.1.1.18	root;cellular organisms;Bacteria;Bacteroidetes;Bacteroidia;Bacteroidales;Porphyromonadaceae;Parabacteroides;Parabacteroides distasonis
MH0030	Denmark	male	59	35.21	Y	N	GL0061489_MH0030_[Complete]_[mRNA]_locus=scaffold41404_8:5994:7028:+	1.1.1.18	root;cellular organisms;Bacteria;Bacteroidetes;Bacteroidia;Bacteroidales;Porphyromonadaceae;Parabacteroides;Parabacteroides merdae
MH0030	Denmark	male	59	35.21	Y	N	GL0079154_MH0030_[Lack_3'-end]_[mRNA]_locus=scaffold14479_12:4902:6065:+	1.1.1.18	root;cellular organisms;Bacteria;Bacteroidetes;Bacteroidia;Bacteroidales;Porphyromonadaceae;Parabacteroides;Parabacteroides distasonis
MH0030	Denmark	male	59	35.21	Y	N	GL0074083_MH0030_[Complete]_[mRNA]_locus=scaffold37487_2:409:1392:+	1.1.1.18	root;cellular organisms;Bacteria;Bacteroidetes;Bacteroidia;Bacteroidales;Prevotellaceae;Prevotella;Prevotella copri
MH0030	Denmark	male	59	35.21	Y	N	GL0017124_MH0030_[Complete]_[mRNA]_locus=scaffold62942_1:1660:2457:+	1.1.1.18	root;cellular organisms;Bacteria;Firmicutes;Clostridia;Clostridiales;Lachnospiraceae;Coprococcus;Coprococcus eutactus
MH0031	Denmark	male	69	22.34	N	N	GL0073580_MH0031_[Complete]_[mRNA]_locus=scaffold18824_20:1269:2303:-	1.1.1.18	root;cellular organisms;Bacteria;Acidobacteria
MH0031	Denmark	male	69	22.34	N	N	GL0086720_MH0031_[Complete]_[mRNA]_locus=scaffold26221_5:6231:7901:+	1.1.1.18	root;cellular organisms;Bacteria;Bacteroidetes;Bacteroidia;Bacteroidales;Bacteroidaceae;Bacteroides;Bacteroides uniformis
MH0031	Denmark	male	69	22.34	N	N	GL0107743_MH0031_[Complete]_[mRNA]_locus=scaffold8710_2:4167:5150:+	1.1.1.18	root;cellular organisms;Bacteria;Bacteroidetes;Bacteroidia;Bacteroidales;Prevotellaceae;Prevotella;Prevotella copri
MH0031	Denmark	male	69	22.34	N	N	GL0064134_MH0031_[Lack_both_end]_[mRNA]_locus=scaffold46199_1:1:627:-	1.1.1.18	root;cellular organisms;Bacteria;Firmicutes;Clostridia;Clostridiales;Clostridiaceae;Clostridium;Clostridium bartlettii
MH0032	Denmark	male	69	35.28	Y	N	GL0042163_MH0032_[Lack_5'-end]_[mRNA]_locus=scaffold24086_6:1:1059:+	1.1.1.18
MH0032	Denmark	male	69	35.28	Y	N	GL0051661_MH0032_[Complete]_[mRNA]_locus=scaffold31200_1:3592:4500:-	1.1.1.18	root;cellular organisms;Bacteria;Firmicutes;Clostridia;Clostridiales;Veillonellaceae;Mitsuokella;Mitsuokella multacida
MH0032	Denmark	male	69	35.28	Y	N	GL0075801_MH0032_[Complete]_[mRNA]_locus=scaffold7349_11:1046:2119:-	1.1.1.18	root;cellular organisms;Bacteria;Firmicutes;Clostridia;Clostridiales;Veillonellaceae;Mitsuokella;Mitsuokella multacida
MH0033	Denmark	female	59	31.95	Y	N	GL0114230_MH0033_[Lack_5'-end]_[mRNA]_locus=scaffold79068_8:8:565:-	1.1.1.18	root;cellular organisms;Bacteria;Actinobacteria;Actinobacteria (class);Actinomycetales;Micrococcaceae;Arthrobacter
MH0033	Denmark	female	59	31.95	Y	N	GL0060510_MH0033_[Lack_3'-end]_[mRNA]_locus=scaffold9562_1:3:992:-	1.1.1.18	root;cellular organisms;Bacteria;Bacteroidetes;Bacteroidia;Bacteroidales;Bacteroidaceae;Bacteroides
MH0033	Denmark	female	59	31.95	Y	N	GL0028304_MH0033_[Lack_both_end]_[mRNA]_locus=scaffold100201_1:2:1135:+	1.1.1.18	root;cellular organisms;Bacteria;Bacteroidetes;Bacteroidia;Bacteroidales;Bacteroidaceae;Bacteroides;Bacteroides eggerthii
MH0033	Denmark	female	59	31.95	Y	N	GL0018654_MH0033_[Lack_both_end]_[mRNA]_locus=scaffold67140_2:1:561:-	1.1.1.18	root;cellular organisms;Bacteria;Firmicutes;Bacilli;Bacillales;Bacillaceae;Oceanobacillus;Oceanobacillus iheyensis
MH0033	Denmark	female	59	31.95	Y	N	GL0059462_MH0033_[Lack_3'-end]_[mRNA]_locus=scaffold98745_2:467:1312:+	1.1.1.18	root;cellular organisms;Bacteria;Firmicutes;Bacilli;Bacillales;Bacillaceae;Oceanobacillus;Oceanobacillus iheyensis
MH0033	Denmark	female	59	31.95	Y	N	GL0063592_MH0033_[Complete]_[mRNA]_locus=scaffold14371_1:3:1169:+	1.1.1.18	root;cellular organisms;Bacteria;Firmicutes;Bacilli;Bacillales;Paenibacillaceae;Paenibacillus
MH0033	Denmark	female	59	31.95	Y	N	GL0012624_MH0033_[Lack_3'-end]_[mRNA]_locus=scaffold60708_9:679:1590:+	1.1.1.18	root;cellular organisms;Bacteria;Firmicutes;Clostridia;Clostridiales
MH0033	Denmark	female	59	31.95	Y	N	GL0048508_MH0033_[Lack_3'-end]_[mRNA]_locus=scaffold25468_7:3:860:-	1.1.1.18	root;cellular organisms;Bacteria;Verrucomicrobia
MH0033	Denmark	female	59	31.95	Y	N	GL0009519_MH0033_[Lack_3'-end]_[mRNA]_locus=scaffold31504_6:280:1053:+	1.1.1.18	root;cellular organisms;Bacteria;Verrucomicrobia;Verrucomicrobiae;Verrucomicrobiales
MH0033	Denmark	female	59	31.95	Y	N	GL0118223_MH0033_[Complete]_[mRNA]_locus=scaffold111968_2:1371:2306:+	1.1.1.18	root;cellular organisms;Bacteria;Verrucomicrobia;Verrucomicrobiae;Verrucomicrobiales
MH0033	Denmark	female	59	31.95	Y	N	GL0113370_MH0033_[Complete]_[mRNA]_locus=scaffold11713_4:312:1610:+	1.1.1.18	root;cellular organisms;Bacteria;Verrucomicrobia;Verrucomicrobiae;Verrucomicrobiales;Verrucomicrobia subdivision 3
MH0034	Denmark	male	54	39.97	Y	N	GL0044820_MH0034_[Complete]_[mRNA]_locus=scaffold7028_15:5195:6214:+	1.1.1.18	root;cellular organisms;Bacteria;Cyanobacteria
MH0035	Denmark	male	49	22.66	N	N	GL0027283_MH0035_[Lack_5'-end]_[mRNA]_locus=scaffold57983_1:3:803:+	1.1.1.18	root;cellular organisms;Bacteria;Bacteroidetes;Bacteroidia;Bacteroidales;Bacteroidaceae;Bacteroides;Bacteroides uniformis
MH0035	Denmark	male	49	22.66	N	N	GL0089493_MH0035_[Lack_both_end]_[mRNA]_locus=scaffold62657_5:2:868:+	1.1.1.18	root;cellular organisms;Bacteria;Elusimicrobia;Elusimicrobia (class);Elusimicrobiales;Elusimicrobiaceae;Elusimicrobium;Elusimicrobium minutum
MH0035	Denmark	male	49	22.66	N	N	GL0015187_MH0035_[Complete]_[mRNA]_locus=scaffold50218_7:438:1607:-	1.1.1.18	root;cellular organisms;Bacteria;Firmicutes;Bacilli;Bacillales;Bacillaceae;Geobacillus
MH0035	Denmark	male	49	22.66	N	N	GL0088644_MH0035_[Complete]_[mRNA]_locus=scaffold20870_6:1168:2154:+	1.1.1.18	root;cellular organisms;Bacteria;Firmicutes;Bacilli;Bacillales;Bacillaceae;Geobacillus
MH0035	Denmark	male	49	22.66	N	N	GL0131368_MH0035_[Complete]_[mRNA]_locus=scaffold91878_1:1594:2757:+	1.1.1.18	root;cellular organisms;Bacteria;Firmicutes;Bacilli;Bacillales;Paenibacillaceae;Paenibacillus
MH0035	Denmark	male	49	22.66	N	N	GL0108463_MH0035_[Lack_3'-end]_[mRNA]_locus=scaffold63908_7:541:1152:+	1.1.1.18	root;cellular organisms;Bacteria;Firmicutes;Clostridia;Thermoanaerobacterales;Thermoanaerobacteraceae;Carboxydibrachium;Carboxydibrachium pacificum
MH0036	Denmark	male	64	30.74	Y	N	GL0121445_MH0036_[Complete]_[mRNA]_locus=scaffold48932_17:2125:3114:-	1.1.1.18	root;cellular organisms;Bacteria;Bacteroidetes;Bacteroidia;Bacteroidales;Bacteroidaceae;Bacteroides
MH0036	Denmark	male	64	30.74	Y	N	GL0046505_MH0036_[Lack_5'-end]_[mRNA]_locus=scaffold47865_1:1:1041:+	1.1.1.18	root;cellular organisms;Bacteria;Bacteroidetes;Bacteroidia;Bacteroidales;Bacteroidaceae;Bacteroides;Bacteroides thetaiotaomicron
MH0036	Denmark	male	64	30.74	Y	N	GL0114201_MH0036_[Complete]_[mRNA]_locus=scaffold8066_3:7586:9622:+	1.1.1.18	root;cellular organisms;Bacteria;Firmicutes;Bacilli;Bacillales;Paenibacillaceae;Paenibacillus
MH0036	Denmark	male	64	30.74	Y	N	GL0001353_MH0036_[Lack_3'-end]_[mRNA]_locus=scaffold9153_2:128:1141:+	1.1.1.18	root;cellular organisms;Bacteria;Firmicutes;Clostridia;Clostridiales;Clostridiaceae;Clostridium;Clostridium tetani
MH0036	Denmark	male	64	30.74	Y	N	GL0088692_MH0036_[Complete]_[mRNA]_locus=scaffold37074_3:4964:6031:-	1.1.1.18	root;cellular organisms;Bacteria;Lentisphaerae
MH0037	Denmark	male	44	24.02	N	N	GL0090573_MH0037_[Complete]_[mRNA]_locus=scaffold1087_3:3568:4953:+	1.1.1.18
MH0037	Denmark	male	44	24.02	N	N	GL0017994_MH0037_[Complete]_[mRNA]_locus=scaffold57726_1:18719:20254:-	1.1.1.18	root;cellular organisms;Bacteria;Bacteroidetes;Bacteroidia;Bacteroidales;Bacteroidaceae;Bacteroides
MH0037	Denmark	male	44	24.02	N	N	GL0066209_MH0037_[Complete]_[mRNA]_locus=scaffold10333_11:897:2258:+	1.1.1.18	root;cellular organisms;Bacteria;Bacteroidetes;Bacteroidia;Bacteroidales;Porphyromonadaceae
MH0037	Denmark	male	44	24.02	N	N	GL0097383_MH0037_[Complete]_[mRNA]_locus=scaffold3409_5:1353:2570:+	1.1.1.18	root;cellular organisms;Bacteria;Bacteroidetes;Bacteroidia;Bacteroidales;Porphyromonadaceae;Parabacteroides
MH0037	Denmark	male	44	24.02	N	N	GL0088206_MH0037_[Complete]_[mRNA]_locus=scaffold6733_1:682:2031:+	1.1.1.18	root;cellular organisms;Bacteria;Bacteroidetes;Bacteroidia;Bacteroidales;Porphyromonadaceae;Parabacteroides;Parabacteroides merdae
MH0037	Denmark	male	44	24.02	N	N	GL0012209_MH0037_[Complete]_[mRNA]_locus=scaffold13340_1:2225:3646:+	1.1.1.18	root;cellular organisms;Bacteria;Firmicutes;Bacilli;Bacillales;Bacillaceae;Geobacillus
MH0037	Denmark	male	44	24.02	N	N	GL0042992_MH0037_[Lack_3'-end]_[mRNA]_locus=scaffold6168_4:2686:3837:+	1.1.1.18	root;cellular organisms;Bacteria;Firmicutes;Bacilli;Bacillales;Paenibacillaceae;Paenibacillus
MH0037	Denmark	male	44	24.02	N	N	GL0010462_MH0037_[Lack_5'-end]_[mRNA]_locus=scaffold55533_1:1:888:+	1.1.1.18	root;cellular organisms;Bacteria;Firmicutes;Clostridia;Clostridiales;Clostridiaceae;Clostridium;Clostridium hiranonis
MH0037	Denmark	male	44	24.02	N	N	GL0054214_MH0037_[Lack_3'-end]_[mRNA]_locus=scaffold14336_4:3:725:-	1.1.1.18	root;cellular organisms;Bacteria;Lentisphaerae
MH0037	Denmark	male	44	24.02	N	N	GL0048273_MH0037_[Lack_3'-end]_[mRNA]_locus=scaffold69852_3:1:654:-	1.1.1.18	root;cellular organisms;Bacteria;Proteobacteria;Betaproteobacteria;Burkholderiales
MH0037	Denmark	male	44	24.02	N	N	GL0088208_MH0037_[Lack_3'-end]_[mRNA]_locus=scaffold6733_1:3008:3853:+	1.1.1.18	root;cellular organisms;Bacteria;Thermotogae;Thermotogae (class);Thermotogales;Thermotogaceae;Kosmotoga;Kosmotoga olearia
MH0038	Denmark	female	54	21.97	N	N	GL0088513_MH0038_[Lack_5'-end]_[mRNA]_locus=scaffold76964_4:989:1963:-	1.1.1.18	root;cellular organisms;Bacteria
MH0038	Denmark	female	54	21.97	N	N	GL0078204_MH0038_[Lack_5'-end]_[mRNA]_locus=scaffold793_10:1:1254:+	1.1.1.18	root;cellular organisms;Bacteria;Bacteroidetes;Bacteroidia;Bacteroidales;Porphyromonadaceae
MH0038	Denmark	female	54	21.97	N	N	GL0116134_MH0038_[Lack_3'-end]_[mRNA]_locus=scaffold3064_3:5367:6233:+	1.1.1.18	root;cellular organisms;Bacteria;Firmicutes;Bacilli;Bacillales;Paenibacillaceae;Paenibacillus
MH0038	Denmark	female	54	21.97	N	N	GL0014627_MH0038_[Lack_both_end]_[mRNA]_locus=scaffold9173_1:3:551:-	1.1.1.18	root;cellular organisms;Bacteria;Verrucomicrobia;Verrucomicrobiae;Verrucomicrobiales;Verrucomicrobiaceae;Akkermansia;Akkermansia muciniphila
MH0039	Denmark	male	58	23.07	N	N	GL0135191_MH0039_[Complete]_[mRNA]_locus=scaffold5362_7:505:1491:-	1.1.1.18	root;cellular organisms;Bacteria;Firmicutes;Bacilli;Bacillales;Paenibacillaceae;Paenibacillus
MH0039	Denmark	male	58	23.07	N	N	GL0008190_MH0039_[Lack_5'-end]_[mRNA]_locus=scaffold31878_10:266:1036:-	1.1.1.18	root;cellular organisms;Bacteria;Firmicutes;Clostridia;Clostridiales;Clostridiaceae;Clostridium;Clostridium hiranonis
MH0040	Denmark	female	67	20.87	N	N	GL0012300_MH0040_[Lack_both_end]_[mRNA]_locus=scaffold71720_4:3:590:-	1.1.1.18	root;cellular organisms;Bacteria
MH0040	Denmark	female	67	20.87	N	N	GL0148495_MH0040_[Lack_3'-end]_[mRNA]_locus=C3823412_1:34:516:+	1.1.1.18	root;cellular organisms;Bacteria
MH0040	Denmark	female	67	20.87	N	N	GL0153033_MH0040_[Complete]_[mRNA]_locus=scaffold101434_2:1943:2893:-	1.1.1.18	root;cellular organisms;Bacteria;Actinobacteria;Actinobacteria (class);Actinomycetales;Micromonosporaceae;Salinispora;Salinispora tropica
MH0040	Denmark	female	67	20.87	N	N	GL0071140_MH0040_[Complete]_[mRNA]_locus=scaffold34304_4:1175:2563:-	1.1.1.18	root;cellular organisms;Bacteria;Bacteroidetes;Bacteroidia;Bacteroidales;Bacteroidaceae;Bacteroides
MH0040	Denmark	female	67	20.87	N	N	GL0102434_MH0040_[Complete]_[mRNA]_locus=scaffold36456_4:1484:3034:+	1.1.1.18	root;cellular organisms;Bacteria;Bacteroidetes;Bacteroidia;Bacteroidales;Bacteroidaceae;Bacteroides
MH0040	Denmark	female	67	20.87	N	N	GL0086730_MH0040_[Complete]_[mRNA]_locus=scaffold4352_3:1487:2560:+	1.1.1.18	root;cellular organisms;Bacteria;Bacteroidetes;Bacteroidia;Bacteroidales;Bacteroidaceae;Bacteroides;Bacteroides thetaiotaomicron
MH0040	Denmark	female	67	20.87	N	N	GL0131425_MH0040_[Lack_5'-end]_[mRNA]_locus=scaffold72068_6:412:1398:-	1.1.1.18	root;cellular organisms;Bacteria;Bacteroidetes;Bacteroidia;Bacteroidales;Bacteroidaceae;Bacteroides;Bacteroides stercoris
MH0040	Denmark	female	67	20.87	N	N	GL0098776_MH0040_[Complete]_[mRNA]_locus=scaffold100264_9:6128:7384:+	1.1.1.18	root;cellular organisms;Bacteria;Bacteroidetes;Bacteroidia;Bacteroidales;Porphyromonadaceae;Parabacteroides
MH0040	Denmark	female	67	20.87	N	N	GL0038688_MH0040_[Complete]_[mRNA]_locus=scaffold7223_1:771:1796:-	1.1.1.18	root;cellular organisms;Bacteria;Bacteroidetes;Bacteroidia;Bacteroidales;Porphyromonadaceae;Parabacteroides;Parabacteroides distasonis
MH0040	Denmark	female	67	20.87	N	N	GL0103231_MH0040_[Lack_3'-end]_[mRNA]_locus=scaffold4352_5:114:1247:+	1.1.1.18	root;cellular organisms;Bacteria;Bacteroidetes;Bacteroidia;Bacteroidales;Porphyromonadaceae;Parabacteroides;Parabacteroides distasonis
MH0040	Denmark	female	67	20.87	N	N	GL0133714_MH0040_[Complete]_[mRNA]_locus=scaffold18407_1:509:1762:+	1.1.1.18	root;cellular organisms;Bacteria;Bacteroidetes;Bacteroidia;Bacteroidales;Porphyromonadaceae;Parabacteroides;Parabacteroides merdae
MH0040	Denmark	female	67	20.87	N	N	GL0140026_MH0040_[Lack_5'-end]_[mRNA]_locus=scaffold101617_1:632:1450:-	1.1.1.18	root;cellular organisms;Bacteria;Dictyoglomi;Dictyoglomia;Dictyoglomales;Dictyoglomaceae;Dictyoglomus;Dictyoglomus thermophilum
MH0040	Denmark	female	67	20.87	N	N	GL0052118_MH0040_[Complete]_[mRNA]_locus=scaffold3379_2:1185:2216:-	1.1.1.18	root;cellular organisms;Bacteria;Firmicutes;Bacilli;Bacillales;Bacillaceae;Bacillus;Bacillus selenitireducens
MH0040	Denmark	female	67	20.87	N	N	GL0013456_MH0040_[Complete]_[mRNA]_locus=scaffold96759_4:762:1829:-	1.1.1.18	root;cellular organisms;Bacteria;Firmicutes;Bacilli;Bacillales;Bacillaceae;Geobacillus
MH0040	Denmark	female	67	20.87	N	N	GL0123781_MH0040_[Complete]_[mRNA]_locus=scaffold3379_4:395:1585:-	1.1.1.18	root;cellular organisms;Bacteria;Firmicutes;Bacilli;Bacillales;Bacillaceae;Geobacillus
MH0040	Denmark	female	67	20.87	N	N	GL0090729_MH0040_[Lack_3'-end]_[mRNA]_locus=scaffold5184_7:3:881:-	1.1.1.18	root;cellular organisms;Bacteria;Firmicutes;Bacilli;Bacillales;Bacillaceae;Oceanobacillus;Oceanobacillus iheyensis
MH0040	Denmark	female	67	20.87	N	N	GL0088483_MH0040_[Lack_3'-end]_[mRNA]_locus=scaffold79230_1:3:698:-	1.1.1.18	root;cellular organisms;Bacteria;Firmicutes;Bacilli;Bacillales;Paenibacillaceae;Paenibacillus
MH0040	Denmark	female	67	20.87	N	N	GL0078379_MH0040_[Lack_3'-end]_[mRNA]_locus=scaffold1058_5:2:868:-	1.1.1.18	root;cellular organisms;Bacteria;Firmicutes;Clostridia;Clostridiales
MH0040	Denmark	female	67	20.87	N	N	GL0052589_MH0040_[Lack_3'-end]_[mRNA]_locus=scaffold105506_1:3:698:-	1.1.1.18	root;cellular organisms;Bacteria;Firmicutes;Clostridia;Clostridiales;Clostridiaceae;Clostridium;Clostridium leptum
MH0040	Denmark	female	67	20.87	N	N	GL0065836_MH0040_[Complete]_[mRNA]_locus=scaffold105073_1:228:1280:+	1.1.1.18	root;cellular organisms;Bacteria;Firmicutes;Clostridia;Clostridiales;Clostridiaceae;Clostridium;Clostridium beijerinckii
MH0040	Denmark	female	67	20.87	N	N	GL0005732_MH0040_[Lack_3'-end]_[mRNA]_locus=scaffold93756_2:1:828:-	1.1.1.18	root;cellular organisms;Bacteria;Verrucomicrobia
MH0041	Denmark	male	59	23.17	N	N	GL0031824_MH0041_[Lack_5'-end]_[mRNA]_locus=C3343568_1:406:1503:-	1.1.1.18	root;cellular organisms;Bacteria
MH0041	Denmark	male	59	23.17	N	N	GL0027352_MH0041_[Complete]_[mRNA]_locus=scaffold1598_2:8362:9750:-	1.1.1.18	root;cellular organisms;Bacteria;Bacteroidetes
MH0041	Denmark	male	59	23.17	N	N	GL0106653_MH0041_[Complete]_[mRNA]_locus=scaffold15399_10:2562:3875:-	1.1.1.18	root;cellular organisms;Bacteria;Bacteroidetes
MH0041	Denmark	male	59	23.17	N	N	GL0052337_MH0041_[Lack_3'-end]_[mRNA]_locus=scaffold2007_3:858:2159:+	1.1.1.18	root;cellular organisms;Bacteria;Bacteroidetes;Bacteroidia;Bacteroidales;Porphyromonadaceae
MH0041	Denmark	male	59	23.17	N	N	GL0052395_MH0041_[Complete]_[mRNA]_locus=scaffold83419_2:2691:3998:-	1.1.1.18	root;cellular organisms;Bacteria;Bacteroidetes;Bacteroidia;Bacteroidales;Porphyromonadaceae
MH0041	Denmark	male	59	23.17	N	N	GL0025574_MH0041_[Complete]_[mRNA]_locus=scaffold9034_1:12591:13613:-	1.1.1.18	root;cellular organisms;Bacteria;Bacteroidetes;Bacteroidia;Bacteroidales;Porphyromonadaceae;Parabacteroides
MH0041	Denmark	male	59	23.17	N	N	GL0065396_MH0041_[Complete]_[mRNA]_locus=scaffold2007_4:220:1368:+	1.1.1.18	root;cellular organisms;Bacteria;Bacteroidetes;Bacteroidia;Bacteroidales;Porphyromonadaceae;Parabacteroides
MH0041	Denmark	male	59	23.17	N	N	GL0081055_MH0041_[Complete]_[mRNA]_locus=scaffold5524_3:2698:4008:-	1.1.1.18	root;cellular organisms;Bacteria;Bacteroidetes;Bacteroidia;Bacteroidales;Porphyromonadaceae;Parabacteroides
MH0041	Denmark	male	59	23.17	N	N	GL0026856_MH0041_[Complete]_[mRNA]_locus=scaffold7707_2:8466:9728:+	1.1.1.18	root;cellular organisms;Bacteria;Bacteroidetes;Bacteroidia;Bacteroidales;Porphyromonadaceae;Parabacteroides;Parabacteroides distasonis
MH0041	Denmark	male	59	23.17	N	N	GL0027349_MH0041_[Complete]_[mRNA]_locus=scaffold1598_2:5209:6870:-	1.1.1.18	root;cellular organisms;Bacteria;Bacteroidetes;Bacteroidia;Bacteroidales;Porphyromonadaceae;Parabacteroides;Parabacteroides distasonis
MH0041	Denmark	male	59	23.17	N	N	GL0048206_MH0041_[Complete]_[mRNA]_locus=scaffold77480_2:9524:10549:-	1.1.1.18	root;cellular organisms;Bacteria;Bacteroidetes;Bacteroidia;Bacteroidales;Porphyromonadaceae;Parabacteroides;Parabacteroides distasonis
MH0042	Denmark	male	49	24.46	N	N	GL0095224_MH0042_[Complete]_[mRNA]_locus=scaffold2924_8:722:1885:+	1.1.1.18	root;cellular organisms;Bacteria;Firmicutes;Bacilli;Bacillales;Paenibacillaceae;Paenibacillus
MH0042	Denmark	male	49	24.46	N	N	GL0125054_MH0042_[Complete]_[mRNA]_locus=scaffold31331_2:11641:12954:-	1.1.1.18	root;cellular organisms;Bacteria;Firmicutes;Clostridia;Clostridiales;Clostridiaceae;Clostridium;Clostridium scindens
MH0043	Denmark	male	69	23.72	N	N	GL0087641_MH0043_[Lack_both_end]_[mRNA]_locus=scaffold60068_1:2:619:+	1.1.1.18	root;cellular organisms;Bacteria
MH0043	Denmark	male	69	23.72	N	N	GL0131008_MH0043_[Lack_5'-end]_[mRNA]_locus=scaffold40512_2:1131:2120:-	1.1.1.18	root;cellular organisms;Bacteria;Bacteroidetes;Bacteroidia;Bacteroidales;Bacteroidaceae;Bacteroides
MH0043	Denmark	male	69	23.72	N	N	GL0155404_MH0043_[Complete]_[mRNA]_locus=scaffold36359_3:5970:6968:-	1.1.1.18	root;cellular organisms;Bacteria;Dictyoglomi;Dictyoglomia;Dictyoglomales;Dictyoglomaceae;Dictyoglomus;Dictyoglomus thermophilum
MH0043	Denmark	male	69	23.72	N	N	GL0120745_MH0043_[Lack_5'-end]_[mRNA]_locus=scaffold30190_3:1269:2321:-	1.1.1.18	root;cellular organisms;Bacteria;Firmicutes;Bacilli;Bacillales;Paenibacillaceae;Paenibacillus
MH0043	Denmark	male	69	23.72	N	N	GL0072150_MH0043_[Complete]_[mRNA]_locus=scaffold114638_1:94:1056:+	1.1.1.18	root;cellular organisms;Bacteria;Firmicutes;Bacilli;Bacillales;Paenibacillaceae;Paenibacillus;Paenibacillus larvae
MH0043	Denmark	male	69	23.72	N	N	GL0012200_MH0043_[Lack_both_end]_[mRNA]_locus=scaffold62155_1:2:910:-	1.1.1.18	root;cellular organisms;Bacteria;Firmicutes;Clostridia;Clostridiales;Lachnospiraceae;Roseburia;Roseburia inulinivorans
MH0043	Denmark	male	69	23.72	N	N	GL0020265_MH0043_[Lack_5'-end]_[mRNA]_locus=scaffold114638_2:3:926:+	1.1.1.18	root;cellular organisms;Bacteria;Firmicutes;Clostridia;Thermoanaerobacterales;Thermoanaerobacteraceae;Carboxydibrachium;Carboxydibrachium pacificum
MH0043	Denmark	male	69	23.72	N	N	GL0113438_MH0043_[Lack_3'-end]_[mRNA]_locus=scaffold111630_2:1:867:-	1.1.1.18	root;cellular organisms;Bacteria;Planctomycetes;Planctomycetacia;Planctomycetales;Planctomycetaceae;Planctomyces;Planctomyces maris
MH0043	Denmark	male	69	23.72	N	N	GL0017975_MH0043_[Lack_3'-end]_[mRNA]_locus=scaffold8290_15:3:686:-	1.1.1.18	root;cellular organisms;Bacteria;Thermotogae;Thermotogae (class);Thermotogales;Thermotogaceae;Kosmotoga;Kosmotoga olearia
MH0043	Denmark	male	69	23.72	N	N	GL0011218_MH0043_[Complete]_[mRNA]_locus=scaffold95957_1:460:1479:+	1.1.1.18	root;cellular organisms;Bacteria;Verrucomicrobia;Spartobacteria
MH0044	Denmark	male	64	24.48	N	N	GL0110490_MH0044_[Complete]_[mRNA]_locus=scaffold48553_1:2085:3239:-	1.1.1.18	root;cellular organisms;Bacteria;Firmicutes;Bacilli;Bacillales;Paenibacillaceae;Paenibacillus
MH0044	Denmark	male	64	24.48	N	N	GL0110492_MH0044_[Complete]_[mRNA]_locus=scaffold48553_1:5240:6346:-	1.1.1.18	root;cellular organisms;Bacteria;Firmicutes;Bacilli;Bacillales;Paenibacillaceae;Paenibacillus
MH0044	Denmark	male	64	24.48	N	N	GL0046234_MH0044_[Complete]_[mRNA]_locus=scaffold25022_1:13673:14656:-	1.1.1.18	root;cellular organisms;Bacteria;Firmicutes;Clostridia;Clostridiales
MH0045	Denmark	male	59	25.11	N	N	GL0056729_MH0045_[Complete]_[mRNA]_locus=scaffold36579_5:46:1122:-	1.1.1.18	root;cellular organisms;Bacteria
MH0045	Denmark	male	59	25.11	N	N	GL0037884_MH0045_[Complete]_[mRNA]_locus=scaffold11193_3:423:1346:-	1.1.1.18	root;cellular organisms;Bacteria;Bacteroidetes;Bacteroidia;Bacteroidales;Bacteroidaceae;Bacteroides;Bacteroides eggerthii
MH0045	Denmark	male	59	25.11	N	N	GL0109165_MH0045_[Complete]_[mRNA]_locus=scaffold90084_1:1897:3084:+	1.1.1.18	root;cellular organisms;Bacteria;Firmicutes;Clostridia;Clostridiales;Clostridiaceae;Clostridium;Clostridium leptum
MH0045	Denmark	male	59	25.11	N	N	GL0112582_MH0045_[Lack_both_end]_[mRNA]_locus=scaffold69879_1:1:504:-	1.1.1.18	root;cellular organisms;Bacteria;Firmicutes;Clostridia;Clostridiales;Lachnospiraceae
MH0045	Denmark	male	59	25.11	N	N	GL0097343_MH0045_[Complete]_[mRNA]_locus=scaffold1313_3:1988:3112:-	1.1.1.18	root;cellular organisms;Bacteria;Firmicutes;Clostridia;Clostridiales;Ruminococcaceae;Faecalibacterium;Faecalibacterium prausnitzii
MH0046	Denmark	male	54	23.74	N	N	GL0050783_MH0046_[Complete]_[mRNA]_locus=scaffold29886_1:78:1142:+	1.1.1.18	root;cellular organisms;Bacteria
MH0046	Denmark	male	54	23.74	N	N	GL0025873_MH0046_[Complete]_[mRNA]_locus=scaffold64437_1:1094:2623:-	1.1.1.18	root;cellular organisms;Bacteria;Bacteroidetes;Bacteroidia;Bacteroidales;Bacteroidaceae;Bacteroides
MH0046	Denmark	male	54	23.74	N	N	GL0028026_MH0046_[Complete]_[mRNA]_locus=scaffold85563_1:2778:4358:-	1.1.1.18	root;cellular organisms;Bacteria;Bacteroidetes;Bacteroidia;Bacteroidales;Bacteroidaceae;Bacteroides
MH0046	Denmark	male	54	23.74	N	N	GL0062476_MH0046_[Lack_3'-end]_[mRNA]_locus=scaffold6139_8:2151:3536:+	1.1.1.18	root;cellular organisms;Bacteria;Bacteroidetes;Bacteroidia;Bacteroidales;Bacteroidaceae;Bacteroides
MH0046	Denmark	male	54	23.74	N	N	GL0043674_MH0046_[Complete]_[mRNA]_locus=scaffold8671_6:761:1864:+	1.1.1.18	root;cellular organisms;Bacteria;Bacteroidetes;Bacteroidia;Bacteroidales;Bacteroidaceae;Bacteroides;Bacteroides uniformis
MH0046	Denmark	male	54	23.74	N	N	GL0098928_MH0046_[Complete]_[mRNA]_locus=scaffold18286_1:5147:6304:+	1.1.1.18	root;cellular organisms;Bacteria;Bacteroidetes;Bacteroidia;Bacteroidales;Bacteroidaceae;Bacteroides;Bacteroides coprophilus
MH0046	Denmark	male	54	23.74	N	N	GL0020999_MH0046_[Complete]_[mRNA]_locus=scaffold11510_6:93:1427:-	1.1.1.18	root;cellular organisms;Bacteria;Bacteroidetes;Bacteroidia;Bacteroidales;Porphyromonadaceae
MH0046	Denmark	male	54	23.74	N	N	GL0035881_MH0046_[Complete]_[mRNA]_locus=scaffold16643_2:271:1740:+	1.1.1.18	root;cellular organisms;Bacteria;Bacteroidetes;Bacteroidia;Bacteroidales;Porphyromonadaceae;Parabacteroides;Parabacteroides distasonis
MH0046	Denmark	male	54	23.74	N	N	GL0037431_MH0046_[Complete]_[mRNA]_locus=scaffold5971_1:1435:2463:-	1.1.1.18	root;cellular organisms;Bacteria;Bacteroidetes;Bacteroidia;Bacteroidales;Porphyromonadaceae;Parabacteroides;Parabacteroides merdae
MH0046	Denmark	male	54	23.74	N	N	GL0017439_MH0046_[Complete]_[mRNA]_locus=scaffold2741_1:360:1346:+	1.1.1.18	root;cellular organisms;Bacteria;Bacteroidetes;Bacteroidia;Bacteroidales;Prevotellaceae;Prevotella;Prevotella copri
MH0046	Denmark	male	54	23.74	N	N	GL0012193_MH0046_[Lack_both_end]_[mRNA]_locus=scaffold66336_2:3:728:-	1.1.1.18	root;cellular organisms;Bacteria;Proteobacteria
MH0047	Denmark	female	69	30.4	Y	N	GL0030321_MH0047_[Lack_3'-end]_[mRNA]_locus=scaffold5308_5:793:1494:+	1.1.1.18	root;cellular organisms;Bacteria;Bacteroidetes;Bacteroidia;Bacteroidales;Bacteroidaceae;Bacteroides
MH0047	Denmark	female	69	30.4	Y	N	GL0038498_MH0047_[Complete]_[mRNA]_locus=C1917683_1:152:1129:-	1.1.1.18	root;cellular organisms;Bacteria;Bacteroidetes;Bacteroidia;Bacteroidales;Bacteroidaceae;Bacteroides
MH0047	Denmark	female	69	30.4	Y	N	GL0017353_MH0047_[Lack_both_end]_[mRNA]_locus=scaffold33958_2:1:852:+	1.1.1.18	root;cellular organisms;Bacteria;Bacteroidetes;Bacteroidia;Bacteroidales;Bacteroidaceae;Bacteroides;Bacteroides thetaiotaomicron
MH0047	Denmark	female	69	30.4	Y	N	GL0016265_MH0047_[Complete]_[mRNA]_locus=scaffold44872_1:1527:2978:+	1.1.1.18	root;cellular organisms;Bacteria;Bacteroidetes;Bacteroidia;Bacteroidales;Porphyromonadaceae;Parabacteroides
MH0047	Denmark	female	69	30.4	Y	N	GL0029958_MH0047_[Complete]_[mRNA]_locus=scaffold24726_3:3740:4906:+	1.1.1.18	root;cellular organisms;Bacteria;Bacteroidetes;Bacteroidia;Bacteroidales;Porphyromonadaceae;Parabacteroides;Parabacteroides distasonis
MH0047	Denmark	female	69	30.4	Y	N	GL0043460_MH0047_[Complete]_[mRNA]_locus=scaffold30823_5:1175:2200:-	1.1.1.18	root;cellular organisms;Bacteria;Bacteroidetes;Bacteroidia;Bacteroidales;Porphyromonadaceae;Parabacteroides;Parabacteroides distasonis
MH0047	Denmark	female	69	30.4	Y	N	GL0045442_MH0047_[Lack_5'-end]_[mRNA]_locus=scaffold18757_1:36:1013:-	1.1.1.18	root;cellular organisms;Bacteria;Bacteroidetes;Bacteroidia;Bacteroidales;Porphyromonadaceae;Parabacteroides;Parabacteroides distasonis
MH0047	Denmark	female	69	30.4	Y	N	GL0058836_MH0047_[Lack_3'-end]_[mRNA]_locus=scaffold41459_1:707:1573:+	1.1.1.18	root;cellular organisms;Bacteria;Bacteroidetes;Bacteroidia;Bacteroidales;Porphyromonadaceae;Parabacteroides;Parabacteroides distasonis
MH0047	Denmark	female	69	30.4	Y	N	GL0024955_MH0047_[Lack_5'-end]_[mRNA]_locus=C1918611_1:363:1259:-	1.1.1.18	root;cellular organisms;Bacteria;Bacteroidetes;Bacteroidia;Bacteroidales;Prevotellaceae;Prevotella;Prevotella copri
MH0047	Denmark	female	69	30.4	Y	N	GL0035985_MH0047_[Lack_3'-end]_[mRNA]_locus=scaffold5642_3:1166:2008:+	1.1.1.18	root;cellular organisms;Bacteria;Bacteroidetes;Bacteroidia;Bacteroidales;Prevotellaceae;Prevotella;Prevotella copri
MH0047	Denmark	female	69	30.4	Y	N	GL0008986_MH0047_[Complete]_[mRNA]_locus=scaffold40043_1:397:1458:-	1.1.1.18	root;cellular organisms;Bacteria;Elusimicrobia;Elusimicrobia (class);Elusimicrobiales;Elusimicrobiaceae;Elusimicrobium;Elusimicrobium minutum
MH0047	Denmark	female	69	30.4	Y	N	GL0001726_MH0047_[Complete]_[mRNA]_locus=scaffold43934_1:340:1320:-	1.1.1.18	root;cellular organisms;Bacteria;Firmicutes;Clostridia;Clostridiales;Clostridiaceae;Clostridium
MH0048	Denmark	female	54	19.4	N	N	GL0000708_MH0048_[Complete]_[mRNA]_locus=C2577918_1:676:1665:+	1.1.1.18	root;cellular organisms;Bacteria;Verrucomicrobia;Opitutae
MH0050	Denmark	male	49	25.08	N	N	GL0067501_MH0050_[Lack_5'-end]_[mRNA]_locus=scaffold64005_1:123:1145:-	1.1.1.18	root;cellular organisms;Bacteria
MH0050	Denmark	male	49	25.08	N	N	GL0111561_MH0050_[Lack_both_end]_[mRNA]_locus=C3882379_1:2:562:+	1.1.1.18	root;cellular organisms;Bacteria
MH0050	Denmark	male	49	25.08	N	N	GL0146718_MH0050_[Complete]_[mRNA]_locus=scaffold94424_2:289:1803:+	1.1.1.18	root;cellular organisms;Bacteria;Bacteroidetes;Bacteroidia;Bacteroidales;Bacteroidaceae;Bacteroides
MH0050	Denmark	male	49	25.08	N	N	GL0129700_MH0050_[Complete]_[mRNA]_locus=scaffold78819_1:5311:6645:-	1.1.1.18	root;cellular organisms;Bacteria;Bacteroidetes;Bacteroidia;Bacteroidales;Porphyromonadaceae
MH0050	Denmark	male	49	25.08	N	N	GL0013545_MH0050_[Complete]_[mRNA]_locus=scaffold91639_1:88:1263:-	1.1.1.18	root;cellular organisms;Bacteria;Bacteroidetes;Bacteroidia;Bacteroidales;Porphyromonadaceae;Parabacteroides
MH0050	Denmark	male	49	25.08	N	N	GL0078015_MH0050_[Complete]_[mRNA]_locus=scaffold89016_2:1243:2628:+	1.1.1.18	root;cellular organisms;Bacteria;Bacteroidetes;Bacteroidia;Bacteroidales;Porphyromonadaceae;Parabacteroides
MH0050	Denmark	male	49	25.08	N	N	GL0078016_MH0050_[Complete]_[mRNA]_locus=scaffold89016_2:2757:4067:-	1.1.1.18	root;cellular organisms;Bacteria;Bacteroidetes;Bacteroidia;Bacteroidales;Porphyromonadaceae;Parabacteroides
MH0050	Denmark	male	49	25.08	N	N	GL0101809_MH0050_[Complete]_[mRNA]_locus=scaffold89451_2:2026:3282:-	1.1.1.18	root;cellular organisms;Bacteria;Bacteroidetes;Bacteroidia;Bacteroidales;Porphyromonadaceae;Parabacteroides
MH0050	Denmark	male	49	25.08	N	N	GL0130556_MH0050_[Complete]_[mRNA]_locus=scaffold98229_1:200:1267:+	1.1.1.18	root;cellular organisms;Bacteria;Bacteroidetes;Bacteroidia;Bacteroidales;Porphyromonadaceae;Parabacteroides
MH0050	Denmark	male	49	25.08	N	N	GL0150372_MH0050_[Complete]_[mRNA]_locus=C4012136_1:813:1769:-	1.1.1.18	root;cellular organisms;Bacteria;Bacteroidetes;Bacteroidia;Bacteroidales;Porphyromonadaceae;Parabacteroides
MH0050	Denmark	male	49	25.08	N	N	GL0055916_MH0050_[Complete]_[mRNA]_locus=scaffold79411_1:2494:3669:+	1.1.1.18	root;cellular organisms;Bacteria;Bacteroidetes;Bacteroidia;Bacteroidales;Porphyromonadaceae;Parabacteroides;Parabacteroides distasonis
MH0050	Denmark	male	49	25.08	N	N	GL0108816_MH0050_[Complete]_[mRNA]_locus=scaffold98328_1:191:1327:+	1.1.1.18	root;cellular organisms;Bacteria;Bacteroidetes;Bacteroidia;Bacteroidales;Porphyromonadaceae;Parabacteroides;Parabacteroides distasonis
MH0050	Denmark	male	49	25.08	N	N	GL0136430_MH0050_[Lack_both_end]_[mRNA]_locus=scaffold15412_4:1:540:-	1.1.1.18	root;cellular organisms;Bacteria;Bacteroidetes;Bacteroidia;Bacteroidales;Porphyromonadaceae;Parabacteroides;Parabacteroides johnsonii
MH0050	Denmark	male	49	25.08	N	N	GL0016374_MH0050_[Complete]_[mRNA]_locus=scaffold41991_3:1412:2395:-	1.1.1.18	root;cellular organisms;Bacteria;Bacteroidetes;Bacteroidia;Bacteroidales;Prevotellaceae;Prevotella;Prevotella copri
MH0050	Denmark	male	49	25.08	N	N	GL0032975_MH0050_[Lack_5'-end]_[mRNA]_locus=C3969294_1:272:1081:-	1.1.1.18	root;cellular organisms;Bacteria;Firmicutes;Bacilli;Bacillales;Paenibacillaceae;Paenibacillus
MH0050	Denmark	male	49	25.08	N	N	GL0053367_MH0050_[Lack_both_end]_[mRNA]_locus=scaffold70919_2:2:868:-	1.1.1.18	root;cellular organisms;Bacteria;Firmicutes;Bacilli;Bacillales;Paenibacillaceae;Paenibacillus
MH0050	Denmark	male	49	25.08	N	N	GL0044343_MH0050_[Complete]_[mRNA]_locus=scaffold95207_2:5621:6661:+	1.1.1.18	root;cellular organisms;Bacteria;Firmicutes;Clostridia;Clostridiales
MH0050	Denmark	male	49	25.08	N	N	GL0114439_MH0050_[Lack_3'-end]_[mRNA]_locus=scaffold96497_3:63:932:+	1.1.1.18	root;cellular organisms;Bacteria;Firmicutes;Clostridia;Clostridiales
MH0050	Denmark	male	49	25.08	N	N	GL0004915_MH0050_[Complete]_[mRNA]_locus=scaffold67762_8:1233:2246:-	1.1.1.18	root;cellular organisms;Bacteria;Firmicutes;Clostridia;Clostridiales;Lachnospiraceae;Dorea;Dorea longicatena
MH0050	Denmark	male	49	25.08	N	N	GL0100038_MH0050_[Lack_both_end]_[mRNA]_locus=scaffold80584_2:3:917:+	1.1.1.18	root;cellular organisms;Bacteria;Firmicutes;Clostridia;Thermoanaerobacterales;Thermoanaerobacteraceae;Carboxydibrachium;Carboxydibrachium pacificum
MH0050	Denmark	male	49	25.08	N	N	GL0008099_MH0050_[Lack_both_end]_[mRNA]_locus=scaffold82644_2:3:518:-	1.1.1.18	root;cellular organisms;Bacteria;Thermotogae;Thermotogae (class);Thermotogales;Thermotogaceae;Thermotoga
MH0050	Denmark	male	49	25.08	N	N	GL0014485_MH0050_[Lack_both_end]_[mRNA]_locus=C3900629_1:3:620:-	1.1.1.18	root;cellular organisms;Bacteria;Verrucomicrobia
MH0051	Denmark	female	69	23.15	N	N	GL0091839_MH0051_[Lack_5'-end]_[mRNA]_locus=scaffold28798_2:2:1291:+	1.1.1.18	root;cellular organisms;Bacteria;Bacteroidetes;Bacteroidia;Bacteroidales;Porphyromonadaceae
MH0051	Denmark	female	69	23.15	N	N	GL0068574_MH0051_[Lack_5'-end]_[mRNA]_locus=scaffold29578_2:1:1065:+	1.1.1.18	root;cellular organisms;Bacteria;Firmicutes;Clostridia;Clostridiales;Eubacteriaceae;Eubacterium;Eubacterium ventriosum
MH0052	Denmark	female	49	33.18	Y	N	GL0097318_MH0052_[Complete]_[mRNA]_locus=scaffold66586_1:397:1377:+	1.1.1.18	root;cellular organisms;Bacteria;Actinobacteria;Actinobacteria (class);Actinomycetales;Micrococcaceae;Arthrobacter;Arthrobacter chlorophenolicus
MH0052	Denmark	female	49	33.18	Y	N	GL0019812_MH0052_[Lack_5'-end]_[mRNA]_locus=scaffold69163_1:2186:3124:-	1.1.1.18	root;cellular organisms;Bacteria;Bacteroidetes;Bacteroidia;Bacteroidales;Prevotellaceae;Prevotella;Prevotella copri
MH0052	Denmark	female	49	33.18	Y	N	GL0052917_MH0052_[Complete]_[mRNA]_locus=scaffold57748_3:1910:3193:+	1.1.1.18	root;cellular organisms;Bacteria;Firmicutes;Bacilli;Bacillales;Bacillaceae;Geobacillus
MH0052	Denmark	female	49	33.18	Y	N	GL0017211_MH0052_[Complete]_[mRNA]_locus=scaffold25796_1:273:1076:-	1.1.1.18	root;cellular organisms;Bacteria;Firmicutes;Clostridia;Clostridiales;Lachnospiraceae;Coprococcus;Coprococcus eutactus
MH0052	Denmark	female	49	33.18	Y	N	GL0010536_MH0052_[Lack_3'-end]_[mRNA]_locus=scaffold66506_2:1254:2378:+	1.1.1.18	root;cellular organisms;Bacteria;Firmicutes;Clostridia;Clostridiales;Ruminococcaceae;Ruminococcus;Ruminococcus gnavus
MH0053	Denmark	female	49	32.7	Y	N	GL0087318_MH0053_[Complete]_[mRNA]_locus=scaffold99882_1:251:1501:+	1.1.1.18	root;cellular organisms;Bacteria
MH0053	Denmark	female	49	32.7	Y	N	GL0056129_MH0053_[Complete]_[mRNA]_locus=scaffold66147_1:3456:4469:+	1.1.1.18	root;cellular organisms;Bacteria;Actinobacteria;Actinobacteria (class);Actinomycetales;Micrococcaceae;Arthrobacter;Arthrobacter chlorophenolicus
MH0053	Denmark	female	49	32.7	Y	N	GL0109126_MH0053_[Complete]_[mRNA]_locus=scaffold27750_24:165:1109:+	1.1.1.18	root;cellular organisms;Bacteria;Actinobacteria;Actinobacteria (class);Actinomycetales;Micrococcaceae;Arthrobacter
MH0053	Denmark	female	49	32.7	Y	N	GL0094100_MH0053_[Complete]_[mRNA]_locus=scaffold24182_19:1002:2486:-	1.1.1.18	root;cellular organisms;Bacteria;Bacteroidetes;Bacteroidia;Bacteroidales
MH0053	Denmark	female	49	32.7	Y	N	GL0088522_MH0053_[Lack_3'-end]_[mRNA]_locus=scaffold52749_2:3:1418:-	1.1.1.18	root;cellular organisms;Bacteria;Bacteroidetes;Bacteroidia;Bacteroidales;Bacteroidaceae;Bacteroides
MH0053	Denmark	female	49	32.7	Y	N	GL0030694_MH0053_[Lack_3'-end]_[mRNA]_locus=scaffold75624_1:5185:6429:+	1.1.1.18	root;cellular organisms;Bacteria;Bacteroidetes;Bacteroidia;Bacteroidales;Porphyromonadaceae;Parabacteroides
MH0053	Denmark	female	49	32.7	Y	N	GL0098087_MH0053_[Lack_both_end]_[mRNA]_locus=scaffold18627_13:2:787:-	1.1.1.18	root;cellular organisms;Bacteria;Bacteroidetes;Bacteroidia;Bacteroidales;Porphyromonadaceae;Parabacteroides
MH0053	Denmark	female	49	32.7	Y	N	GL0111461_MH0053_[Lack_3'-end]_[mRNA]_locus=scaffold46029_16:3:782:-	1.1.1.18	root;cellular organisms;Bacteria;Bacteroidetes;Bacteroidia;Bacteroidales;Porphyromonadaceae;Parabacteroides;Parabacteroides distasonis
MH0053	Denmark	female	49	32.7	Y	N	GL0001757_MH0053_[Complete]_[mRNA]_locus=scaffold90337_1:147:1130:+	1.1.1.18	root;cellular organisms;Bacteria;Bacteroidetes;Bacteroidia;Bacteroidales;Prevotellaceae;Prevotella;Prevotella copri
MH0053	Denmark	female	49	32.7	Y	N	GL0010060_MH0053_[Lack_5'-end]_[mRNA]_locus=scaffold68791_2:1:837:+	1.1.1.18	root;cellular organisms;Bacteria;Bacteroidetes;Bacteroidia;Bacteroidales;Prevotellaceae;Prevotella;Prevotella copri
MH0053	Denmark	female	49	32.7	Y	N	GL0114386_MH0053_[Complete]_[mRNA]_locus=scaffold4148_2:2372:3355:-	1.1.1.18	root;cellular organisms;Bacteria;Bacteroidetes;Bacteroidia;Bacteroidales;Prevotellaceae;Prevotella;Prevotella copri
MH0053	Denmark	female	49	32.7	Y	N	GL0037443_MH0053_[Complete]_[mRNA]_locus=scaffold39038_1:7085:8311:-	1.1.1.18	root;cellular organisms;Bacteria;Bacteroidetes;Flavobacteria;Flavobacteriales;Flavobacteriaceae;Leeuwenhoekiella;Leeuwenhoekiella blandensis
MH0053	Denmark	female	49	32.7	Y	N	GL0065822_MH0053_[Complete]_[mRNA]_locus=scaffold100911_1:13722:14723:-	1.1.1.18	root;cellular organisms;Bacteria;Dictyoglomi;Dictyoglomia;Dictyoglomales;Dictyoglomaceae;Dictyoglomus;Dictyoglomus thermophilum
MH0053	Denmark	female	49	32.7	Y	N	GL0110453_MH0053_[Complete]_[mRNA]_locus=scaffold62750_20:2308:3369:+	1.1.1.18	root;cellular organisms;Bacteria;Firmicutes;Bacilli;Bacillales
MH0053	Denmark	female	49	32.7	Y	N	GL0082134_MH0053_[Lack_3'-end]_[mRNA]_locus=scaffold38112_11:2085:3044:+	1.1.1.18	root;cellular organisms;Bacteria;Firmicutes;Bacilli;Bacillales;Bacillaceae;Bacillus
MH0053	Denmark	female	49	32.7	Y	N	GL0074629_MH0053_[Lack_3'-end]_[mRNA]_locus=scaffold23773_6:1147:1848:+	1.1.1.18	root;cellular organisms;Bacteria;Firmicutes;Bacilli;Bacillales;Bacillaceae;Geobacillus
MH0053	Denmark	female	49	32.7	Y	N	GL0089868_MH0053_[Lack_5'-end]_[mRNA]_locus=scaffold6333_3:4797:5873:-	1.1.1.18	root;cellular organisms;Bacteria;Firmicutes;Bacilli;Bacillales;Bacillaceae;Geobacillus
MH0053	Denmark	female	49	32.7	Y	N	GL0091265_MH0053_[Complete]_[mRNA]_locus=scaffold93155_1:17386:18540:+	1.1.1.18	root;cellular organisms;Bacteria;Firmicutes;Bacilli;Bacillales;Paenibacillaceae;Paenibacillus
MH0053	Denmark	female	49	32.7	Y	N	GL0094470_MH0053_[Complete]_[mRNA]_locus=scaffold1295_4:229:1209:+	1.1.1.18	root;cellular organisms;Bacteria;Firmicutes;Bacilli;Bacillales;Staphylococcaceae;Staphylococcus;Staphylococcus saprophyticus
MH0053	Denmark	female	49	32.7	Y	N	GL0029261_MH0053_[Complete]_[mRNA]_locus=scaffold6171_1:16777:17856:+	1.1.1.18	root;cellular organisms;Bacteria;Firmicutes;Clostridia
MH0053	Denmark	female	49	32.7	Y	N	GL0006978_MH0053_[Lack_3'-end]_[mRNA]_locus=scaffold86569_1:430:1293:+	1.1.1.18	root;cellular organisms;Bacteria;Firmicutes;Clostridia;Clostridiales
MH0053	Denmark	female	49	32.7	Y	N	GL0048036_MH0053_[Complete]_[mRNA]_locus=scaffold100538_1:21069:22058:-	1.1.1.18	root;cellular organisms;Bacteria;Firmicutes;Clostridia;Clostridiales
MH0053	Denmark	female	49	32.7	Y	N	GL0056128_MH0053_[Complete]_[mRNA]_locus=scaffold66147_1:1426:3447:+	1.1.1.18	root;cellular organisms;Bacteria;Firmicutes;Clostridia;Clostridiales
MH0053	Denmark	female	49	32.7	Y	N	GL0034320_MH0053_[Complete]_[mRNA]_locus=scaffold44303_6:50:1126:-	1.1.1.18	root;cellular organisms;Bacteria;Firmicutes;Clostridia;Clostridiales;Clostridiaceae;Clostridium;Clostridium tetani
MH0053	Denmark	female	49	32.7	Y	N	GL0040782_MH0053_[Complete]_[mRNA]_locus=scaffold2452_1:14179:15246:+	1.1.1.18	root;cellular organisms;Bacteria;Firmicutes;Clostridia;Clostridiales;Clostridiaceae;Clostridium;Clostridium leptum
MH0053	Denmark	female	49	32.7	Y	N	GL0094064_MH0053_[Complete]_[mRNA]_locus=scaffold45740_1:5242:6501:-	1.1.1.18	root;cellular organisms;Bacteria;Firmicutes;Clostridia;Clostridiales;Clostridiaceae;Clostridium;Clostridium phytofermentans
MH0053	Denmark	female	49	32.7	Y	N	GL0042798_MH0053_[Lack_3'-end]_[mRNA]_locus=scaffold38112_28:1654:2835:+	1.1.1.18	root;cellular organisms;Bacteria;Firmicutes;Clostridia;Clostridiales;Ruminococcaceae;Ruminococcus;Ruminococcus gnavus
MH0053	Denmark	female	49	32.7	Y	N	GL0029022_MH0053_[Lack_3'-end]_[mRNA]_locus=scaffold39537_4:835:1617:+	1.1.1.18	root;cellular organisms;Bacteria;Firmicutes;Clostridia;Clostridiales;Veillonellaceae;Mitsuokella;Mitsuokella multacida
MH0053	Denmark	female	49	32.7	Y	N	GL0073520_MH0053_[Complete]_[mRNA]_locus=scaffold59067_3:812:1975:-	1.1.1.18	root;cellular organisms;Bacteria;Firmicutes;Clostridia;Clostridiales;Veillonellaceae;Mitsuokella;Mitsuokella multacida
MH0053	Denmark	female	49	32.7	Y	N	GL0110680_MH0053_[Complete]_[mRNA]_locus=scaffold3960_2:6371:7390:-	1.1.1.18	root;cellular organisms;Bacteria;Firmicutes;Clostridia;Clostridiales;Veillonellaceae;Mitsuokella;Mitsuokella multacida
MH0053	Denmark	female	49	32.7	Y	N	GL0047711_MH0053_[Complete]_[mRNA]_locus=scaffold55453_1:11068:12153:-	1.1.1.18	root;cellular organisms;Bacteria;Firmicutes;Clostridia;Thermoanaerobacterales;Thermoanaerobacteraceae
MH0053	Denmark	female	49	32.7	Y	N	GL0055465_MH0053_[Lack_5'-end]_[mRNA]_locus=scaffold3500_5:2:832:+	1.1.1.18	root;cellular organisms;Bacteria;Firmicutes;Clostridia;Thermoanaerobacterales;Thermoanaerobacteraceae
MH0053	Denmark	female	49	32.7	Y	N	GL0009120_MH0053_[Complete]_[mRNA]_locus=scaffold8788_4:10152:11216:-	1.1.1.18	root;cellular organisms;Bacteria;Firmicutes;Clostridia;Thermoanaerobacterales;Thermoanaerobacteraceae;Carboxydibrachium;Carboxydibrachium pacificum
MH0053	Denmark	female	49	32.7	Y	N	GL0031669_MH0053_[Complete]_[mRNA]_locus=scaffold12732_5:178:1239:-	1.1.1.18	root;cellular organisms;Bacteria;Firmicutes;Clostridia;Thermoanaerobacterales;Thermoanaerobacteraceae;Carboxydibrachium;Carboxydibrachium pacificum
MH0053	Denmark	female	49	32.7	Y	N	GL0036924_MH0053_[Complete]_[mRNA]_locus=scaffold38112_8:40:1056:-	1.1.1.18	root;cellular organisms;Bacteria;Firmicutes;Clostridia;Thermoanaerobacterales;Thermoanaerobacteraceae;Carboxydibrachium;Carboxydibrachium pacificum
MH0053	Denmark	female	49	32.7	Y	N	GL0058028_MH0053_[Complete]_[mRNA]_locus=scaffold78662_3:1734:2798:-	1.1.1.18	root;cellular organisms;Bacteria;Firmicutes;Clostridia;Thermoanaerobacterales;Thermoanaerobacteraceae;Carboxydibrachium;Carboxydibrachium pacificum
MH0053	Denmark	female	49	32.7	Y	N	GL0109524_MH0053_[Complete]_[mRNA]_locus=scaffold10890_3:1859:2917:+	1.1.1.18	root;cellular organisms;Bacteria;Firmicutes;Clostridia;Thermoanaerobacterales;Thermoanaerobacteraceae;Carboxydibrachium;Carboxydibrachium pacificum
MH0053	Denmark	female	49	32.7	Y	N	GL0113859_MH0053_[Complete]_[mRNA]_locus=scaffold112_4:5346:6410:+	1.1.1.18	root;cellular organisms;Bacteria;Firmicutes;Clostridia;Thermoanaerobacterales;Thermoanaerobacteraceae;Carboxydibrachium;Carboxydibrachium pacificum
MH0053	Denmark	female	49	32.7	Y	N	GL0033907_MH0053_[Complete]_[mRNA]_locus=scaffold21996_19:1051:2133:-	1.1.1.18	root;cellular organisms;Bacteria;Firmicutes;Clostridia;Thermoanaerobacterales;Thermoanaerobacteraceae;Thermoanaerobacter
MH0053	Denmark	female	49	32.7	Y	N	GL0002164_MH0053_[Complete]_[mRNA]_locus=scaffold12441_40:4209:5288:-	1.1.1.18	root;cellular organisms;Bacteria;Lentisphaerae
MH0053	Denmark	female	49	32.7	Y	N	GL0039210_MH0053_[Complete]_[mRNA]_locus=scaffold81772_1:4902:6179:+	1.1.1.18	root;cellular organisms;Bacteria;Lentisphaerae
MH0053	Denmark	female	49	32.7	Y	N	GL0092812_MH0053_[Complete]_[mRNA]_locus=scaffold89714_2:2413:3714:+	1.1.1.18	root;cellular organisms;Bacteria;Lentisphaerae
MH0053	Denmark	female	49	32.7	Y	N	GL0089866_MH0053_[Complete]_[mRNA]_locus=scaffold6333_3:2883:3902:-	1.1.1.18	root;cellular organisms;Bacteria;Proteobacteria;Gammaproteobacteria;Enterobacteriales;Enterobacteriaceae;Enterobacter;Enterobacter cancerogenus
MH0053	Denmark	female	49	32.7	Y	N	GL0116495_MH0053_[Complete]_[mRNA]_locus=scaffold54183_2:1373:2386:+	1.1.1.18	root;cellular organisms;Bacteria;Proteobacteria;Gammaproteobacteria;Pasteurellales;Pasteurellaceae;Mannheimia;Mannheimia haemolytica
MH0053	Denmark	female	49	32.7	Y	N	GL0021152_MH0053_[Complete]_[mRNA]_locus=scaffold2987_1:7807:8796:+	1.1.1.18	root;cellular organisms;Bacteria;Proteobacteria;Gammaproteobacteria;Vibrionales
MH0054	Denmark	male	49	20.31	N	N	GL0055203_MH0054_[Lack_both_end]_[mRNA]_locus=scaffold54771_39:3:704:-	1.1.1.18	root;cellular organisms;Bacteria
MH0054	Denmark	male	49	20.31	N	N	GL0059406_MH0054_[Lack_3'-end]_[mRNA]_locus=C3300614_1:3:767:-	1.1.1.18	root;cellular organisms;Bacteria
MH0054	Denmark	male	49	20.31	N	N	GL0099876_MH0054_[Complete]_[mRNA]_locus=scaffold19565_1:15129:16187:-	1.1.1.18	root;cellular organisms;Bacteria
MH0054	Denmark	male	49	20.31	N	N	GL0127434_MH0054_[Complete]_[mRNA]_locus=scaffold60725_2:700:1617:-	1.1.1.18	root;cellular organisms;Bacteria;Bacteroidetes;Flavobacteria;Flavobacteriales;Flavobacteriaceae;Polaribacter
MH0054	Denmark	male	49	20.31	N	N	GL0050660_MH0054_[Lack_5'-end]_[mRNA]_locus=scaffold66730_2:1588:2649:-	1.1.1.18	root;cellular organisms;Bacteria;Bacteroidetes;Sphingobacteria;Sphingobacteriales;Cyclobacteriaceae;Algoriphagus
MH0054	Denmark	male	49	20.31	N	N	GL0051344_MH0054_[Complete]_[mRNA]_locus=scaffold23858_3:10:1152:+	1.1.1.18	root;cellular organisms;Bacteria;Firmicutes;Bacilli;Bacillales;Paenibacillaceae;Paenibacillus
MH0054	Denmark	male	49	20.31	N	N	GL0096463_MH0054_[Lack_5'-end]_[mRNA]_locus=scaffold39640_14:245:1294:-	1.1.1.18	root;cellular organisms;Bacteria;Firmicutes;Bacilli;Bacillales;Paenibacillaceae;Paenibacillus
MH0054	Denmark	male	49	20.31	N	N	GL0111580_MH0054_[Complete]_[mRNA]_locus=C3320010_1:85:1167:-	1.1.1.18	root;cellular organisms;Bacteria;Firmicutes;Bacilli;Bacillales;Paenibacillaceae;Paenibacillus
MH0054	Denmark	male	49	20.31	N	N	GL0058144_MH0054_[Complete]_[mRNA]_locus=scaffold73823_3:551:1660:+	1.1.1.18	root;cellular organisms;Bacteria;Firmicutes;Clostridia;Clostridiales
MH0054	Denmark	male	49	20.31	N	N	GL0085301_MH0054_[Complete]_[mRNA]_locus=scaffold34506_2:8581:9777:+	1.1.1.18	root;cellular organisms;Bacteria;Firmicutes;Clostridia;Clostridiales
MH0054	Denmark	male	49	20.31	N	N	GL0113084_MH0054_[Complete]_[mRNA]_locus=scaffold1225_2:491:1573:-	1.1.1.18	root;cellular organisms;Bacteria;Firmicutes;Clostridia;Clostridiales;Clostridiaceae;Clostridium;Clostridium leptum
MH0054	Denmark	male	49	20.31	N	N	GL0050289_MH0054_[Complete]_[mRNA]_locus=scaffold21835_1:6788:7834:-	1.1.1.18	root;cellular organisms;Bacteria;Firmicutes;Clostridia;Thermoanaerobacterales;Thermoanaerobacteraceae;Carboxydibrachium;Carboxydibrachium pacificum
MH0054	Denmark	male	49	20.31	N	N	GL0021046_MH0054_[Complete]_[mRNA]_locus=scaffold2021_1:8265:9596:+	1.1.1.18	root;cellular organisms;Bacteria;Proteobacteria;Gammaproteobacteria;Alteromonadales;Shewanellaceae;Shewanella
MH0055	Denmark	male	59	30.29	Y	N	GL0010667_MH0055_[Complete]_[mRNA]_locus=scaffold19119_1:1150:2505:-	1.1.1.18	root;cellular organisms;Bacteria;Bacteroidetes;Bacteroidia;Bacteroidales
MH0055	Denmark	male	59	30.29	Y	N	GL0109012_MH0055_[Lack_5'-end]_[mRNA]_locus=scaffold53195_2:2:733:+	1.1.1.18	root;cellular organisms;Bacteria;Bacteroidetes;Bacteroidia;Bacteroidales;Bacteroidaceae;Bacteroides
MH0055	Denmark	male	59	30.29	Y	N	GL0114197_MH0055_[Complete]_[mRNA]_locus=scaffold20907_4:8859:9848:+	1.1.1.18	root;cellular organisms;Bacteria;Bacteroidetes;Bacteroidia;Bacteroidales;Bacteroidaceae;Bacteroides
MH0055	Denmark	male	59	30.29	Y	N	GL0135628_MH0055_[Complete]_[mRNA]_locus=scaffold6607_4:8128:9654:-	1.1.1.18	root;cellular organisms;Bacteria;Bacteroidetes;Bacteroidia;Bacteroidales;Bacteroidaceae;Bacteroides
MH0055	Denmark	male	59	30.29	Y	N	GL0049647_MH0055_[Lack_3'-end]_[mRNA]_locus=scaffold82778_1:3:1211:-	1.1.1.18	root;cellular organisms;Bacteria;Bacteroidetes;Bacteroidia;Bacteroidales;Bacteroidaceae;Bacteroides;Bacteroides fragilis
MH0055	Denmark	male	59	30.29	Y	N	GL0129644_MH0055_[Complete]_[mRNA]_locus=scaffold38137_3:13113:14090:-	1.1.1.18	root;cellular organisms;Bacteria;Bacteroidetes;Bacteroidia;Bacteroidales;Bacteroidaceae;Bacteroides;Bacteroides coprophilus
MH0055	Denmark	male	59	30.29	Y	N	GL0024815_MH0055_[Complete]_[mRNA]_locus=scaffold61072_2:2465:3448:-	1.1.1.18	root;cellular organisms;Bacteria;Bacteroidetes;Bacteroidia;Bacteroidales;Prevotellaceae;Prevotella;Prevotella copri
MH0055	Denmark	male	59	30.29	Y	N	GL0048751_MH0055_[Lack_3'-end]_[mRNA]_locus=scaffold80381_1:2767:3525:+	1.1.1.18	root;cellular organisms;Bacteria;Bacteroidetes;Bacteroidia;Bacteroidales;Prevotellaceae;Prevotella;Prevotella copri
MH0055	Denmark	male	59	30.29	Y	N	GL0084543_MH0055_[Complete]_[mRNA]_locus=scaffold33037_5:536:1570:+	1.1.1.18	root;cellular organisms;Bacteria;Firmicutes;Clostridia;Clostridiales;Ruminococcaceae;Ruminococcus;Ruminococcus obeum
MH0056	Denmark	male	54	25.35	N	N	GL0007523_MH0056_[Lack_5'-end]_[mRNA]_locus=scaffold104850_1:1:1062:+	1.1.1.18	root;cellular organisms;Bacteria;Bacteroidetes;Bacteroidia;Bacteroidales;Bacteroidaceae;Bacteroides
MH0056	Denmark	male	54	25.35	N	N	GL0081771_MH0056_[Complete]_[mRNA]_locus=scaffold98533_6:193:1470:-	1.1.1.18	root;cellular organisms;Bacteria;Bacteroidetes;Bacteroidia;Bacteroidales;Bacteroidaceae;Bacteroides;Bacteroides thetaiotaomicron
MH0056	Denmark	male	54	25.35	N	N	GL0007839_MH0056_[Lack_5'-end]_[mRNA]_locus=scaffold86380_3:257:1099:-	1.1.1.18	root;cellular organisms;Bacteria;Bacteroidetes;Bacteroidia;Bacteroidales;Porphyromonadaceae;Parabacteroides;Parabacteroides distasonis
MH0056	Denmark	male	54	25.35	N	N	GL0057156_MH0056_[Complete]_[mRNA]_locus=scaffold903_3:2915:3898:-	1.1.1.18	root;cellular organisms;Bacteria;Bacteroidetes;Bacteroidia;Bacteroidales;Prevotellaceae;Prevotella;Prevotella copri
MH0056	Denmark	male	54	25.35	N	N	GL0062775_MH0056_[Complete]_[mRNA]_locus=scaffold73339_1:1617:2921:+	1.1.1.18	root;cellular organisms;Bacteria;Firmicutes;Bacilli;Bacillales;Bacillaceae;Geobacillus
MH0056	Denmark	male	54	25.35	N	N	GL0138914_MH0056_[Lack_5'-end]_[mRNA]_locus=scaffold106350_5:195:1115:-	1.1.1.18	root;cellular organisms;Bacteria;Firmicutes;Bacilli;Bacillales;Paenibacillaceae;Paenibacillus
MH0056	Denmark	male	54	25.35	N	N	GL0046616_MH0056_[Complete]_[mRNA]_locus=scaffold11960_4:549:1715:-	1.1.1.18	root;cellular organisms;Bacteria;Firmicutes;Clostridia;Clostridiales;Clostridiaceae;Clostridium;Clostridium phytofermentans
MH0057	Denmark	female	54	32.98	Y	N	GL0009097_MH0057_[Complete]_[mRNA]_locus=scaffold3262_1:31345:33003:-	1.1.1.18	root;cellular organisms;Bacteria;Bacteroidetes;Bacteroidia;Bacteroidales;Bacteroidaceae;Bacteroides
[truncated: 70,317 more rows]
