# Supplementary material for: Application of a hierarchical enzyme classification method reveals the role of gut microbiome in human metabolism
Source: BMC Genomics. 2015 Jun 11;16(Suppl 7):S16. doi: 10.1186/1471-2164-16-S7-S16 (PMC4474468; doi:10.1186/1471-2164-16-S7-S16)
Supplement: Additional file 16 — Obesity/Lean enzymes from metagenomic samples using Fisher-exact test. Obese_Normalized is calculated as the ratio of number of obese subjects having a particular enzyme to the total number of obese subjects (42). Similarly, Lean_Normalized is calculated as the ratio of number of lean subjects having a particular enzyme to the total number of lean subjects (82). [file 1471-2164-16-S7-S16-S16.xlsx]

## Sheet: Obese vs. lean(significant)
Bacterial Enzymes in Obese/Lean group	EC Number	Number of Obese Subjects having enzyme	Number of Lean Subjects having enzyme	Fisher Exact Test (P-Value<0.05)	Obese_Normalized	Lean_Normalized	Obese_Normalized/Lean_Normalized	Functional Class (Human Pathways)	Functional Category
Polygalacturonase	3.2.1.15	27	26	0.000983517	0.642857	0.317073	2.03	Pentose and glucuronate interconversions;Starch and sucrose metabolism	Carbohydrate metabolism;Carbohydrate metabolism
Methane monooxygenase (soluble)	1.14.13.25	21	18	0.00211444	0.5	0.219512	2.28	unmapped	unmapped
Exodeoxyribonuclease V	3.1.11.5	14	8	0.00225711	0.333333	0.097561	3.42	unmapped	unmapped
Alanine dehydrogenase	1.4.1.1	13	7	0.00345244	0.309524	0.0853659	3.63	Alanine, aspartate and glutamate metabolism;Taurine and hypotaurine metabolism	Amino acid metabolism;Metabolism of other amino acids
Endo-1,4-beta-xylanase	3.2.1.8	22	21	0.00492722	0.52381	0.256098	2.05	unmapped	unmapped
Demethylmenaquinone methyltransferase	2.1.1.163	18	15	0.00505657	0.428571	0.182927	2.35	Ubiquinone and other terpenoid-quinone biosynthesis	Metabolism of cofactors and vitamins
dTDP-4-dehydrorhamnose reductase	1.1.1.133	33	43	0.00613322	0.785714	0.52439	1.5	unmapped	unmapped
Arginine deiminase	3.5.3.6	7	2	0.00702775	0.166667	0.0243902	6.84	Arginine and proline metabolism	Amino acid metabolism
5-methyltetrahydropteroyltriglutamate--homocysteine S-methyltransferase	2.1.1.14	27	32	0.00854985	0.642857	0.390244	1.65	Cysteine and methionine metabolism	Amino acid metabolism
Protein-glutamate methylesterase	3.1.1.61	18	16	0.0099902	0.428571	0.195122	2.2	unmapped	unmapped
Threo-3-hydroxy-L-aspartate ammonia-lyase	4.3.1.16	33	44	0.0104967	0.785714	0.536585	1.47	unmapped	unmapped
Pantoate--beta-alanine ligase	6.3.2.1	33	45	0.0109735	0.785714	0.54878	1.44	beta-Alanine metabolism;Pantothenate and CoA biosynthesis	Metabolism of other amino acids;Metabolism of cofactors and vitamins
Glucose-1-phosphate thymidylyltransferase	2.7.7.24	33	45	0.0109735	0.785714	0.54878	1.44	unmapped	unmapped
L-rhamnose mutarotase	5.1.3.n3	24	27	0.0122981	0.571429	0.329268	1.74	unmapped	unmapped
Alanine racemase	5.1.1.1	31	41	0.0127812	0.738095	0.5	1.48	unmapped	unmapped
Ketol-acid reductoisomerase	1.1.1.86	29	36	0.0130504	0.690476	0.439024	1.58	Valine, leucine and isoleucine biosynthesis;Pantothenate and CoA biosynthesis	Amino acid metabolism;Metabolism of cofactors and vitamins
tRNA nucleotidyltransferase	2.7.7.56	29	36	0.0130504	0.690476	0.439024	1.58	unmapped	unmapped
3-deoxy-manno-octulosonate cytidylyltransferase	2.7.7.38	29	37	0.0137637	0.690476	0.45122	1.54	unmapped	unmapped
4-hydroxythreonine-4-phosphate dehydrogenase	1.1.1.262	28	35	0.0139182	0.666667	0.426829	1.57	Vitamin B6 metabolism	Metabolism of cofactors and vitamins
Aspartate kinase	2.7.2.4	16	14	0.0143231	0.380952	0.170732	2.24	Glycine, serine and threonine metabolism;Cysteine and methionine metabolism;Lysine biosynthesis	Amino acid metabolism;Amino acid metabolism;Amino acid metabolism
Prephenate dehydrogenase (NADP(+))	1.3.1.13	5	1	0.0167956	0.119048	0.0121951	9.77	Phenylalanine, tyrosine and tryptophan biosynthesis	Amino acid metabolism
Urease	3.5.1.5	36	80	0.0179413	0.857143	0.97561	0.88	Purine metabolism;Arginine and proline metabolism	Nucleotide metabolism;Amino acid metabolism
1-phosphofructokinase	2.7.1.56	6	2	0.0179413	0.142857	0.0243902	5.86	Fructose and mannose metabolism	Carbohydrate metabolism
Tetraacyldisaccharide 4'-kinase	2.7.1.130	24	28	0.0206151	0.571429	0.341463	1.68	unmapped	unmapped
Homoaconitate hydratase	4.2.1.36	8	4	0.0209755	0.190476	0.0487805	3.91	Lysine biosynthesis	Amino acid metabolism
3-methyl-2-oxobutanoate hydroxymethyltransferase	2.1.2.11	25	30	0.0215446	0.595238	0.365854	1.63	Pantothenate and CoA biosynthesis	Metabolism of cofactors and vitamins
Shikimate kinase	2.7.1.71	29	38	0.0221056	0.690476	0.463415	1.49	Phenylalanine, tyrosine and tryptophan biosynthesis	Amino acid metabolism
Protein-N(pi)-phosphohistidine--sugar phosphotransferase	2.7.1.69	29	38	0.0221056	0.690476	0.463415	1.49	Glycolysis / Gluconeogenesis;Fructose and mannose metabolism;Galactose metabolism;Ascorbate and aldarate metabolism;Starch and sucrose metabolism;Amino sugar and nucleotide sugar metabolism;Amino sugar and nucleotide sugar metabolism	Carbohydrate metabolism;Carbohydrate metabolism;Carbohydrate metabolism;Carbohydrate metabolism;Carbohydrate metabolism;Carbohydrate metabolism;Carbohydrate metabolism
5-amino-6-(5-phosphoribosylamino)uracil reductase	1.1.1.193	27	34	0.0224694	0.642857	0.414634	1.56	Riboflavin metabolism	Metabolism of cofactors and vitamins
Zinc-exporting ATPase	3.6.3.5	27	34	0.0224694	0.642857	0.414634	1.56	unmapped	unmapped
Aspartate 1-decarboxylase	4.1.1.11	25	31	0.0238299	0.595238	0.378049	1.58	beta-Alanine metabolism;Pantothenate and CoA biosynthesis	Metabolism of other amino acids;Metabolism of cofactors and vitamins
1,3-propanediol dehydrogenase	1.1.1.202	33	48	0.0296196	0.785714	0.585366	1.35	Glycerolipid metabolism	Lipid metabolism
isomerase	5.3.1.16	32	45	0.0307736	0.761905	0.54878	1.39	Histidine metabolism	Amino acid metabolism
Arabinan endo-1,5-alpha-L-arabinosidase	3.2.1.99	32	46	0.0320399	0.761905	0.560976	1.36	unmapped	unmapped
2-hydroxy-3-oxopropionate reductase	1.1.1.60	17	17	0.0323265	0.404762	0.207317	1.96	Glyoxylate and dicarboxylate metabolism	Carbohydrate metabolism
LL-diaminopimelate aminotransferase	2.6.1.83	31	43	0.0327168	0.738095	0.52439	1.41	Lysine biosynthesis	Amino acid metabolism
Alpha,alpha-trehalose-phosphate synthase (UDP-forming)	2.4.1.15	8	5	0.0334697	0.190476	0.0609756	3.13	Starch and sucrose metabolism	Carbohydrate metabolism
3-dehydroquinate synthase	4.2.3.4	31	44	0.0340577	0.738095	0.536585	1.38	Phenylalanine, tyrosine and tryptophan biosynthesis	Amino acid metabolism
Anthranilate synthase	4.1.3.27	30	41	0.0342492	0.714286	0.5	1.43	Phenylalanine, tyrosine and tryptophan biosynthesis	Amino acid metabolism
23S rRNA (cytosine(1962)-C(5))-methyltransferase	2.1.1.191	23	28	0.0343613	0.547619	0.341463	1.61	unmapped	unmapped
acetylglucosaminyltransferase	2.4.1.227	30	42	0.0356522	0.714286	0.512195	1.4	unmapped	unmapped
L-aspartate oxidase	1.4.3.16	28	37	0.0360213	0.666667	0.45122	1.48	Alanine, aspartate and glutamate metabolism;Nicotinate and nicotinamide metabolism	Amino acid metabolism;Metabolism of cofactors and vitamins
Prephenate dehydratase	4.2.1.51	18	19	0.037132	0.428571	0.231707	1.85	Phenylalanine, tyrosine and tryptophan biosynthesis	Amino acid metabolism
Acetaldehyde dehydrogenase (acetylating)	1.2.1.10	26	34	0.0375891	0.619048	0.414634	1.5	Pyruvate metabolism;Butanoate metabolism	Carbohydrate metabolism;Carbohydrate metabolism
[Glutamate--ammonia-ligase] adenylyltransferase	2.7.7.42	9	6	0.0385043	0.214286	0.0731707	2.93	unmapped	unmapped
[Protein-PII] uridylyltransferase	2.7.7.59	7	4	0.0433133	0.166667	0.0487805	3.42	unmapped	unmapped
Exodeoxyribonuclease VII	3.1.11.6	37	80	0.0436027	0.880952	0.97561	0.91	unmapped	unmapped
Prephenate dehydrogenase	1.3.1.12	4	1	0.0445433	0.0952381	0.0121951	7.81	Phenylalanine, tyrosine and tryptophan biosynthesis	Amino acid metabolism
Leucyltransferase	2.3.2.6	12	10	0.0446675	0.285714	0.121951	2.35	unmapped	unmapped
Bacterial leucyl aminopeptidase	3.4.11.10	15	15	0.045476	0.357143	0.182927	1.96	unmapped	unmapped
8-amino-7-oxononanoate synthase	2.3.1.47	21	25	0.0488799	0.5	0.304878	1.64	Biotin metabolism	Metabolism of cofactors and vitamins
