# Supplementary material for: Application of a hierarchical enzyme classification method reveals the role of gut microbiome in human metabolism
Source: BMC Genomics. 2015 Jun 11;16(Suppl 7):S16. doi: 10.1186/1471-2164-16-S7-S16 (PMC4474468; doi:10.1186/1471-2164-16-S7-S16)
Supplement: Additional file 17 — IBD/Non-IBD enzymes from metagenomic samples using Fisher-exact test. IBD_Normalized is calculated as the ratio of number of IBD subjects having a particular enzyme to the total number of IBD subjects (25). Similarly, Non-IBD_Normalized is calculated as the ratio of number of Non-IBD subjects having a particular enzyme to the total number of Non-IBD subjects (99). [file 1471-2164-16-S7-S16-S17.xlsx]

## Sheet: IBD_Non-IBD(significant)
Bacterial Enzymes in IBD/Non-IBD group	EC Number	Number of IBD Subjects having enzyme	Number of Non_IBD Subjects having enzyme	Fisher Exact Test (P-Value<0.05)	IBD_Normalized	Non-IBD_Normalized	IBD_Normalized/Non-IBD_Normalized	Functional Class (Human Pathways)	Functional Category
Glucose-1-phosphate thymidylyltransferase	2.7.7.24	1	78	2.89578e-12	0.04	0.787879	0.06	unmapped	unmapped
Arabinan endo-1,5-alpha-L-arabinosidase	3.2.1.99	1	78	2.89578e-12	0.04	0.787879	0.06	unmapped	unmapped
Threo-3-hydroxy-L-aspartate ammonia-lyase	4.3.1.16	1	77	5.98202e-12	0.04	0.777778	0.06	unmapped	unmapped
Pantoate--beta-alanine ligase	6.3.2.1	1	77	5.98202e-12	0.04	0.777778	0.06	beta-Alanine metabolism;Pantothenate and CoA biosynthesis	Metabolism of other amino acids;Metabolism of cofactors and vitamins
isomerase	5.3.1.16	1	77	5.98202e-12	0.04	0.777778	0.06	Histidine metabolism	Amino acid metabolism
dTDP-4-dehydrorhamnose reductase	1.1.1.133	1	76	1.20754e-11	0.04	0.767677	0.06	unmapped	unmapped
Thymidylate synthase (FAD)	2.1.1.148	1	76	1.20754e-11	0.04	0.767677	0.06	Pyrimidine metabolism;One carbon pool by folate	Nucleotide metabolism;Metabolism of cofactors and vitamins
Inositol 2-dehydrogenase	1.1.1.18	1	76	1.20754e-11	0.04	0.767677	0.06	Inositol phosphate metabolism	Carbohydrate metabolism
Starch synthase	2.4.1.21	1	76	1.20754e-11	0.04	0.767677	0.06	Starch and sucrose metabolism	Carbohydrate metabolism
Phosphoglucosamine mutase	5.4.2.10	1	75	2.38532e-11	0.04	0.757576	0.06	Amino sugar and nucleotide sugar metabolism	Carbohydrate metabolism
3-dehydroquinate synthase	4.2.3.4	1	75	2.38532e-11	0.04	0.757576	0.06	Phenylalanine, tyrosine and tryptophan biosynthesis	Amino acid metabolism
LL-diaminopimelate aminotransferase	2.6.1.83	1	74	4.6169e-11	0.04	0.747475	0.06	Lysine biosynthesis	Amino acid metabolism
acetylglucosaminyltransferase	2.4.1.227	1	72	1.63471e-10	0.04	0.727273	0.06	unmapped	unmapped
Alanine racemase	5.1.1.1	1	72	1.63471e-10	0.04	0.727273	0.06	unmapped	unmapped
tRNA (adenine-N(6)-)-methyltransferase	2.1.1.55	1	71	2.99655e-10	0.04	0.717172	0.06	unmapped	unmapped
Biotin synthase	2.8.1.6	1	71	2.99655e-10	0.04	0.717172	0.06	Biotin metabolism	Metabolism of cofactors and vitamins
Xylan 1,4-beta-xylosidase	3.2.1.37	1	71	2.99655e-10	0.04	0.717172	0.06	Starch and sucrose metabolism;Amino sugar and nucleotide sugar metabolism	Carbohydrate metabolism;Carbohydrate metabolism
Anthranilate synthase	4.1.3.27	1	71	2.99655e-10	0.04	0.717172	0.06	Phenylalanine, tyrosine and tryptophan biosynthesis	Amino acid metabolism
UDP-N-acetylmuramate--L-alanine ligase	6.3.2.8	1	70	5.40455e-10	0.04	0.707071	0.06	D-Glutamine and D-glutamate metabolism	Metabolism of other amino acids
1,3-propanediol dehydrogenase	1.1.1.202	3	78	8.93263e-10	0.12	0.787879	0.16	Glycerolipid metabolism	Lipid metabolism
Anthranilate phosphoribosyltransferase	2.4.2.18	1	68	1.68005e-09	0.04	0.686869	0.06	Phenylalanine, tyrosine and tryptophan biosynthesis	Amino acid metabolism
Protein-N(pi)-phosphohistidine--sugar phosphotransferase	2.7.1.69	1	67	2.8999e-09	0.04	0.676768	0.06	Glycolysis / Gluconeogenesis;Fructose and mannose metabolism;Galactose metabolism;Ascorbate and aldarate metabolism;Starch and sucrose metabolism;Amino sugar and nucleotide sugar metabolism;Amino sugar and nucleotide sugar metabolism	Carbohydrate metabolism;Carbohydrate metabolism;Carbohydrate metabolism;Carbohydrate metabolism;Carbohydrate metabolism;Carbohydrate metabolism;Carbohydrate metabolism
Shikimate kinase	2.7.1.71	1	67	2.8999e-09	0.04	0.676768	0.06	Phenylalanine, tyrosine and tryptophan biosynthesis	Amino acid metabolism
3-deoxy-manno-octulosonate cytidylyltransferase	2.7.7.38	1	66	4.93951e-09	0.04	0.666667	0.06	unmapped	unmapped
Cadmium-exporting ATPase	3.6.3.3	1	66	4.93951e-09	0.04	0.666667	0.06	unmapped	unmapped
tRNA nucleotidyltransferase	2.7.7.56	1	65	8.30782e-09	0.04	0.656566	0.07	unmapped	unmapped
2-dehydropantoate 2-reductase	1.1.1.169	1	65	8.30782e-09	0.04	0.656566	0.07	Pantothenate and CoA biosynthesis	Metabolism of cofactors and vitamins
Ketol-acid reductoisomerase	1.1.1.86	1	65	8.30782e-09	0.04	0.656566	0.07	Valine, leucine and isoleucine biosynthesis;Pantothenate and CoA biosynthesis	Amino acid metabolism;Metabolism of cofactors and vitamins
L-aspartate oxidase	1.4.3.16	1	65	8.30782e-09	0.04	0.656566	0.07	Alanine, aspartate and glutamate metabolism;Nicotinate and nicotinamide metabolism	Amino acid metabolism;Metabolism of cofactors and vitamins
Formimidoylglutamase	3.5.3.8	1	65	8.30782e-09	0.04	0.656566	0.07	Histidine metabolism	Amino acid metabolism
5-dehydro-4-deoxyglucarate dehydratase	4.2.1.41	1	64	2.00686e-08	0.04	0.646465	0.07	Ascorbate and aldarate metabolism	Carbohydrate metabolism
4-hydroxythreonine-4-phosphate dehydrogenase	1.1.1.262	1	63	2.65302e-08	0.04	0.636364	0.07	Vitamin B6 metabolism	Metabolism of cofactors and vitamins
16S rRNA (cytidine(1402)-2'-O)-methyltransferase	2.1.1.198	1	61	1.18412e-07	0.04	0.616162	0.07	unmapped	unmapped
5-amino-6-(5-phosphoribosylamino)uracil reductase	1.1.1.193	1	61	1.18412e-07	0.04	0.616162	0.07	Riboflavin metabolism	Metabolism of cofactors and vitamins
Homoserine dehydrogenase	1.1.1.3	1	61	1.18412e-07	0.04	0.616162	0.07	Glycine, serine and threonine metabolism;Cysteine and methionine metabolism;Lysine biosynthesis	Amino acid metabolism;Amino acid metabolism;Amino acid metabolism
Histidinol dehydrogenase	1.1.1.23	1	61	1.18412e-07	0.04	0.616162	0.07	Histidine metabolism	Amino acid metabolism
Repressor LexA	3.4.21.88	1	60	1.31031e-07	0.04	0.606061	0.07	unmapped	unmapped
Glutamate N-acetyltransferase	2.3.1.35	1	60	1.31031e-07	0.04	0.606061	0.07	Arginine and proline metabolism	Amino acid metabolism
Phosphoribosylanthranilate isomerase	5.3.1.24	1	60	1.31031e-07	0.04	0.606061	0.07	Phenylalanine, tyrosine and tryptophan biosynthesis	Amino acid metabolism
Glucose-1-phosphate adenylyltransferase	2.7.7.27	1	59	1.71074e-07	0.04	0.59596	0.07	Starch and sucrose metabolism;Amino sugar and nucleotide sugar metabolism	Carbohydrate metabolism;Carbohydrate metabolism
5-methyltetrahydropteroyltriglutamate--homocysteine S-methyltransferase	2.1.1.14	1	59	1.71074e-07	0.04	0.59596	0.07	Cysteine and methionine metabolism	Amino acid metabolism
3,4-dihydroxy-2-butanone-4-phosphate synthase	4.1.99.12	1	58	2.45405e-07	0.04	0.585859	0.07	Riboflavin metabolism	Metabolism of cofactors and vitamins
Nicotinate-nucleotide--dimethylbenzimidazole phosphoribosyltransferase	2.4.2.21	1	58	2.45405e-07	0.04	0.585859	0.07	Porphyrin and chlorophyll metabolism	Energy metabolism
Glucan 1,3-beta-glucosidase	3.2.1.58	1	58	2.45405e-07	0.04	0.585859	0.07	Starch and sucrose metabolism	Carbohydrate metabolism
Site-specific DNA-methyltransferase (cytosine-N(4)-specific)	2.1.1.113	1	57	5.47896e-07	0.04	0.575758	0.07	unmapped	unmapped
Phospho-N-acetylmuramoyl-pentapeptide-transferase	2.7.8.13	1	57	5.47896e-07	0.04	0.575758	0.07	unmapped	unmapped
Dihydroorotate dehydrogenase (NAD(+))	1.3.1.14	1	57	5.47896e-07	0.04	0.575758	0.07	Pyrimidine metabolism	Nucleotide metabolism
Diaminohydroxyphosphoribosylaminopyrimidine deaminase	3.5.4.26	1	57	5.47896e-07	0.04	0.575758	0.07	Riboflavin metabolism	Metabolism of cofactors and vitamins
Dihydroneopterin aldolase	4.1.2.25	1	57	5.47896e-07	0.04	0.575758	0.07	Folate biosynthesis	Metabolism of cofactors and vitamins
Beta-ketoacyl-[acyl-carrier-protein] synthase III	2.3.1.180	1	57	5.47896e-07	0.04	0.575758	0.07	Fatty acid biosynthesis	Lipid metabolism
ATP phosphoribosyltransferase	2.4.2.17	1	57	5.47896e-07	0.04	0.575758	0.07	Histidine metabolism	Amino acid metabolism
Aspartate 1-decarboxylase	4.1.1.11	1	56	6.66897e-07	0.04	0.565657	0.08	beta-Alanine metabolism;Pantothenate and CoA biosynthesis	Metabolism of other amino acids;Metabolism of cofactors and vitamins
4-hydroxybutyrate dehydrogenase	1.1.1.61	1	56	6.66897e-07	0.04	0.565657	0.08	Butanoate metabolism	Carbohydrate metabolism
3-methyl-2-oxobutanoate hydroxymethyltransferase	2.1.2.11	1	55	9.0701e-07	0.04	0.555556	0.08	Pantothenate and CoA biosynthesis	Metabolism of cofactors and vitamins
Cellulase	3.2.1.4	1	55	9.0701e-07	0.04	0.555556	0.08	Starch and sucrose metabolism	Carbohydrate metabolism
Mannonate dehydratase	4.2.1.8	1	55	9.0701e-07	0.04	0.555556	0.08	Pentose and glucuronate interconversions	Carbohydrate metabolism
Adenosylhomocysteine nucleosidase	3.2.2.9	1	55	9.0701e-07	0.04	0.555556	0.08	Cysteine and methionine metabolism	Amino acid metabolism
23S rRNA (uracil(747)-C(5))-methyltransferase	2.1.1.189	1	54	1.95754e-06	0.04	0.545455	0.08	unmapped	unmapped
Tripeptide aminopeptidase	3.4.11.4	1	54	1.95754e-06	0.04	0.545455	0.08	unmapped	unmapped
ligase	6.3.1.13	1	53	2.31985e-06	0.04	0.535354	0.08	unmapped	unmapped
Polygalacturonase	3.2.1.15	1	53	2.31985e-06	0.04	0.535354	0.08	Pentose and glucuronate interconversions;Starch and sucrose metabolism	Carbohydrate metabolism;Carbohydrate metabolism
Tetraacyldisaccharide 4'-kinase	2.7.1.130	1	52	3.06519e-06	0.04	0.525253	0.08	unmapped	unmapped
Acetaldehyde dehydrogenase (acetylating)	1.2.1.10	2	58	3.12023e-06	0.08	0.585859	0.14	Pyruvate metabolism;Butanoate metabolism	Carbohydrate metabolism;Carbohydrate metabolism
Phosphoribosyl-AMP cyclohydrolase	3.5.4.19	4	67	6.03478e-06	0.16	0.676768	0.24	Histidine metabolism	Amino acid metabolism
PreQ(1) synthase	1.7.1.13	1	51	6.18263e-06	0.04	0.515152	0.08	unmapped	unmapped
23S rRNA (cytosine(1962)-C(5))-methyltransferase	2.1.1.191	1	51	6.18263e-06	0.04	0.515152	0.08	unmapped	unmapped
Streptomycin 3''-kinase	2.7.1.87	1	51	6.18263e-06	0.04	0.515152	0.08	unmapped	unmapped
Pectinesterase	3.1.1.11	1	51	6.18263e-06	0.04	0.515152	0.08	Pentose and glucuronate interconversions;Starch and sucrose metabolism	Carbohydrate metabolism;Carbohydrate metabolism
4-hydroxy-2-oxovalerate aldolase	4.1.3.39	1	51	6.18263e-06	0.04	0.515152	0.08	Phenylalanine metabolism	Amino acid metabolism
L-rhamnose mutarotase	5.1.3.n3	1	50	7.32472e-06	0.04	0.505051	0.08	unmapped	unmapped
Succinylglutamate-semialdehyde dehydrogenase	1.2.1.71	1	50	7.32472e-06	0.04	0.505051	0.08	Arginine and proline metabolism	Amino acid metabolism
3-isopropylmalate dehydrogenase	1.1.1.85	5	69	8.43659e-06	0.2	0.69697	0.29	Valine, leucine and isoleucine biosynthesis	Amino acid metabolism
Glucose-1-phosphatase	3.1.3.10	1	49	1.68607e-05	0.04	0.494949	0.09	Glycolysis / Gluconeogenesis	Carbohydrate metabolism
Non-reducing end alpha-L-arabinofuranosidase	3.2.1.55	1	49	1.68607e-05	0.04	0.494949	0.09	Amino sugar and nucleotide sugar metabolism	Carbohydrate metabolism
Tagatose-bisphosphate aldolase	4.1.2.40	1	49	1.68607e-05	0.04	0.494949	0.09	Galactose metabolism	Carbohydrate metabolism
L-arabinose isomerase	5.3.1.4	1	49	1.68607e-05	0.04	0.494949	0.09	Pentose and glucuronate interconversions	Carbohydrate metabolism
Signal peptidase II	3.4.23.36	9	81	1.68691e-05	0.36	0.818182	0.44	unmapped	unmapped
Acyl-[acyl-carrier-protein]--UDP-N-acetylglucosamine O-acyltransferase	2.3.1.129	1	48	1.78269e-05	0.04	0.484848	0.09	unmapped	unmapped
8-amino-7-oxononanoate synthase	2.3.1.47	1	46	4.37606e-05	0.04	0.464646	0.09	Biotin metabolism	Metabolism of cofactors and vitamins
Endo-1,4-beta-xylanase	3.2.1.8	1	43	0.000108046	0.04	0.434343	0.1	unmapped	unmapped
Lipoate--protein ligase	2.7.7.63	1	43	0.000108046	0.04	0.434343	0.1	Lipoic acid metabolism	Metabolism of cofactors and vitamins
23S rRNA (adenine(1618)-N(6))-methyltransferase	2.1.1.181	1	42	0.000123418	0.04	0.424242	0.1	unmapped	unmapped
Proton-exporting ATPase	3.6.3.6	1	42	0.000123418	0.04	0.424242	0.1	Oxidative phosphorylation	Energy metabolism
Mannitol-1-phosphate 5-dehydrogenase	1.1.1.17	6	66	0.000187421	0.24	0.666667	0.36	Fructose and mannose metabolism	Carbohydrate metabolism
Methane monooxygenase (soluble)	1.14.13.25	1	39	0.000526669	0.04	0.393939	0.11	unmapped	unmapped
Glutamate synthase (NADPH)	1.4.1.13	1	38	0.000532388	0.04	0.383838	0.11	Alanine, aspartate and glutamate metabolism	Amino acid metabolism
deacetylase	3.5.1.103	1	37	0.000597632	0.04	0.373737	0.11	unmapped	unmapped
23S rRNA pseudouridine(746) synthase	5.4.99.29	1	37	0.000597632	0.04	0.373737	0.11	unmapped	unmapped
Serine O-acetyltransferase	2.3.1.30	1	37	0.000597632	0.04	0.373737	0.11	Cysteine and methionine metabolism;Sulfur metabolism	Amino acid metabolism;Energy metabolism
Prephenate dehydratase	4.2.1.51	1	37	0.000597632	0.04	0.373737	0.11	Phenylalanine, tyrosine and tryptophan biosynthesis	Amino acid metabolism
Sorbose reductase	1.1.1.289	1	36	0.00108442	0.04	0.363636	0.11	unmapped	unmapped
Fructokinase	2.7.1.4	1	36	0.00108442	0.04	0.363636	0.11	Fructose and mannose metabolism;Starch and sucrose metabolism;Amino sugar and nucleotide sugar metabolism	Carbohydrate metabolism;Carbohydrate metabolism;Carbohydrate metabolism
Heme-transporting ATPase	3.6.3.41	1	35	0.00116077	0.04	0.353535	0.12	unmapped	unmapped
Beta-fructofuranosidase	3.2.1.26	12	80	0.00171104	0.48	0.808081	0.6	Galactose metabolism;Starch and sucrose metabolism	Carbohydrate metabolism;Carbohydrate metabolism
Chorismate synthase	4.2.3.5	16	90	0.00203124	0.64	0.909091	0.71	Phenylalanine, tyrosine and tryptophan biosynthesis	Amino acid metabolism
Protein-glutamate methylesterase	3.1.1.61	1	34	0.00216707	0.04	0.343434	0.12	unmapped	unmapped
2-hydroxy-3-oxopropionate reductase	1.1.1.60	1	34	0.00216707	0.04	0.343434	0.12	Glyoxylate and dicarboxylate metabolism	Carbohydrate metabolism
Demethylmenaquinone methyltransferase	2.1.1.163	1	33	0.00222469	0.04	0.333333	0.12	Ubiquinone and other terpenoid-quinone biosynthesis	Metabolism of cofactors and vitamins
4-phosphoerythronate dehydrogenase	1.1.1.290	11	77	0.00232859	0.44	0.777778	0.57	Vitamin B6 metabolism	Metabolism of cofactors and vitamins
Undecaprenol kinase	2.7.1.66	1	31	0.00419723	0.04	0.313131	0.13	unmapped	unmapped
NAD(+) synthase	6.3.1.5	1	31	0.00419723	0.04	0.313131	0.13	Nicotinate and nicotinamide metabolism	Metabolism of cofactors and vitamins
Ribonuclease T(1)	3.1.27.3	1	32	0.00423335	0.04	0.323232	0.13	unmapped	unmapped
o-succinylbenzoate synthase	4.2.1.113	1	32	0.00423335	0.04	0.323232	0.13	Ubiquinone and other terpenoid-quinone biosynthesis	Metabolism of cofactors and vitamins
Bacterial leucyl aminopeptidase	3.4.11.10	1	30	0.00454285	0.04	0.30303	0.14	unmapped	unmapped
Aspartate kinase	2.7.2.4	1	30	0.00454285	0.04	0.30303	0.14	Glycine, serine and threonine metabolism;Cysteine and methionine metabolism;Lysine biosynthesis	Amino acid metabolism;Amino acid metabolism;Amino acid metabolism
Chlorophyll(ide) b reductase	1.1.1.294	1	29	0.00777771	0.04	0.292929	0.14	Porphyrin and chlorophyll metabolism	Energy metabolism
Chorismate mutase	5.4.99.5	1	29	0.00777771	0.04	0.292929	0.14	Phenylalanine, tyrosine and tryptophan biosynthesis	Amino acid metabolism
N-acylglucosamine-6-phosphate 2-epimerase	5.1.3.9	1	28	0.00815456	0.04	0.282828	0.15	Amino sugar and nucleotide sugar metabolism	Carbohydrate metabolism
Deoxyribonuclease IV (phage-T(4)-induced)	3.1.21.2	13	79	0.00904276	0.52	0.79798	0.66	unmapped	unmapped
4-hydroxy-3-methylbut-2-enyl diphosphate reductase	1.17.1.2	8	60	0.0132748	0.32	0.606061	0.53	Terpenoid backbone biosynthesis	Metabolism of terpenoids and polyketides
Hyaluronate lyase	4.2.2.1	1	27	0.0141294	0.04	0.272727	0.15	unmapped	unmapped
Galacturan 1,4-alpha-galacturonidase	3.2.1.67	1	27	0.0141294	0.04	0.272727	0.15	Pentose and glucuronate interconversions;Starch and sucrose metabolism	Carbohydrate metabolism;Carbohydrate metabolism
Aspartate-semialdehyde dehydrogenase	1.2.1.11	1	27	0.0141294	0.04	0.272727	0.15	Glycine, serine and threonine metabolism;Cysteine and methionine metabolism;Lysine biosynthesis	Amino acid metabolism;Amino acid metabolism;Amino acid metabolism
23S rRNA (uracil(1939)-C(5))-methyltransferase	2.1.1.190	1	26	0.014416	0.04	0.262626	0.16	unmapped	unmapped
Chloramphenicol O-acetyltransferase	2.3.1.28	1	26	0.014416	0.04	0.262626	0.16	unmapped	unmapped
Protein-glutamine glutaminase	3.5.1.44	1	26	0.014416	0.04	0.262626	0.16	unmapped	unmapped
Peptidoglycan lytic exotransglycosylase	4.2.2.n1	1	26	0.014416	0.04	0.262626	0.16	unmapped	unmapped
Hydroxyethylthiazole kinase	2.7.1.50	10	65	0.0232555	0.4	0.656566	0.61	Thiamine metabolism	Metabolism of cofactors and vitamins
Lipid-A-disaccharide synthase	2.4.1.182	15	82	0.0269633	0.6	0.828283	0.73	unmapped	unmapped
Protein-glutamate O-methyltransferase	2.1.1.80	1	22	0.042849	0.04	0.222222	0.18	unmapped	unmapped
Leucyltransferase	2.3.2.6	1	22	0.042849	0.04	0.222222	0.18	unmapped	unmapped
Exodeoxyribonuclease V	3.1.11.5	1	22	0.042849	0.04	0.222222	0.18	unmapped	unmapped
Alpha-glucuronidase	3.2.1.139	1	22	0.042849	0.04	0.222222	0.18	unmapped	unmapped
Monogalactosyldiacylglycerol synthase	2.4.1.46	1	22	0.042849	0.04	0.222222	0.18	Glycerolipid metabolism	Lipid metabolism
GTP cyclohydrolase II	3.5.4.25	1	21	0.0447421	0.04	0.212121	0.19	Riboflavin metabolism	Metabolism of cofactors and vitamins
Aspartate--ammonia ligase	6.3.1.1	1	21	0.0447421	0.04	0.212121	0.19	Alanine, aspartate and glutamate metabolism;Cyanoamino acid metabolism	Amino acid metabolism;Metabolism of other amino acids
