# Supplementary material for: Application of a hierarchical enzyme classification method reveals the role of gut microbiome in human metabolism
Source: BMC Genomics. 2015 Jun 11;16(Suppl 7):S16. doi: 10.1186/1471-2164-16-S7-S16 (PMC4474468; doi:10.1186/1471-2164-16-S7-S16)
Supplement: Additional file 18 — Metagenomic samples profile. [file 1471-2164-16-S7-S16-S18.xlsx]

## Sheet: Metagenomic Samples
ID	Location	Gender	Age	BMI	Obese	IBD
MH0001	Denmark	female	49	25.55	N	N
MH0002	Denmark	female	59	27.28	N	N
MH0005	Denmark	male	64	21.68	N	N
MH0006	Denmark	female	59	22.38	N	N
MH0008	Denmark	male	59	24.35	N	N
MH0009	Denmark	male	64	29.04	N	N
MH0011	Denmark	female	0	22.31	N	N
MH0013	Denmark	male	54	20.46	N	N
MH0015	Denmark	male	59	25.47	N	N
MH0017	Denmark	male	64	21.81	N	N
MH0019	Denmark	female	44	20.01	N	N
MH0021	Denmark	female	49	25.42	N	N
MH0022	Denmark	male	64	24.42	N	N
MH0024	Denmark	female	59	22.72	N	N
MH0027	Denmark	female	59	23.07	N	N
MH0028	Denmark	female	44	22.7	N	N
MH0031	Denmark	male	69	22.34	N	N
MH0035	Denmark	male	49	22.66	N	N
MH0037	Denmark	male	44	24.02	N	N
MH0038	Denmark	female	54	21.97	N	N
MH0039	Denmark	male	58	23.07	N	N
MH0040	Denmark	female	67	20.87	N	N
MH0041	Denmark	male	59	23.17	N	N
MH0042	Denmark	male	49	24.46	N	N
MH0043	Denmark	male	69	23.72	N	N
MH0044	Denmark	male	64	24.48	N	N
MH0045	Denmark	male	59	25.11	N	N
MH0046	Denmark	male	54	23.74	N	N
MH0048	Denmark	female	54	19.4	N	N
MH0050	Denmark	male	49	25.08	N	N
MH0051	Denmark	female	69	23.15	N	N
MH0054	Denmark	male	49	20.31	N	N
MH0056	Denmark	male	54	25.35	N	N
MH0058	Denmark	female	54	22.04	N	N
MH0060	Denmark	male	54	23.52	N	N
MH0064	Denmark	female	54	23.18	N	N
MH0065	Denmark	male	59	28.23	N	N
MH0066	Denmark	female	44	20.79	N	N
MH0067	Denmark	male	54	21.07	N	N
MH0068	Denmark	female	54	28.97	N	N
MH0070	Denmark	male	49	22.69	N	N
MH0071	Denmark	female	44	25.37	N	N
MH0074	Denmark	female	49	20.46	N	N
MH0077	Denmark	female	49	24.92	N	N
MH0079	Denmark	female	64	19.97	N	N
MH0080	Denmark	female	59	18.59	N	N
MH0082	Denmark	female	59	22.56	N	N
MH0086	Denmark	female	59	21.59	N	N
O2.UC-11	Spain	female	34	18.68	N	Y
O2.UC-12	Spain	male	43	21.6	N	Y
O2.UC-13	Spain	female	68	23.38	N	Y
O2.UC-16	Spain	male	47	26.42	N	Y
O2.UC-17	Spain	male	56	21.87	N	Y
O2.UC-18	Spain	male	48	25.72	N	Y
O2.UC-19	Spain	male	42	24.15	N	Y
O2.UC-20	Spain	female	51	24.03	N	Y
O2.UC-22	Spain	male	44	25.39	N	Y
O2.UC-23	Spain	female	44	28.16	N	Y
O2.UC-24	Spain	female	55	28.76	N	Y
O2.UC-4	Spain	female	57	28.53	N	Y
V1.CD-1	Spain	female	25	17.93	N	Y
V1.CD-12	Spain	female	41	20.2	N	Y
V1.CD-13	Spain	male	68	25.69	N	N
V1.CD-14	Spain	female	41	23.12	N	N
V1.CD-15	Spain	female	34	19	N	Y
V1.CD-2	Spain	male	49	27.76	N	N
V1.CD-3	Spain	female	18	21.51	N	N
V1.CD-4	Spain	female	46	29.69	N	N
V1.CD-6	Spain	female	36	18.52	N	Y
V1.CD-8	Spain	male	51	29.38	N	N
V1.CD-9	Spain	female	48	27.55	N	N
V1.UC-10	Spain	male	45	27.31	N	Y
V1.UC-13	Spain	female	51	28.51	N	Y
V1.UC-14	Spain	female	53	20.25	N	Y
V1.UC-15	Spain	female	25	22.77	N	Y
V1.UC-17	Spain	female	41	24.46	N	Y
V1.UC-18	Spain	female	63	28.67	N	N
V1.UC-19	Spain	female	37	21.19	N	N
V1.UC-21	Spain	male	62	25.21	N	Y
V1.UC-6	Spain	female	38	23.18	N	N
V1.UC-7	Spain	female	19	23.05	N	N
V1.UC-8	Spain	male	22	25.4	N	N
MH0003	Denmark	male	69	33.19	Y	N
MH0004	Denmark	male	59	31.18	Y	N
MH0007	Denmark	male	69	33.6	Y	N
MH0010	Denmark	male	64	33.27	Y	N
MH0012	Denmark	female	42	32.1	Y	N
MH0014	Denmark	female	54	38.49	Y	N
MH0016	Denmark	female	49	30.5	Y	N
MH0018	Denmark	male	49	31.37	Y	N
MH0020	Denmark	female	63	33.23	Y	N
MH0023	Denmark	male	69	31.74	Y	N
MH0025	Denmark	female	49	34.2	Y	N
MH0026	Denmark	female	49	37.32	Y	N
MH0030	Denmark	male	59	35.21	Y	N
MH0032	Denmark	male	69	35.28	Y	N
MH0033	Denmark	female	59	31.95	Y	N
MH0034	Denmark	male	54	39.97	Y	N
MH0036	Denmark	male	64	30.74	Y	N
MH0047	Denmark	female	69	30.4	Y	N
MH0049	Denmark	female	44	35.52	Y	N
MH0052	Denmark	female	49	33.18	Y	N
MH0053	Denmark	female	49	32.7	Y	N
MH0055	Denmark	male	59	30.29	Y	N
MH0057	Denmark	female	54	32.98	Y	N
MH0059	Denmark	male	59	33.27	Y	N
MH0061	Denmark	female	69	30.12	Y	N
MH0062	Denmark	female	49	37.54	Y	N
MH0063	Denmark	male	59	30.23	Y	N
MH0069	Denmark	female	59	36.71	Y	N
MH0072	Denmark	female	64	40.21	Y	N
MH0073	Denmark	male	54	32.49	Y	N
MH0075	Denmark	male	64	30.55	Y	N
MH0076	Denmark	female	69	34.78	Y	N
MH0078	Denmark	female	49	36.9	Y	N
MH0081	Denmark	female	49	37.95	Y	N
MH0083	Denmark	female	54	30.59	Y	N
MH0084	Denmark	male	64	31.67	Y	N
MH0085	Denmark	female	59	36.46	Y	N
O2.UC-1	Spain	male	37	31.02	Y	Y
O2.UC-14	Spain	male	31	32.65	Y	Y
O2.UC-21	Spain	female	49	30.46	Y	Y
V1.CD-11	Spain	female	62	35.46	Y	N
V1.UC-9	Spain	male	32	30.37	Y	N
